# Supplementary material for: Cost-effectiveness and cost-utility of a digital technology-driven hierarchical healthcare screening pattern in China
Source: Nat Commun. 2024 Apr 30;15:3650. doi: 10.1038/s41467-024-47211-w (PMC11061155; doi:10.1038/s41467-024-47211-w)
Supplement: Supplementary file 5 — Supplementary Data 1 [file 41467_2024_47211_MOESM5_ESM.zip]

Archive with 24 entries (20 files):
- 240202supplementary information/
- __MACOSX/._240202supplementary information
- 240202supplementary information/.DS_Store
- __MACOSX/240202supplementary information/._.DS_Store
- 240202supplementary information/README.txt
- __MACOSX/240202supplementary information/._README.txt
- 240202supplementary information/analysis algorithm/
- __MACOSX/240202supplementary information/._analysis algorithm
- 240202supplementary information/Markov model example/
- __MACOSX/240202supplementary information/._Markov model example
- 240202supplementary information/analysis algorithm/pseudocode.py
- __MACOSX/240202supplementary information/analysis algorithm/._pseudocode.py
- 240202supplementary information/Markov model example/.DS_Store
- __MACOSX/240202supplementary information/Markov model example/._.DS_Store
- 240202supplementary information/Markov model example/model output example/
- __MACOSX/240202supplementary information/Markov model example/._model output example
- 240202supplementary information/Markov model example/cataract_urban_PSA.trex
- __MACOSX/240202supplementary information/Markov model example/._cataract_urban_PSA.trex
- 240202supplementary information/Markov model example/model output example/PSA3.rptx
- __MACOSX/240202supplementary information/Markov model example/model output example/._PSA3.rptx
- 240202supplementary information/Markov model example/model output example/PSA2.rptx
- __MACOSX/240202supplementary information/Markov model example/model output example/._PSA2.rptx
- 240202supplementary information/Markov model example/model output example/PSA1.rptx
- __MACOSX/240202supplementary information/Markov model example/model output example/._PSA1.rptx
