# Supplementary material for: Cost-effectiveness and cost-utility of a digital technology-driven hierarchical healthcare screening pattern in China
Source: Nat Commun. 2024 Apr 30;15:3650. doi: 10.1038/s41467-024-47211-w (PMC11061155; doi:10.1038/s41467-024-47211-w)
Supplement: Supplementary file 5 — Supplementary Data 1 [file 41467_2024_47211_MOESM5_ESM.zip › 240202supplementary information/README.txt]

##############################################################################################
Guide
- cataract_urban_PSA.trex, a simplified example of the Markov model for cataract screening constructed by the software TreeAge Pro （Healthcare version)
- pseudocode.py, a pseudocode description of the analysis algorithm for intermediate data
- PSA1.rptx/PSA2.rptx/PSA3.rptx, the example outputs of the Markov model
##############################################################################################


The intermediate data used in this article was obtained using TreeAge Pro 2022, R2 Healthcare, purchased from TreeAge LLC. The operating system was macOS. Other versions of the official software support Windows system, as well. The installation of TreeAge Pro can be completed by following the installation wizard prompts on the official website of TreeAge after acquiring the license. The official website of Treeage Pro is https://www.treeage.com, and the link to purchase the license is as follows: https://www.treeage.com/product/treeage-pro-healthcare/.

1.First, this attachment provides a simplified example of economic evaluation model for cataract screening using TreeAge Pro. The example is in file 'cataract_urban_PSA.trex'. 

The data analysis process in TreeAge Pro is as follows:  
First, select the decision node (the blue box node) 
Then, Probabilistic Sensitivity Analysis can be performed by selecting Analysis--Monte Carlo Simulation--Sampling(Probabilistic Sensitivity).
Due to the randomness of each sample, the result may be slightly different each time. (Three examples are provided: PSA1.rptx, PSA2.rptx, and PSA3.rptx files).
After randomly opening one of the examples, such as PSA1.rptx, we can use Statistics in the interface to get intermediate data for drawing cost-utility curves. We can also use All Data option in the interface to get intermediate data for analyzing confidence intervals and drawing scatter plots in the next step. Intermediate data for drawing an Acceptability Curve can be obtained by using the Acceptability Curve option in the interface.

For more specific instructions on using the software, please refer to the official user manual(https://www.treeage.com/help/Content/Home.htm).

2.Second, this attachment also provides the pseudocode for the analysis algorithm for the intermediate data obtained from the Markov model in file 'pseudocode.py', which describes the methods to calculate 95% confidence intervals for primary outcomes ICURs and ICERs. 

3.Finally, the data generated by the Markov model in the software TreeAge Pro, the data of Tables 1, 2 and Supplementary Table 1 and the data used to draw Figures 2-4 and Supplementary Figure 2 can be found in the source data file.
