# Supplementary material for: Cost-effectiveness and cost-utility of a digital technology-driven hierarchical healthcare screening pattern in China
Source: Nat Commun. 2024 Apr 30;15:3650. doi: 10.1038/s41467-024-47211-w (PMC11061155; doi:10.1038/s41467-024-47211-w)
Supplement: Supplementary file 5 — Supplementary Data 1 [file 41467_2024_47211_MOESM5_ESM.zip › 240202supplementary information/analysis algorithm/pseudocode.py]

# This pseudo-code is responsible for the probabilistic sensitivity analysis results of the Morkov model
#   established by the TreeAge Pro software used in this to obtain incremental cost-utility ratios(ICURs) and
#   incremental cost-effectiveness ratios(ICERs), and corresponding 95% confidence interval(CI).

# The analyzed data and their results can be found in supplementary information.

# ----------------------------------------------------main idea---------------------------------------------------- #
# The analysis is based on bootstrap to calculate the mean value of ICURs/ICERs and corresponding 95% CI.

# Suppose that the two screening strategies to be compared are screening strategy 1 and screening strategy 2.
# 1. Ten thousand triples (cost, utility, blindness) were generated with replacement sampling from
#      a sample of ten thousand for screening strategy 1.
# 2. Ten thousand triples (cost, utility, blindness) were generated with replacement sampling from
#      a sample of ten thousand for screening strategy 2.
# 3. Calculate the ICURs and ICERs for bootstrap resample.
#      ICUR = (mean_cost_1 - mean_cost_2) / (mean_utility_1 - mean_utility_2)
#      ICER = (mean_cost_1 - mean_cost_2) / (mean_blindness_2 - mean_blindness_1)
# 4. Repeat this procedure for 10000 times to get 10000 bootstrap estimates of the ICURs and ICERs.
#      These estimates then define the empirical sampling distributions of the ICURs and ICERs.
# 5. These resulting ICURs and ICERs are sorted from smallest to largest.
#      The 2.5% quantile was taken as the lower confidence limit of the corresponding 95% CI,
#      and the 97.5% quantile was taken as the upper confidence limit of the corresponding 95% CI.
# ----------------------------------------------------main idea---------------------------------------------------- #

import pandas as pd
import numpy as np

# data to be analyzed
path = './tornado_PSA.xlsx'

# load the data to be analyzed
data_urban = pd.read_excel(path, sheet_name = 'PSA_urban')
data_rural = pd.read_excel(path, sheet_name = 'PSA_rural')

# bootstrap
# This process is to resample the two screening strategies and calculate the corresponding ICUR and ICER,
#   and obtain the corresponding 95% confidence intervals.
def cal_confidence_interval(df_data, size, compare):
    #      'df_data' is the data derived in the probabilistic sensitivity analysis,
    #      'size' is the number of data derived in the probabilistic sensitivity analysis.
    #        In this paper, the probability sensitivity analysis is simulated 10000 times,
    #        so there are 10000 data sets. So, 'size = 10000'.
    #      'compare' refers to a list of two screening strategies that need to be compared. For example,
    #        'compare = ['TeleScreen_30', 'NoScreen']' means the comparison of the once-off telescreening and no screening.

    num = 10000
    seed = 1

    # resample
    # Resampling is performed from the screening strategy 'compare[0]', and a sample of size (10000, 10000) is sampled.
    np.random.seed(seed)
    cost_1 = np.random.choice(df_data[compare[0] + ' cost'], size = (num, size))
    np.random.seed(seed)
    utility_1 = np.random.choice(df_data[compare[0] + ' utility'], size = (num, size))
    np.random.seed(seed)
    blindness_1 = np.random.choice(df_data[compare[0] + ' blindness'], size = (num, size))
    # Resampling is performed from the screening strategy 'compare[0]', and a sample of size (10000, 10000) is sampled.
    np.random.seed(seed)
    cost_2 = np.random.choice(df_data[compare[1] + ' cost'], size = (num, size))
    np.random.seed(seed)
    utility_2 = np.random.choice(df_data[compare[1] + ' utility'], size = (num, size))
    np.random.seed(seed)
    blindness_2 = np.random.choice(df_data[compare[1] + ' blindness'], size = (num, size))

    delta_cost = np.zeros(num)
    delta_utility = np.zeros(num)
    delta_blindness = np.zeros(num)
    ICUR = np.zeros(num)
    ICER = np.zeros(num)

    for i in range(num):
        # calculate delta_cost, delta_utility and delta_blindness respectively
        delta_cost[i] = cost_1[i].mean() - cost_2[i].mean()
        delta_utility[i] = utility_1[i].mean() - utility_2[i].mean()
        delta_blindness[i] = blindness_2[i].mean() - blindness_1[i].mean()
        # calculate ICUR and ICER respectively
        ICUR[i] = delta_cost[i] / delta_utility[i]
        ICER[i] = delta_cost[i] / delta_blindness[i]

    # sort delta_cost, delta_utility, delta_blindness, ICUR and ICER respectively
    delta_cost.sort()
    delta_utility.sort()
    delta_blindness.sort()
    ICUR.sort()
    ICER.sort()

    # confidence interval
    # The 2.5% quantile was taken as the lower confidence limit of the corresponding 95% confidence interval,
    #   and the 97.5% quantile was taken as the upper confidence limit of the corresponding 95% confidence interval.
    delta_cost_bottom = delta_cost[int(0.025 * num)]
    delta_cost_top = delta_cost[int(0.975 * num)]
    delta_utility_bottom = delta_utility[int(0.025 * num)]
    delta_utility_top = delta_utility[int(0.975 * num)]
    delta_blindness_bottom = delta_blindness[int(0.025 * num)]
    delta_blindness_top = delta_blindness[int(0.975 * num)]
    ICUR_bottom = ICUR[int(0.025 * num)]
    ICUR_top = ICUR[int(0.975 * num - 1)]
    ICER_bottom = ICER[int(0.025 * num)]
    ICER_top = ICER[int(0.975 * num - 1)]

    cost_pair = np.array([delta_cost_bottom, delta_cost_top])
    utility_pair = np.array([delta_utility_bottom, delta_utility_top])
    blindness_pair = np.array([delta_blindness_bottom, delta_blindness_top])
    ICUR_pair = np.array([ICUR_bottom, ICUR_top])
    ICER_pair = np.array([ICER_bottom, ICER_top])

    return [cost_pair, utility_pair, blindness_pair, ICUR_pair, ICER_pair]
