# Supplementary material for: Cost-effectiveness and cost-utility of a digital technology-driven hierarchical healthcare screening pattern in China
Source: Nat Commun. 2024 Apr 30;15:3650. doi: 10.1038/s41467-024-47211-w (PMC11061155; doi:10.1038/s41467-024-47211-w)
Supplement: Supplementary file 5 — Supplementary Data 1 [file 41467_2024_47211_MOESM5_ESM.zip › 240202supplementary information/Markov model example/cataract_urban_PSA.trex]

<?xml version="1.0" encoding="ASCII"?>
<xmi:XMI xmi:version="2.0" xmlns:xmi="http://www.omg.org/XMI" xmlns:xsi="http://www.w3.org/2001/XMLSchema-instance" xmlns:notation="http://www.eclipse.org/gmf/runtime/1.0.2/notation" xmlns:tree="http://www.treeage.com/modeldefs/tree">
  <tree:Tree xmi:id="_T3OOgJ4yEe2VebIqA_pmSg">
    <Node xmi:id="_T3OOgZ4yEe2VebIqA_pmSg" NameID="Node1" Label="screening strategy" NodeType="DecisionNode">
      <Definition xmi:id="_e7L48J43Ee2VebIqStpmSg" Variable="discount_rate" Value="0.035" Comment=""/>
      <Definition xmi:id="_dOdiUJ5AEe2VebIqStpmSg" Variable="initial_age" Value="50" Comment=""/>
      <Definition xmi:id="_k6sb8J5FEe2VebIqStpmSg" Variable="initial_pop" Value="1" Comment=""/>
      <Definition xmi:id="_k6u4MJ5FEe2VebIqTspmSg" Variable="initial_prob_mild_to_moderate" Value="0.1125" Comment=""/>
      <Definition xmi:id="_k6wtYJ5FEe2VebIqTspmSg" Variable="initial_prob_moderate_to_severe" Value="0.0306" Comment=""/>
      <Definition xmi:id="_k6yikJ5FEe2VebIqUrpmSg" Variable="initial_prob_normal_to_mild" Value="0.0368" Comment=""/>
      <Definition xmi:id="_k60-0J5FEe2VebIqUrpmSg" Variable="risk_factor" Value="2.99" Comment=""/>
      <Definition xmi:id="_k7Y_gJ5FEe2VebIqehpmSg" Variable="initial_sensitivity_DHphone" Value="0.8867" Comment=""/>
      <Definition xmi:id="_k7a0sJ5FEe2VebIqehpmSg" Variable="initial_sensitivity_AItele" Value="0.948" Comment=""/>
      <Definition xmi:id="_k7cC0J5FEe2VebIqfgpmSg" Variable="initial_sensitivity_tele" Value="0.95" Comment=""/>
      <Definition xmi:id="_k7dQ8J5FEe2VebIqfgpmSg" Variable="initial_specificity_DHphone" Value="0.8933" Comment=""/>
      <Definition xmi:id="_k7d4AJ5FEe2VebIqgfpmSg" Variable="initial_specificity_AItele" Value="0.97" Comment=""/>
      <Definition xmi:id="_k7fGIJ5FEe2VebIqgfpmSg" Variable="initial_specificity_tele" Value="0.97" Comment=""/>
      <Definition xmi:id="_k7gUQJ5FEe2VebIqgfpmSg" Variable="initial_urban_cost_blindness" Value="3600" Comment=""/>
      <Definition xmi:id="_k7hiYJ5FEe2VebIqhepmSg" Variable="initial_urban_cost_exam_mild" Value="42.46" Comment=""/>
      <Definition xmi:id="_k7iwgJ5FEe2VebIqhepmSg" Variable="initial_urban_cost_exam_moderate" Value="344.15" Comment=""/>
      <Definition xmi:id="_k7jXkJ5FEe2VebIqidpmSg" Variable="initial_urban_cost_exam_normal" Value="40.99" Comment=""/>
      <Definition xmi:id="_k7klsJ5FEe2VebIqidpmSg" Variable="initial_urban_cost_exam_severe" Value="325.67" Comment=""/>
      <Definition xmi:id="_k7lz0J5FEe2VebIqidpmSg" Variable="initial_urban_cost_screen_DH" Value="8.38" Comment=""/>
      <Definition xmi:id="_k7nB8J5FEe2VebIqjcpmSg" Variable="initial_urban_cost_screen_tele" Value="15.84" Comment=""/>
      <Definition xmi:id="_k7o3IJ5FEe2VebIqjcpmSg" Variable="initial_urban_cost_treat_moderate" Value="1539.61" Comment=""/>
      <Definition xmi:id="_k7qsUJ5FEe2VebIqkbpmSg" Variable="initial_urban_cost_treat_severe" Value="1615.86" Comment=""/>
      <Definition xmi:id="_k7uWsJ5FEe2VebIqkbpmSg" Variable="urban_GDP" Value="13919.93" Comment=""/>
      <Definition xmi:id="_k7vk0J5FEe2VebIqkbpmSg" Variable="initial_urban_compliance_DHexam" Value="0.62" Comment=""/>
      <Definition xmi:id="_k7xaAJ5FEe2VebIqlapmSg" Variable="initial_urban_compliance_DHphone" Value="0.98" Comment=""/>
      <Definition xmi:id="_k7yBEJ5FEe2VebIqlapmSg" Variable="initial_urban_compliance_AItele" Value="0.90" Comment=""/>
      <Definition xmi:id="_k7zPMJ5FEe2VebIqmZpmSg" Variable="initial_urban_oppo" Value="0.451" Comment=""/>
      <Definition xmi:id="_k70dUJ5FEe2VebIqmZpmSg" Variable="initial_urban_compliance_tele" Value="0.9" Comment=""/>
      <Definition xmi:id="_k71rcJ5FEe2VebIqmZpmSg" Variable="initial_urban_compliance_teleexam" Value="0.4" Comment=""/>
      <Definition xmi:id="_k725kJ5FEe2VebIqnYpmSg" Variable="initial_urban_compliance_treat" Value="0.91" Comment=""/>
      <Definition xmi:id="_k74HsJ5FEe2VebIqnYpmSg" Variable="initial_urban_prevalence_mild" Value="0.1723036" Comment=""/>
      <Definition xmi:id="_k74uwJ5FEe2VebIqoXpmSg" Variable="initial_urban_prevalence_moderate" Value="0.0636108" Comment=""/>
      <Definition xmi:id="_k7584J5FEe2VebIqoXpmSg" Variable="initial_urban_prevalence_normal" Value="1 - initial_urban_prevalence_mild - initial_urban_prevalence_moderate - initial_urban_prevalence_severe" Comment=""/>
      <Definition xmi:id="_k77LAJ5FEe2VebIqoXpmSg" Variable="initial_urban_prevalence_severe" Value="0.0306856" Comment=""/>
      <Definition xmi:id="_k78ZIJ5FEe2VebIqpWpmSg" Variable="initial_urban_prob_topost1" Value="0.797" Comment=""/>
      <Definition xmi:id="_k79AMJ5FEe2VebIqpWpmSg" Variable="initial_urban_prob_topost2" Value="0.135" Comment=""/>
      <Definition xmi:id="_k7-OUJ5FEe2VebIqqVpmSg" Variable="initial_urban_prob_topost3" Value="0.068" Comment=""/>
      <Definition xmi:id="_k7_ccJ5FEe2VebIqqVpmSg" Variable="initial_utility_mild" Value="0.61" Comment=""/>
      <Definition xmi:id="_k8AqkJ5FEe2VebIqqVpmSg" Variable="initial_utility_moderate" Value="0.48" Comment=""/>
      <Definition xmi:id="_k8B4sJ5FEe2VebIqrUpmSg" Variable="initial_utility_normal" Value="1" Comment=""/>
      <Definition xmi:id="_k8DG0J5FEe2VebIqrUpmSg" Variable="initial_utility_post1" Value="0.81" Comment=""/>
      <Definition xmi:id="_k8EU8J5FEe2VebIqsTpmSg" Variable="initial_utility_post2" Value="0.55" Comment=""/>
      <Definition xmi:id="_k8E8AJ5FEe2VebIqsTpmSg" Variable="initial_utility_post3" Value="0.53" Comment=""/>
      <Definition xmi:id="_k8GKIJ5FEe2VebIqsTpmSg" Variable="initial_utility_severe" Value="0.35" Comment=""/>
      <Definition xmi:id="_j0tO0J5GEe2VebIqtSpmSg" Variable="urban_WTP" Value="3 * urban_GDP" Comment=""/>
      <Definition xmi:id="_daY58J5KEe2VebIq5GpmSg" Variable="prob_mild_to_moderate" Value="dist_prob_mild_to_moderate" Comment=""/>
      <Definition xmi:id="_dabWMJ5KEe2VebIq5GpmSg" Variable="prob_moderate_to_severe" Value="dist_prob_moderate_to_severe" Comment=""/>
      <Definition xmi:id="_dadycJ5KEe2VebIq5GpmSg" Variable="prob_normal_to_mild" Value="dist_prob_normal_to_mild" Comment=""/>
      <Definition xmi:id="_dbnB8J5KEe2VebIqD8pmSg" Variable="sensitivity_DHphone" Value="dist_sensitivity_DHphone" Comment=""/>
      <Definition xmi:id="_dbrTYJ5KEe2VebIqD8pmSg" Variable="sensitivity_AItele" Value="dist_sensitivity_AItele" Comment=""/>
      <Definition xmi:id="_dbtvoJ5KEe2VebIqE7pmSg" Variable="sensitivity_tele" Value="dist_sensitivity_tele" Comment=""/>
      <Definition xmi:id="_dbvk0J5KEe2VebIqE7pmSg" Variable="specificity_DHphone" Value="dist_specificity_DHphone" Comment=""/>
      <Definition xmi:id="_dbyBEJ5KEe2VebIqF6pmSg" Variable="specificity_AItele" Value="dist_specificity_AItele" Comment=""/>
      <Definition xmi:id="_dbz2QJ5KEe2VebIqF6pmSg" Variable="specificity_tele" Value="dist_specificity_tele" Comment=""/>
      <Definition xmi:id="_db2SgJ5KEe2VebIqF6pmSg" Variable="urban_compliance_DHexam" Value="dist_urban_compliance_DHexam" Comment=""/>
      <Definition xmi:id="_db5V0J5KEe2VebIqG5pmSg" Variable="urban_compliance_DHphone" Value="dist_urban_compliance_DHphone" Comment=""/>
      <Definition xmi:id="_db7LAJ5KEe2VebIqG5pmSg" Variable="urban_compliance_AItele" Value="dist_urban_compliance_AItele" Comment=""/>
      <Definition xmi:id="_db9nQJ5KEe2VebIqH4pmSg" Variable="urban_compliance_tele" Value="dist_urban_compliance_tele" Comment=""/>
      <Definition xmi:id="_dcADgJ5KEe2VebIqH4pmSg" Variable="urban_compliance_teleexam" Value="dist_urban_compliance_teleexam" Comment=""/>
      <Definition xmi:id="_dcCfwJ5KEe2VebIqH4pmSg" Variable="urban_compliance_treat" Value="dist_urban_compliance_treat" Comment=""/>
      <Definition xmi:id="_dcE8AJ5KEe2VebIqI3pmSg" Variable="urban_cost_blindness" Value="discount(dist_urban_cost_blindness;discount_rate;_stage)" Comment=""/>
      <Definition xmi:id="_dcH_UJ5KEe2VebIqI3pmSg" Variable="urban_cost_exam_mild" Value="discount(dist_urban_cost_exam_mild;discount_rate;_stage)" Comment=""/>
      <Definition xmi:id="_dcJ0gJ5KEe2VebIqJ2pmSg" Variable="urban_cost_exam_moderate" Value="discount(dist_urban_cost_exam_moderate;discount_rate;_stage)" Comment=""/>
      <Definition xmi:id="_dcOF8J5KEe2VebIqJ2pmSg" Variable="urban_cost_exam_normal" Value="discount(dist_urban_cost_exam_normal;discount_rate;_stage)" Comment=""/>
      <Definition xmi:id="_dcSXYJ5KEe2VebIqJ2pmSg" Variable="urban_cost_exam_severe" Value="discount(dist_urban_cost_exam_severe;discount_rate;_stage)" Comment=""/>
      <Definition xmi:id="_dcZFEJ5KEe2VebIqK1pmSg" Variable="urban_cost_screen_DH" Value="discount(dist_urban_cost_screen_DH;discount_rate;_stage)" Comment=""/>
      <Definition xmi:id="_dccvcJ5KEe2VebIqK1pmSg" Variable="urban_cost_screen_tele" Value="discount(dist_urban_cost_screen_tele;discount_rate;_stage)" Comment=""/>
      <Definition xmi:id="_dcfLsJ5KEe2VebIqL0pmSg" Variable="urban_cost_treat_moderate" Value="discount(dist_urban_cost_treat_moderate;discount_rate;_stage)" Comment=""/>
      <Definition xmi:id="_dciPAJ5KEe2VebIqL0pmSg" Variable="urban_cost_treat_severe" Value="discount(dist_urban_cost_treat_severe;discount_rate;_stage)" Comment=""/>
      <Definition xmi:id="_dckEMJ5KEe2VebIqL0pmSg" Variable="urban_oppo" Value="dist_urban_oppo" Comment=""/>
      <Definition xmi:id="_dffcYJ5KEe2VebIqMzpmSg" Variable="urban_prevalence_mild" Value="dist_urban_prevalence_mild" Comment=""/>
      <Definition xmi:id="_dfifsJ5KEe2VebIqMzpmSg" Variable="urban_prevalence_moderate" Value="dist_urban_prevalence_moderate" Comment=""/>
      <Definition xmi:id="_dfk78J5KEe2VebIqNypmSg" Variable="urban_prevalence_normal" Value="1 - dist_urban_prevalence_mild - dist_urban_prevalence_moderate - dist_urban_prevalence_severe" Comment=""/>
      <Definition xmi:id="_dfnYMJ5KEe2VebIqNypmSg" Variable="urban_prevalence_severe" Value="dist_urban_prevalence_severe" Comment=""/>
      <Definition xmi:id="_dfp0cJ5KEe2VebIqNypmSg" Variable="urban_prob_topost1" Value="dist_urban_prob_topost1 / (dist_urban_prob_topost1 + dist_urban_prob_topost2 + dist_urban_prob_topost3)" Comment=""/>
      <Definition xmi:id="_dfsQsJ5KEe2VebIqOxpmSg" Variable="urban_prob_topost2" Value="dist_urban_prob_topost2 / (dist_urban_prob_topost1 + dist_urban_prob_topost2 + dist_urban_prob_topost3)" Comment=""/>
      <Definition xmi:id="_dfus8J5KEe2VebIqOxpmSg" Variable="urban_prob_topost3" Value="dist_urban_prob_topost3 / (dist_urban_prob_topost1 + dist_urban_prob_topost2 + dist_urban_prob_topost3)" Comment=""/>
      <Definition xmi:id="_dfxJMJ5KEe2VebIqPwpmSg" Variable="utility_mild" Value="discount(dist_utility_mild;discount_rate;_stage)" Comment=""/>
      <Definition xmi:id="_dfzlcJ5KEe2VebIqPwpmSg" Variable="utility_moderate" Value="discount(dist_utility_moderate;discount_rate;_stage)" Comment=""/>
      <Definition xmi:id="_df1aoJ5KEe2VebIqPwpmSg" Variable="utility_normal" Value="discount(initial_utility_normal;discount_rate;_stage)" Comment=""/>
      <Definition xmi:id="_df324J5KEe2VebIqQvpmSg" Variable="utility_post1" Value="discount(dist_utility_post1;discount_rate;_stage)" Comment=""/>
      <Definition xmi:id="_df6TIJ5KEe2VebIqQvpmSg" Variable="utility_post2" Value="discount(dist_utility_post2;discount_rate;_stage)" Comment=""/>
      <Definition xmi:id="_df8IUJ5KEe2VebIqRupmSg" Variable="utility_post3" Value="discount(dist_utility_post3;discount_rate;_stage)" Comment=""/>
      <Definition xmi:id="_df_LoJ5KEe2VebIqRupmSg" Variable="utility_severe" Value="discount(dist_utility_severe;discount_rate;_stage)" Comment=""/>
      <Definition xmi:id="_tVG_UJ5MEe2VebIqStpmSg" Variable="vary_1" Value="0.1" Comment=""/>
      <Definition xmi:id="_tVI0gJ5MEe2VebIqTspmSg" Variable="vary_2" Value="0.2" Comment=""/>
      <Definition xmi:id="_tVLQwJ5MEe2VebIqTspmSg" Variable="vary_3" Value="0.5" Comment=""/>
      <Definition xmi:id="_1csSYJ64Ee2VebIqL0pmSg" Variable="mortality_natural" Value="death_rate[initial_age + _stage]" Comment=""/>
      <Definition xmi:id="__3KGIJ64Ee2VebIqMzpmSg" Variable="mortality_unnatural" Value="risk_factor * death_rate[initial_age + _stage]" Comment=""/>
      <Definition xmi:id="_EiahQJ7uEe2VebIqJ2pmSg" Variable="blindness" Value="discount(1;discount_rate;_stage)" Comment=""/>
      <Definition xmi:id="_NXF3kJ8dEe2VebIqoXpmSg" Variable="initial_urban_compliance_AIexam" Value="0.52" Comment=""/>
      <Definition xmi:id="_NXQPoJ8dEe2VebIqoXpmSg" Variable="initial_urban_compliance_DHtele" Value="0.90" Comment=""/>
      <Definition xmi:id="_NauaYJ8dEe2VebIqpWpmSg" Variable="urban_compliance_AIexam" Value="dist_urban_compliance_AIexam" Comment=""/>
      <Definition xmi:id="_Na0hAJ8dEe2VebIqqVpmSg" Variable="urban_compliance_DHtele" Value="dist_urban_compliance_DHtele" Comment=""/>
      <Definition xmi:id="_TL6ScWpbEe6xCeWT5GX60g" Variable="initial_sensitivity_DHtele" Value="0.948" Comment=""/>
      <Definition xmi:id="_WUyH4WpbEe6xCeWT6FX60g" Variable="initial_specificity_DHtele" Value="0.97" Comment=""/>
      <Definition xmi:id="_g5uGQGpbEe6xCeWT6FX60g" Variable="specificity_DHtele" Value="dist_specificity_DHtele" Comment=""/>
      <Definition xmi:id="_k0YlAGpbEe6xCeWT7EX60g" Variable="sensitivity_DHtele" Value="dist_sensitivity_DHtele" Comment=""/>
      <Definition xmi:id="_bU4A0GpfEe6xCeWTB-X60g" Variable="initial_urban_cost_screen_AI" Value="8.38" Comment=""/>
      <Definition xmi:id="_jSjpEGpfEe6xCeWTC9X60g" Variable="urban_cost_screen_AI" Value="discount(dist_urban_cost_screen_AI;discount_rate;_stage)" Comment=""/>
      <Definition xmi:id="_YqEs0GpyEe6xCeWT9CX60g" Variable="confidence" Value="1.95996398454"/>
      <Node xmi:id="_OwtMEJ-wEe20esvXD8Er9A" NameID="Node2" Label="No screening" NodeType="MarkovNode">
        <Node xmi:id="_OwtMEZ-wEe20esvXD8Er9A" NameID="Node3" Label="normal" NodeType="ChanceNode">
          <Prob xmi:id="_OwtMEp-wEe20esvXE7Er9A" Value="#"/>
          <MarkovData xsi:type="tree:MarkovNonAbsorbingStateData" xmi:id="_OwtME5-wEe20esvXE7Er9A">
            <StateReward xmi:id="_OwtMFJ-wEe20esvXE7Er9A" Set="1">
              <Init xmi:id="_OwtMFZ-wEe20esvXE7Er9A" Value="0" Comment=""/>
              <Incr xmi:id="_OwtMFp-wEe20esvXE7Er9A" Value="0" Comment=""/>
              <Final xmi:id="_OwtMF5-wEe20esvXF6Er9A" Value="0" Comment=""/>
            </StateReward>
            <StateReward xmi:id="_OwtMGJ-wEe20esvXF6Er9A" Set="2">
              <Init xmi:id="_OwtMGZ-wEe20esvXF6Er9A" Value="0.5 * initial_pop * utility_normal" Comment=""/>
              <Incr xmi:id="_OwtMGp-wEe20esvXF6Er9A" Value="0.5 * initial_pop * utility_normal" Comment=""/>
              <Final xmi:id="_OwtMG5-wEe20esvXF6Er9A" Value="0" Comment=""/>
            </StateReward>
            <StateReward xmi:id="_OwtMHJ-wEe20esvXG5Er9A" Set="3">
              <Init xmi:id="_OwtMHZ-wEe20esvXG5Er9A" Value="0"/>
              <Incr xmi:id="_OwtMHp-wEe20esvXG5Er9A" Value="0"/>
              <Final xmi:id="_OwtMH5-wEe20esvXG5Er9A" Value="0"/>
            </StateReward>
          </MarkovData>
          <Node xmi:id="_OwtMIJ-wEe20esvXG5Er9A" NameID="Node4" Label="maintain" NodeType="TerminalNode">
            <Prob xmi:id="_OwtMIZ-wEe20esvXH4Er9A" Value="#"/>
            <MarkovData xsi:type="tree:MarkovJumpTransitionData" xmi:id="_OwtMIp-wEe20esvXH4Er9A" MarkovJumpState="normal">
              <TransitionReward xmi:id="_OwtMI5-wEe20esvXH4Er9A" Set="2" Value="0.5 * initial_pop * utility_normal">
                <Comment xsi:nil="true"/>
              </TransitionReward>
            </MarkovData>
          </Node>
          <Node xmi:id="_OwtMJJ-wEe20esvXH4Er9A" NameID="Node5" Label="worsen" NodeType="TerminalNode">
            <Prob xmi:id="_OwtMJZ-wEe20esvXH4Er9A" Value="prob_normal_to_mild"/>
            <MarkovData xsi:type="tree:MarkovJumpTransitionData" xmi:id="_OwtMJp-wEe20esvXI3Er9A" MarkovJumpState="mild">
              <TransitionReward xmi:id="_OwtMJ5-wEe20esvXI3Er9A" Set="2" Value="0.5 * initial_pop * utility_mild">
                <Comment xsi:nil="true"/>
              </TransitionReward>
            </MarkovData>
          </Node>
          <Node xmi:id="_OwtMKJ-wEe20esvXI3Er9A" NameID="Node6" Label="die" NodeType="TerminalNode">
            <Prob xmi:id="_OwtMKZ-wEe20esvXI3Er9A" Value="mortality_natural"/>
            <MarkovData xsi:type="tree:MarkovJumpTransitionData" xmi:id="_OwtMKp-wEe20esvXI3Er9A" MarkovJumpState="dead"/>
          </Node>
        </Node>
        <Node xmi:id="_OwtMK5-wEe20esvXJ2Er9A" NameID="Node7" Label="mild" NodeType="ChanceNode">
          <Prob xmi:id="_OwtMLJ-wEe20esvXJ2Er9A" Value="urban_prevalence_mild"/>
          <MarkovData xsi:type="tree:MarkovNonAbsorbingStateData" xmi:id="_OwtMLZ-wEe20esvXJ2Er9A">
            <StateReward xmi:id="_OwtMLp-wEe20esvXJ2Er9A" Set="1">
              <Init xmi:id="_OwtML5-wEe20esvXJ2Er9A" Value="0" Comment=""/>
              <Incr xmi:id="_OwtMMJ-wEe20esvXK1Er9A" Value="0" Comment=""/>
              <Final xmi:id="_OwtMMZ-wEe20esvXK1Er9A" Value="0" Comment=""/>
            </StateReward>
            <StateReward xmi:id="_OwtMMp-wEe20esvXK1Er9A" Set="2">
              <Init xmi:id="_OwtMM5-wEe20esvXK1Er9A" Value="0.5 * initial_pop * utility_mild" Comment=""/>
              <Incr xmi:id="_OwtMNJ-wEe20esvXK1Er9A" Value="0.5 * initial_pop * utility_mild" Comment=""/>
              <Final xmi:id="_OwtMNZ-wEe20esvXL0Er9A" Value="0" Comment=""/>
            </StateReward>
            <StateReward xmi:id="_OwtMNp-wEe20esvXL0Er9A" Set="3">
              <Init xmi:id="_OwtMN5-wEe20esvXL0Er9A" Value="0"/>
              <Incr xmi:id="_OwtMOJ-wEe20esvXL0Er9A" Value="0"/>
              <Final xmi:id="_OwtMOZ-wEe20esvXL0Er9A" Value="0"/>
            </StateReward>
          </MarkovData>
          <Node xmi:id="_OwtMOp-wEe20esvXMzEr9A" NameID="Node8" Label="opportunistic case find" NodeType="ChanceNode">
            <Prob xmi:id="_OwtMO5-wEe20esvXMzEr9A" Value="urban_oppo"/>
            <MarkovData xsi:type="tree:MarkovTransitionData" xmi:id="_OwtMPJ-wEe20esvXMzEr9A">
              <TransitionReward xmi:id="_OwtMPZ-wEe20esvXMzEr9A" Set="1" Value="initial_pop * urban_cost_exam_mild">
                <Comment xsi:nil="true"/>
              </TransitionReward>
            </MarkovData>
            <Node xmi:id="_OwtMPp-wEe20esvXMzEr9A" NameID="Node9" Label="not treat" NodeType="ChanceNode">
              <Prob xmi:id="_OwtMP5-wEe20esvXNyEr9A" Value="1"/>
              <MarkovData xsi:type="tree:MarkovTransitionData" xmi:id="_OwtMQJ-wEe20esvXNyEr9A"/>
              <Node xmi:id="_OwtMQZ-wEe20esvXNyEr9A" NameID="Node10" Label="maintain" NodeType="TerminalNode">
                <Prob xmi:id="_OwtMQp-wEe20esvXNyEr9A" Value="#"/>
                <MarkovData xsi:type="tree:MarkovJumpTransitionData" xmi:id="_OwtMQ5-wEe20esvXNyEr9A" MarkovJumpState="mild">
                  <TransitionReward xmi:id="_OwtMRJ-wEe20esvXOxEr9A" Set="2" Value="0.5 * initial_pop * utility_mild">
                    <Comment xsi:nil="true"/>
                  </TransitionReward>
                </MarkovData>
              </Node>
              <Node xmi:id="_OwtMRZ-wEe20esvXOxEr9A" NameID="Node11" Label="worsen" NodeType="TerminalNode">
                <Prob xmi:id="_OwtMRp-wEe20esvXOxEr9A" Value="prob_mild_to_moderate"/>
                <MarkovData xsi:type="tree:MarkovJumpTransitionData" xmi:id="_OwtMR5-wEe20esvXOxEr9A" MarkovJumpState="moderate">
                  <TransitionReward xmi:id="_OwtMSJ-wEe20esvXOxEr9A" Set="2" Value="0.5 * initial_pop * utility_moderate">
                    <Comment xsi:nil="true"/>
                  </TransitionReward>
                </MarkovData>
              </Node>
              <Node xmi:id="_OwtMSZ-wEe20esvXPwEr9A" NameID="Node12" Label="die" NodeType="TerminalNode">
                <Prob xmi:id="_OwtMSp-wEe20esvXPwEr9A" Value="mortality_unnatural"/>
                <MarkovData xsi:type="tree:MarkovJumpTransitionData" xmi:id="_OwtMS5-wEe20esvXPwEr9A" MarkovJumpState="dead"/>
              </Node>
            </Node>
          </Node>
          <Node xmi:id="_OwtMTJ-wEe20esvXPwEr9A" NameID="Node13" Label="not opportunistic case find" NodeType="ChanceNode">
            <Prob xmi:id="_OwtMTZ-wEe20esvXPwEr9A" Value="#"/>
            <MarkovData xsi:type="tree:MarkovTransitionData" xmi:id="_OwtMTp-wEe20esvXQvEr9A"/>
            <Node xmi:id="_OwtMT5-wEe20esvXQvEr9A" NameID="Node14" Label="maintain" NodeType="TerminalNode">
              <Prob xmi:id="_OwtMUJ-wEe20esvXQvEr9A" Value="#"/>
              <MarkovData xsi:type="tree:MarkovJumpTransitionData" xmi:id="_OwtMUZ-wEe20esvXQvEr9A" MarkovJumpState="mild">
                <TransitionReward xmi:id="_OwtMUp-wEe20esvXQvEr9A" Set="2" Value="0.5 * initial_pop * utility_mild">
                  <Comment xsi:nil="true"/>
                </TransitionReward>
              </MarkovData>
            </Node>
            <Node xmi:id="_OwtMU5-wEe20esvXRuEr9A" NameID="Node15" Label="worsen" NodeType="TerminalNode">
              <Prob xmi:id="_OwtMVJ-wEe20esvXRuEr9A" Value="prob_mild_to_moderate"/>
              <MarkovData xsi:type="tree:MarkovJumpTransitionData" xmi:id="_OwtMVZ-wEe20esvXRuEr9A" MarkovJumpState="moderate">
                <TransitionReward xmi:id="_OwtMVp-wEe20esvXRuEr9A" Set="2" Value="0.5 * initial_pop * utility_moderate">
                  <Comment xsi:nil="true"/>
                </TransitionReward>
              </MarkovData>
            </Node>
            <Node xmi:id="_OwtMV5-wEe20esvXRuEr9A" NameID="Node16" Label="die" NodeType="TerminalNode">
              <Prob xmi:id="_OwtMWJ-wEe20esvXStEr9A" Value="mortality_unnatural"/>
              <MarkovData xsi:type="tree:MarkovJumpTransitionData" xmi:id="_OwtMWZ-wEe20esvXStEr9A" MarkovJumpState="dead"/>
            </Node>
          </Node>
        </Node>
        <Node xmi:id="_OwtMWp-wEe20esvXStEr9A" NameID="Node17" Label="moderate" NodeType="ChanceNode">
          <Prob xmi:id="_OwtMW5-wEe20esvXStEr9A" Value="urban_prevalence_moderate"/>
          <MarkovData xsi:type="tree:MarkovNonAbsorbingStateData" xmi:id="_OwtMXJ-wEe20esvXStEr9A">
            <StateReward xmi:id="_OwtMXZ-wEe20esvXTsEr9A" Set="1">
              <Init xmi:id="_OwtMXp-wEe20esvXTsEr9A" Value="0" Comment=""/>
              <Incr xmi:id="_OwtMX5-wEe20esvXTsEr9A" Value="0" Comment=""/>
              <Final xmi:id="_OwtMYJ-wEe20esvXTsEr9A" Value="0" Comment=""/>
            </StateReward>
            <StateReward xmi:id="_OwtMYZ-wEe20esvXTsEr9A" Set="2">
              <Init xmi:id="_OwtMYp-wEe20esvXUrEr9A" Value="0.5 * initial_pop * utility_moderate" Comment=""/>
              <Incr xmi:id="_OwtMY5-wEe20esvXUrEr9A" Value="0.5 * initial_pop * utility_moderate" Comment=""/>
              <Final xmi:id="_OwtMZJ-wEe20esvXUrEr9A" Value="0" Comment=""/>
            </StateReward>
            <StateReward xmi:id="_OwtMZZ-wEe20esvXUrEr9A" Set="3">
              <Init xmi:id="_OwtMZp-wEe20esvXUrEr9A" Value="0"/>
              <Incr xmi:id="_OwtMZ5-wEe20esvXVqEr9A" Value="0"/>
              <Final xmi:id="_OwtMaJ-wEe20esvXVqEr9A" Value="0"/>
            </StateReward>
          </MarkovData>
          <Node xmi:id="_OwtMaZ-wEe20esvXVqEr9A" NameID="Node18" Label="opportunistic case find" NodeType="ChanceNode">
            <Prob xmi:id="_OwtMap-wEe20esvXVqEr9A" Value="urban_oppo"/>
            <MarkovData xsi:type="tree:MarkovTransitionData" xmi:id="_OwtMa5-wEe20esvXVqEr9A">
              <TransitionReward xmi:id="_OwtMbJ-wEe20esvXWpEr9A" Set="1" Value="initial_pop * urban_cost_exam_moderate">
                <Comment xsi:nil="true"/>
              </TransitionReward>
            </MarkovData>
            <Node xmi:id="_OwtMbZ-wEe20esvXWpEr9A" NameID="Node19" Label="treat" NodeType="ChanceNode">
              <Prob xmi:id="_OwtMbp-wEe20esvXWpEr9A" Value="urban_compliance_treat"/>
              <MarkovData xsi:type="tree:MarkovTransitionData" xmi:id="_OwtMb5-wEe20esvXWpEr9A">
                <TransitionReward xmi:id="_OwtMcJ-wEe20esvXWpEr9A" Set="1" Value="initial_pop * urban_cost_treat_moderate">
                  <Comment xsi:nil="true"/>
                </TransitionReward>
              </MarkovData>
              <Node xmi:id="_OwtMcZ-wEe20esvXXoEr9A" NameID="Node20" Label="survive" NodeType="ChanceNode">
                <Prob xmi:id="_OwtMcp-wEe20esvXXoEr9A" Value="#"/>
                <MarkovData xsi:type="tree:MarkovTransitionData" xmi:id="_OwtMc5-wEe20esvXXoEr9A"/>
                <Node xmi:id="_OwtMdJ-wEe20esvXXoEr9A" NameID="Node21" Label="recover" NodeType="TerminalNode">
                  <Prob xmi:id="_OwtMdZ-wEe20esvXXoEr9A" Value="urban_prob_topost1"/>
                  <MarkovData xsi:type="tree:MarkovJumpTransitionData" xmi:id="_OwtMdp-wEe20esvXYnEr9A" MarkovJumpState="post1">
                    <TransitionReward xmi:id="_OwtMd5-wEe20esvXYnEr9A" Set="2" Value="0.5 * initial_pop * utility_post1">
                      <Comment xsi:nil="true"/>
                    </TransitionReward>
                    <TransitionReward xmi:id="_OwtMeJ-wEe20esvXYnEr9A" Set="3" Value="0">
                      <Comment xsi:nil="true"/>
                    </TransitionReward>
                    <TransitionReward xmi:id="_OwtMeZ-wEe20esvXYnEr9A" Set="1">
                      <Comment xsi:nil="true"/>
                    </TransitionReward>
                  </MarkovData>
                </Node>
                <Node xmi:id="_OwtMep-wEe20esvXYnEr9A" NameID="Node22" Label="maintain" NodeType="TerminalNode">
                  <Prob xmi:id="_OwtMe5-wEe20esvXZmEr9A" Value="urban_prob_topost2"/>
                  <MarkovData xsi:type="tree:MarkovJumpTransitionData" xmi:id="_OwtMfJ-wEe20esvXZmEr9A" MarkovJumpState="post2">
                    <TransitionReward xmi:id="_OwtMfZ-wEe20esvXZmEr9A" Set="2" Value="0.5 * initial_pop * utility_post2">
                      <Comment xsi:nil="true"/>
                    </TransitionReward>
                  </MarkovData>
                </Node>
                <Node xmi:id="_OwtMfp-wEe20esvXZmEr9A" NameID="Node23" Label="worsen" NodeType="TerminalNode">
                  <Prob xmi:id="_OwtMf5-wEe20esvXZmEr9A" Value="urban_prob_topost3"/>
                  <MarkovData xsi:type="tree:MarkovJumpTransitionData" xmi:id="_OwtMgJ-wEe20esvXalEr9A" MarkovJumpState="post3">
                    <TransitionReward xmi:id="_OwtMgZ-wEe20esvXalEr9A" Set="2" Value="0.5 * initial_pop * utility_post3">
                      <Comment xsi:nil="true"/>
                    </TransitionReward>
                    <TransitionReward xmi:id="_OwtMgp-wEe20esvXalEr9A" Set="1" Value="0.5 * initial_pop * urban_cost_blindness">
                      <Comment xsi:nil="true"/>
                    </TransitionReward>
                    <TransitionReward xmi:id="_OwtMg5-wEe20esvXalEr9A" Set="3" Value="0.5 * initial_pop * blindness">
                      <Comment xsi:nil="true"/>
                    </TransitionReward>
                  </MarkovData>
                </Node>
              </Node>
              <Node xmi:id="_OwtMhJ-wEe20esvXalEr9A" NameID="Node24" Label="die" NodeType="TerminalNode">
                <Prob xmi:id="_OwtMhZ-wEe20esvXbkEr9A" Value="mortality_natural"/>
                <MarkovData xsi:type="tree:MarkovJumpTransitionData" xmi:id="_OwtMhp-wEe20esvXbkEr9A" MarkovJumpState="dead"/>
              </Node>
            </Node>
            <Node xmi:id="_iWWHoGnfEe6xCeWTkbX60g" NameID="Node2771" Label="not treat" NodeType="ChanceNode">
              <Prob xmi:id="_iWWHoWnfEe6xCeWTkbX60g" Value="#"/>
              <MarkovData xsi:type="tree:MarkovTransitionData" xmi:id="_iWWHomnfEe6xCeWTkbX60g"/>
              <Node xmi:id="_kRzuy2nfEe6xCeWTqVX60g" NameID="Node2773" Label="maintain" NodeType="TerminalNode">
                <Prob xmi:id="_kRzuzGnfEe6xCeWTqVX60g" Value="#"/>
                <MarkovData xsi:type="tree:MarkovJumpTransitionData" xmi:id="_kRzuzWnfEe6xCeWTqVX60g" MarkovJumpState="moderate">
                  <TransitionReward xmi:id="_kRzuzmnfEe6xCeWTrUX60g" Set="2" Value="0.5 * initial_pop * utility_moderate">
                    <Comment xsi:nil="true"/>
                  </TransitionReward>
                </MarkovData>
              </Node>
              <Node xmi:id="_kRzuxWnfEe6xCeWTpWX60g" NameID="Node2772" Label="worsen" NodeType="TerminalNode">
                <Prob xmi:id="_kRzuxmnfEe6xCeWTpWX60g" Value="prob_moderate_to_severe"/>
                <MarkovData xsi:type="tree:MarkovJumpTransitionData" xmi:id="_kRzux2nfEe6xCeWTpWX60g" MarkovJumpState="severe">
                  <TransitionReward xmi:id="_kRzuyGnfEe6xCeWTpWX60g" Set="2" Value="0.5 * initial_pop * utility_severe">
                    <Comment xsi:nil="true"/>
                  </TransitionReward>
                  <TransitionReward xmi:id="_kRzuyWnfEe6xCeWTqVX60g" Set="3" Value="0.5 * initial_pop * blindness">
                    <Comment xsi:nil="true"/>
                  </TransitionReward>
                  <TransitionReward xmi:id="_kRzuymnfEe6xCeWTqVX60g" Set="1" Value="0.5 * initial_pop * urban_cost_blindness">
                    <Comment xsi:nil="true"/>
                  </TransitionReward>
                </MarkovData>
              </Node>
              <Node xmi:id="_kRzuz2nfEe6xCeWTrUX60g" NameID="Node2774" Label="die" NodeType="TerminalNode">
                <Prob xmi:id="_kRzu0GnfEe6xCeWTrUX60g" Value="mortality_unnatural"/>
                <MarkovData xsi:type="tree:MarkovJumpTransitionData" xmi:id="_kRzu0WnfEe6xCeWTrUX60g" MarkovJumpState="dead"/>
              </Node>
            </Node>
          </Node>
          <Node xmi:id="_OwtMh5-wEe20esvXbkEr9A" NameID="Node25" Label="not opportunistic case find" NodeType="ChanceNode">
            <Prob xmi:id="_OwtMiJ-wEe20esvXbkEr9A" Value="#"/>
            <MarkovData xsi:type="tree:MarkovTransitionData" xmi:id="_OwtMiZ-wEe20esvXbkEr9A"/>
            <Node xmi:id="_OwtMip-wEe20esvXcjEr9A" NameID="Node26" Label="maintain" NodeType="TerminalNode">
              <Prob xmi:id="_OwtMi5-wEe20esvXcjEr9A" Value="#"/>
              <MarkovData xsi:type="tree:MarkovJumpTransitionData" xmi:id="_OwtMjJ-wEe20esvXcjEr9A" MarkovJumpState="moderate">
                <TransitionReward xmi:id="_OwtMjZ-wEe20esvXcjEr9A" Set="2" Value="0.5 * initial_pop * utility_moderate">
                  <Comment xsi:nil="true"/>
                </TransitionReward>
              </MarkovData>
            </Node>
            <Node xmi:id="_OwtMjp-wEe20esvXcjEr9A" NameID="Node27" Label="worsen" NodeType="TerminalNode">
              <Prob xmi:id="_OwtMj5-wEe20esvXdiEr9A" Value="prob_moderate_to_severe"/>
              <MarkovData xsi:type="tree:MarkovJumpTransitionData" xmi:id="_OwtMkJ-wEe20esvXdiEr9A" MarkovJumpState="severe">
                <TransitionReward xmi:id="_OwtMkZ-wEe20esvXdiEr9A" Set="2" Value="0.5 * initial_pop * utility_severe">
                  <Comment xsi:nil="true"/>
                </TransitionReward>
                <TransitionReward xmi:id="_OwtMkp-wEe20esvXdiEr9A" Set="3" Value="0.5 * initial_pop * blindness">
                  <Comment xsi:nil="true"/>
                </TransitionReward>
                <TransitionReward xmi:id="_OwtMk5-wEe20esvXdiEr9A" Set="1" Value="0.5 * initial_pop * urban_cost_blindness">
                  <Comment xsi:nil="true"/>
                </TransitionReward>
              </MarkovData>
            </Node>
            <Node xmi:id="_OwtMlJ-wEe20esvXehEr9A" NameID="Node28" Label="die" NodeType="TerminalNode">
              <Prob xmi:id="_OwtMlZ-wEe20esvXehEr9A" Value="mortality_unnatural"/>
              <MarkovData xsi:type="tree:MarkovJumpTransitionData" xmi:id="_OwtMlp-wEe20esvXehEr9A" MarkovJumpState="dead"/>
            </Node>
          </Node>
        </Node>
        <Node xmi:id="_OwtMl5-wEe20esvXehEr9A" NameID="Node29" Label="severe" NodeType="ChanceNode">
          <Prob xmi:id="_OwtMmJ-wEe20esvXehEr9A" Value="urban_prevalence_severe"/>
          <MarkovData xsi:type="tree:MarkovNonAbsorbingStateData" xmi:id="_OwtMmZ-wEe20esvXfgEr9A">
            <StateReward xmi:id="_OwtMmp-wEe20esvXfgEr9A" Set="1">
              <Init xmi:id="_OwtMm5-wEe20esvXfgEr9A" Value="0.5 * initial_pop * urban_cost_blindness" Comment=""/>
              <Incr xmi:id="_OwtMnJ-wEe20esvXfgEr9A" Value="0.5 * initial_pop * urban_cost_blindness" Comment=""/>
              <Final xmi:id="_OwtMnZ-wEe20esvXfgEr9A" Value="0" Comment=""/>
            </StateReward>
            <StateReward xmi:id="_OwtMnp-wEe20esvXgfEr9A" Set="2">
              <Init xmi:id="_OwtMn5-wEe20esvXgfEr9A" Value="0.5 * initial_pop * utility_severe" Comment=""/>
              <Incr xmi:id="_OwtMoJ-wEe20esvXgfEr9A" Value="0.5 * initial_pop * utility_severe" Comment=""/>
              <Final xmi:id="_OwtMoZ-wEe20esvXgfEr9A" Value="0" Comment=""/>
            </StateReward>
            <StateReward xmi:id="_OwtMop-wEe20esvXgfEr9A" Set="3">
              <Init xmi:id="_OwtMo5-wEe20esvXheEr9A" Value="0.5 * initial_pop * blindness" Comment=""/>
              <Incr xmi:id="_OwtMpJ-wEe20esvXheEr9A" Value="0.5 * initial_pop * blindness" Comment=""/>
              <Final xmi:id="_OwtMpZ-wEe20esvXheEr9A" Value="0" Comment=""/>
            </StateReward>
          </MarkovData>
          <Node xmi:id="_OwtMpp-wEe20esvXheEr9A" NameID="Node30" Label="opportunistic case find" NodeType="ChanceNode">
            <Prob xmi:id="_OwtMp5-wEe20esvXheEr9A" Value="urban_oppo"/>
            <MarkovData xsi:type="tree:MarkovTransitionData" xmi:id="_OwtMqJ-wEe20esvXidEr9A">
              <TransitionReward xmi:id="_OwtMqZ-wEe20esvXidEr9A" Set="1" Value="initial_pop * urban_cost_exam_severe">
                <Comment xsi:nil="true"/>
              </TransitionReward>
            </MarkovData>
            <Node xmi:id="_OwtMqp-wEe20esvXidEr9A" NameID="Node31" Label="treat" NodeType="ChanceNode">
              <Prob xmi:id="_OwtMq5-wEe20esvXidEr9A" Value="urban_compliance_treat"/>
              <MarkovData xsi:type="tree:MarkovTransitionData" xmi:id="_OwtMrJ-wEe20esvXidEr9A">
                <TransitionReward xmi:id="_OwtMrZ-wEe20esvXjcEr9A" Set="1" Value="initial_pop * urban_cost_treat_severe">
                  <Comment xsi:nil="true"/>
                </TransitionReward>
              </MarkovData>
              <Node xmi:id="_OwtMrp-wEe20esvXjcEr9A" NameID="Node32" Label="survive" NodeType="ChanceNode">
                <Prob xmi:id="_OwtMr5-wEe20esvXjcEr9A" Value="#"/>
                <MarkovData xsi:type="tree:MarkovTransitionData" xmi:id="_OwtMsJ-wEe20esvXjcEr9A"/>
                <Node xmi:id="_OwtMsZ-wEe20esvXjcEr9A" NameID="Node33" Label="recover" NodeType="TerminalNode">
                  <Prob xmi:id="_OwtMsp-wEe20esvXkbEr9A" Value="urban_prob_topost1"/>
                  <MarkovData xsi:type="tree:MarkovJumpTransitionData" xmi:id="_OwtMs5-wEe20esvXkbEr9A" MarkovJumpState="post1">
                    <TransitionReward xmi:id="_OwtMtJ-wEe20esvXkbEr9A" Set="2" Value="0.5 * initial_pop * utility_post1">
                      <Comment xsi:nil="true"/>
                    </TransitionReward>
                    <TransitionReward xmi:id="_OwtMtZ-wEe20esvXkbEr9A" Set="3" Value="0">
                      <Comment xsi:nil="true"/>
                    </TransitionReward>
                    <TransitionReward xmi:id="_OwtMtp-wEe20esvXkbEr9A" Set="1">
                      <Comment xsi:nil="true"/>
                    </TransitionReward>
                  </MarkovData>
                </Node>
                <Node xmi:id="_OwtMt5-wEe20esvXlaEr9A" NameID="Node34" Label="recover" NodeType="TerminalNode">
                  <Prob xmi:id="_OwtMuJ-wEe20esvXlaEr9A" Value="urban_prob_topost2"/>
                  <MarkovData xsi:type="tree:MarkovJumpTransitionData" xmi:id="_OwtMuZ-wEe20esvXlaEr9A" MarkovJumpState="post2">
                    <TransitionReward xmi:id="_OwtMup-wEe20esvXlaEr9A" Set="2" Value="0.5 * initial_pop * utility_post2">
                      <Comment xsi:nil="true"/>
                    </TransitionReward>
                  </MarkovData>
                </Node>
                <Node xmi:id="_OwtMu5-wEe20esvXlaEr9A" NameID="Node35" Label="maintain" NodeType="TerminalNode">
                  <Prob xmi:id="_OwtMvJ-wEe20esvXmZEr9A" Value="urban_prob_topost3"/>
                  <MarkovData xsi:type="tree:MarkovJumpTransitionData" xmi:id="_OwtMvZ-wEe20esvXmZEr9A" MarkovJumpState="post3">
                    <TransitionReward xmi:id="_OwtMvp-wEe20esvXmZEr9A" Set="2" Value="0.5 * initial_pop * utility_post3">
                      <Comment xsi:nil="true"/>
                    </TransitionReward>
                    <TransitionReward xmi:id="_OwtMv5-wEe20esvXmZEr9A" Set="1" Value="0.5 * initial_pop * urban_cost_blindness">
                      <Comment xsi:nil="true"/>
                    </TransitionReward>
                    <TransitionReward xmi:id="_OwtMwJ-wEe20esvXmZEr9A" Set="3" Value="0.5 * initial_pop * blindness">
                      <Comment xsi:nil="true"/>
                    </TransitionReward>
                  </MarkovData>
                </Node>
              </Node>
              <Node xmi:id="_OwtMwZ-wEe20esvXnYEr9A" NameID="Node36" Label="die" NodeType="TerminalNode">
                <Prob xmi:id="_OwtMwp-wEe20esvXnYEr9A" Value="mortality_natural"/>
                <MarkovData xsi:type="tree:MarkovJumpTransitionData" xmi:id="_OwtMw5-wEe20esvXnYEr9A" MarkovJumpState="dead"/>
              </Node>
            </Node>
            <Node xmi:id="_maUTZWnfEe6xCeWTwPX60g" NameID="Node2775" Label="not treat" NodeType="ChanceNode">
              <Prob xmi:id="_maUTZmnfEe6xCeWTxOX60g" Value="#"/>
              <MarkovData xsi:type="tree:MarkovTransitionData" xmi:id="_maUTZ2nfEe6xCeWTxOX60g"/>
              <Node xmi:id="_rUqGemnfEe6xCeWT0LX60g" NameID="Node2776" Label="maintain" NodeType="TerminalNode">
                <Prob xmi:id="_rUqGe2nfEe6xCeWT0LX60g" Value="#"/>
                <MarkovData xsi:type="tree:MarkovJumpTransitionData" xmi:id="_rUqGfGnfEe6xCeWT1KX60g" MarkovJumpState="severe">
                  <TransitionReward xmi:id="_rUqGfWnfEe6xCeWT1KX60g" Set="2" Value="0.5 * initial_pop * utility_severe">
                    <Comment xsi:nil="true"/>
                  </TransitionReward>
                  <TransitionReward xmi:id="_rUqtgGnfEe6xCeWT1KX60g" Set="3" Value="0.5 * initial_pop * blindness">
                    <Comment xsi:nil="true"/>
                  </TransitionReward>
                  <TransitionReward xmi:id="_rUqtgWnfEe6xCeWT1KX60g" Set="1" Value="0.5 * initial_pop * urban_cost_blindness">
                    <Comment xsi:nil="true"/>
                  </TransitionReward>
                </MarkovData>
              </Node>
              <Node xmi:id="_rUqtgmnfEe6xCeWT1KX60g" NameID="Node2777" Label="die" NodeType="TerminalNode">
                <Prob xmi:id="_rUqtg2nfEe6xCeWT2JX60g" Value="mortality_unnatural"/>
                <MarkovData xsi:type="tree:MarkovJumpTransitionData" xmi:id="_rUqthGnfEe6xCeWT2JX60g" MarkovJumpState="dead"/>
              </Node>
            </Node>
          </Node>
          <Node xmi:id="_OwtMxJ-wEe20esvXnYEr9A" NameID="Node37" Label="not opportunistic case find" NodeType="ChanceNode">
            <Prob xmi:id="_OwtMxZ-wEe20esvXnYEr9A" Value="#"/>
            <MarkovData xsi:type="tree:MarkovTransitionData" xmi:id="_OwtMxp-wEe20esvXoXEr9A"/>
            <Node xmi:id="_OwtMx5-wEe20esvXoXEr9A" NameID="Node38" Label="maintain" NodeType="TerminalNode">
              <Prob xmi:id="_OwtMyJ-wEe20esvXoXEr9A" Value="#"/>
              <MarkovData xsi:type="tree:MarkovJumpTransitionData" xmi:id="_OwtMyZ-wEe20esvXoXEr9A" MarkovJumpState="severe">
                <TransitionReward xmi:id="_OwtMyp-wEe20esvXoXEr9A" Set="2" Value="0.5 * initial_pop * utility_severe">
                  <Comment xsi:nil="true"/>
                </TransitionReward>
                <TransitionReward xmi:id="_OwtMy5-wEe20esvXpWEr9A" Set="3" Value="0.5 * initial_pop * blindness">
                  <Comment xsi:nil="true"/>
                </TransitionReward>
                <TransitionReward xmi:id="_OwtMzJ-wEe20esvXpWEr9A" Set="1" Value="0.5 * initial_pop * urban_cost_blindness">
                  <Comment xsi:nil="true"/>
                </TransitionReward>
              </MarkovData>
            </Node>
            <Node xmi:id="_OwtMzZ-wEe20esvXpWEr9A" NameID="Node39" Label="die" NodeType="TerminalNode">
              <Prob xmi:id="_OwtMzp-wEe20esvXpWEr9A" Value="mortality_unnatural"/>
              <MarkovData xsi:type="tree:MarkovJumpTransitionData" xmi:id="_OwtMz5-wEe20esvXpWEr9A" MarkovJumpState="dead"/>
            </Node>
          </Node>
        </Node>
        <Node xmi:id="_OwtM0J-wEe20esvXqVEr9A" NameID="Node40" Label="dead" NodeType="TerminalNode">
          <Prob xmi:id="_OwtM0Z-wEe20esvXqVEr9A" Value="0"/>
          <MarkovData xsi:type="tree:MarkovStateData" xmi:id="_OwtM0p-wEe20esvXqVEr9A">
            <StateReward xmi:id="_OwtM05-wEe20esvXqVEr9A" Set="1">
              <Init xmi:id="_OwtM1J-wEe20esvXqVEr9A" Value="0"/>
              <Incr xmi:id="_OwtM1Z-wEe20esvXrUEr9A" Value="0"/>
              <Final xmi:id="_OwtM1p-wEe20esvXrUEr9A" Value="0"/>
            </StateReward>
            <StateReward xmi:id="_OwtM15-wEe20esvXrUEr9A" Set="2">
              <Init xmi:id="_OwtM2J-wEe20esvXrUEr9A" Value="0"/>
              <Incr xmi:id="_OwtM2Z-wEe20esvXrUEr9A" Value="0"/>
              <Final xmi:id="_OwtM2p-wEe20esvXsTEr9A" Value="0"/>
            </StateReward>
            <StateReward xmi:id="_OwtM25-wEe20esvXsTEr9A" Set="3">
              <Init xmi:id="_OwtM3J-wEe20esvXsTEr9A" Value="0"/>
              <Incr xmi:id="_OwtM3Z-wEe20esvXsTEr9A" Value="0"/>
              <Final xmi:id="_OwtM3p-wEe20esvXsTEr9A" Value="0"/>
            </StateReward>
          </MarkovData>
        </Node>
        <Node xmi:id="_OwtM35-wEe20esvXtSEr9A" NameID="Node41" Label="post1" NodeType="ChanceNode">
          <Prob xmi:id="_OwtM4J-wEe20esvXtSEr9A" Value="0"/>
          <MarkovData xsi:type="tree:MarkovNonAbsorbingStateData" xmi:id="_OwtM4Z-wEe20esvXtSEr9A">
            <StateReward xmi:id="_OwtM4p-wEe20esvXtSEr9A" Set="2">
              <Init xmi:id="_OwtM45-wEe20esvXtSEr9A" Value="0.5 * initial_pop * utility_post1" Comment=""/>
              <Incr xmi:id="_OwtM5J-wEe20esvXuREr9A" Value="0.5 * initial_pop * utility_post1" Comment=""/>
              <Final xmi:id="_OwtM5Z-wEe20esvXuREr9A" Value="0" Comment=""/>
            </StateReward>
            <StateReward xmi:id="_OwtM5p-wEe20esvXuREr9A" Set="1">
              <Init xmi:id="_OwtM55-wEe20esvXuREr9A" Value="0" Comment=""/>
              <Incr xmi:id="_OwtM6J-wEe20esvXuREr9A" Value="0" Comment=""/>
              <Final xmi:id="_OwtM6Z-wEe20esvXvQEr9A" Value="0" Comment=""/>
            </StateReward>
            <StateReward xmi:id="_OwtM6p-wEe20esvXvQEr9A" Set="3">
              <Init xmi:id="_OwtM65-wEe20esvXvQEr9A" Value="0" Comment=""/>
              <Incr xmi:id="_OwtM7J-wEe20esvXvQEr9A" Value="0" Comment=""/>
              <Final xmi:id="_OwtM7Z-wEe20esvXvQEr9A" Value="0" Comment=""/>
            </StateReward>
          </MarkovData>
          <Node xmi:id="_OwtM7p-wEe20esvXwPEr9A" NameID="Node42" Label="maintain" NodeType="TerminalNode">
            <Prob xmi:id="_OwtM75-wEe20esvXwPEr9A" Value="#"/>
            <MarkovData xsi:type="tree:MarkovJumpTransitionData" xmi:id="_OwtM8J-wEe20esvXwPEr9A" MarkovJumpState="post1">
              <TransitionReward xmi:id="_OwtM8Z-wEe20esvXwPEr9A" Set="2" Value="0.5 * initial_pop * utility_post1">
                <Comment xsi:nil="true"/>
              </TransitionReward>
              <TransitionReward xmi:id="_OwtM8p-wEe20esvXwPEr9A" Set="3">
                <Comment xsi:nil="true"/>
              </TransitionReward>
              <TransitionReward xmi:id="_OwtM85-wEe20esvXxOEr9A" Set="1">
                <Comment xsi:nil="true"/>
              </TransitionReward>
            </MarkovData>
          </Node>
          <Node xmi:id="_OwtM9J-wEe20esvXxOEr9A" NameID="Node43" Label="die" NodeType="TerminalNode">
            <Prob xmi:id="_OwtM9Z-wEe20esvXxOEr9A" Value="mortality_natural"/>
            <MarkovData xsi:type="tree:MarkovJumpTransitionData" xmi:id="_OwtM9p-wEe20esvXxOEr9A" MarkovJumpState="dead"/>
          </Node>
        </Node>
        <Node xmi:id="_OwtM95-wEe20esvXxOEr9A" NameID="Node44" Label="post2" NodeType="ChanceNode">
          <Prob xmi:id="_OwtM-J-wEe20esvXyNEr9A" Value="0"/>
          <MarkovData xsi:type="tree:MarkovNonAbsorbingStateData" xmi:id="_OwtM-Z-wEe20esvXyNEr9A">
            <StateReward xmi:id="_OwtM-p-wEe20esvXyNEr9A" Set="2">
              <Init xmi:id="_OwtM-5-wEe20esvXyNEr9A" Value="0.5 * initial_pop * utility_post2" Comment=""/>
              <Incr xmi:id="_OwtM_J-wEe20esvXyNEr9A" Value="0.5 * initial_pop * utility_post2" Comment=""/>
              <Final xmi:id="_OwtM_Z-wEe20esvXzMEr9A" Value="0" Comment=""/>
            </StateReward>
            <StateReward xmi:id="_OwtM_p-wEe20esvXzMEr9A" Set="1">
              <Init xmi:id="_OwtM_5-wEe20esvXzMEr9A" Value="0"/>
              <Incr xmi:id="_OwtNAJ-wEe20esvXzMEr9A" Value="0"/>
              <Final xmi:id="_OwtNAZ-wEe20esvXzMEr9A" Value="0"/>
            </StateReward>
            <StateReward xmi:id="_OwtNAp-wEe20esvX0LEr9A" Set="3">
              <Init xmi:id="_OwtNA5-wEe20esvX0LEr9A" Value="0"/>
              <Incr xmi:id="_OwtNBJ-wEe20esvX0LEr9A" Value="0"/>
              <Final xmi:id="_OwtNBZ-wEe20esvX0LEr9A" Value="0"/>
            </StateReward>
          </MarkovData>
          <Node xmi:id="_OwtNBp-wEe20esvX0LEr9A" NameID="Node45" Label="maintain" NodeType="TerminalNode">
            <Prob xmi:id="_OwtNB5-wEe20esvX1KEr9A" Value="#"/>
            <MarkovData xsi:type="tree:MarkovJumpTransitionData" xmi:id="_OwtNCJ-wEe20esvX1KEr9A" MarkovJumpState="post2">
              <TransitionReward xmi:id="_OwtNCZ-wEe20esvX1KEr9A" Set="2" Value="0.5 * initial_pop * utility_post2">
                <Comment xsi:nil="true"/>
              </TransitionReward>
            </MarkovData>
          </Node>
          <Node xmi:id="_OwtNCp-wEe20esvX1KEr9A" NameID="Node46" Label="die" NodeType="TerminalNode">
            <Prob xmi:id="_OwtNC5-wEe20esvX1KEr9A" Value="mortality_natural"/>
            <MarkovData xsi:type="tree:MarkovJumpTransitionData" xmi:id="_OwtNDJ-wEe20esvX2JEr9A" MarkovJumpState="dead"/>
          </Node>
        </Node>
        <Node xmi:id="_OwtNDZ-wEe20esvX2JEr9A" NameID="Node47" Label="post3" NodeType="ChanceNode">
          <Prob xmi:id="_OwtNDp-wEe20esvX2JEr9A" Value="0"/>
          <MarkovData xsi:type="tree:MarkovNonAbsorbingStateData" xmi:id="_OwtND5-wEe20esvX2JEr9A">
            <StateReward xmi:id="_OwtNEJ-wEe20esvX2JEr9A" Set="2">
              <Init xmi:id="_OwtNEZ-wEe20esvX3IEr9A" Value="0.5 * initial_pop * utility_post3" Comment=""/>
              <Incr xmi:id="_OwtNEp-wEe20esvX3IEr9A" Value="0.5 * initial_pop * utility_post3" Comment=""/>
              <Final xmi:id="_OwtNE5-wEe20esvX3IEr9A" Value="0" Comment=""/>
            </StateReward>
            <StateReward xmi:id="_OwtNFJ-wEe20esvX3IEr9A" Set="1">
              <Init xmi:id="_OwtNFZ-wEe20esvX3IEr9A" Value="0.5 * initial_pop * urban_cost_blindness" Comment=""/>
              <Incr xmi:id="_OwtNFp-wEe20esvX4HEr9A" Value="0.5 * initial_pop * urban_cost_blindness" Comment=""/>
              <Final xmi:id="_OwtNF5-wEe20esvX4HEr9A" Value="0" Comment=""/>
            </StateReward>
            <StateReward xmi:id="_OwtNGJ-wEe20esvX4HEr9A" Set="3">
              <Init xmi:id="_OwtNGZ-wEe20esvX4HEr9A" Value="0.5 * initial_pop * blindness" Comment=""/>
              <Incr xmi:id="_OwtNGp-wEe20esvX4HEr9A" Value="0.5 * initial_pop * blindness" Comment=""/>
              <Final xmi:id="_OwtNG5-wEe20esvX5GEr9A" Value="0" Comment=""/>
            </StateReward>
          </MarkovData>
          <Node xmi:id="_OwtNHJ-wEe20esvX5GEr9A" NameID="Node48" Label="maintain" NodeType="TerminalNode">
            <Prob xmi:id="_OwtNHZ-wEe20esvX5GEr9A" Value="#"/>
            <MarkovData xsi:type="tree:MarkovJumpTransitionData" xmi:id="_OwtNHp-wEe20esvX5GEr9A" MarkovJumpState="post3">
              <TransitionReward xmi:id="_OwtNH5-wEe20esvX5GEr9A" Set="2" Value="0.5 * initial_pop * utility_post3">
                <Comment xsi:nil="true"/>
              </TransitionReward>
              <TransitionReward xmi:id="_OwtNIJ-wEe20esvX6FEr9A" Set="1" Value="0.5 * initial_pop * urban_cost_blindness">
                <Comment xsi:nil="true"/>
              </TransitionReward>
              <TransitionReward xmi:id="_OwtNIZ-wEe20esvX6FEr9A" Set="3" Value="0.5 * initial_pop * blindness">
                <Comment xsi:nil="true"/>
              </TransitionReward>
            </MarkovData>
          </Node>
          <Node xmi:id="_OwtNIp-wEe20esvX6FEr9A" NameID="Node49" Label="die" NodeType="TerminalNode">
            <Prob xmi:id="_OwtNI5-wEe20esvX6FEr9A" Value="mortality_natural"/>
            <MarkovData xsi:type="tree:MarkovJumpTransitionData" xmi:id="_OwtNJJ-wEe20esvX6FEr9A" MarkovJumpState="dead"/>
          </Node>
        </Node>
        <Termination xmi:id="_OwtNJZ-wEe20esvX7EEr9A" Value="_stage = 30" Comment="Default condition must be modified to correct rule for model."/>
        <Termination xmi:id="_OwtNJp-wEe20esvX7EEr9A" Set="1" Value="_stage = 30" Comment="Default condition must be modified to correct rule for model."/>
        <Termination xmi:id="_OwtNJ5-wEe20esvX7EEr9A" Set="2" Value="_stage = 30" Comment="Default condition must be modified to correct rule for model."/>
        <Termination xmi:id="_OwtNKJ-wEe20esvX7EEr9A" Set="3" Value="_stage = 30" Comment="Default condition must be modified to correct rule for model."/>
      </Node>
      <Node xmi:id="_OwvoUJ-wEe20esvX7EEr9A" NameID="Node50" Label="Once-off, non-AI telescreening" NodeType="MarkovNode">
        <Node xmi:id="_OwvoUZ-wEe20esvX8DEr9A" NameID="Node51" Label="normal" NodeType="ChanceNode">
          <Prob xmi:id="_OwvoUp-wEe20esvX8DEr9A" Value="#"/>
          <MarkovData xsi:type="tree:MarkovNonAbsorbingStateData" xmi:id="_OwvoU5-wEe20esvX8DEr9A">
            <StateReward xmi:id="_OwvoVJ-wEe20esvX8DEr9A" Set="1">
              <Init xmi:id="_OwvoVZ-wEe20esvX8DEr9A" Value="0" Comment=""/>
              <Incr xmi:id="_OwvoVp-wEe20esvX9CEr9A" Value="0" Comment=""/>
              <Final xmi:id="_OwvoV5-wEe20esvX9CEr9A" Value="0" Comment=""/>
            </StateReward>
            <StateReward xmi:id="_OwvoWJ-wEe20esvX9CEr9A" Set="2">
              <Init xmi:id="_OwvoWZ-wEe20esvX9CEr9A" Value="0.5 * initial_pop * utility_normal" Comment=""/>
              <Incr xmi:id="_OwvoWp-wEe20esvX9CEr9A" Value="0.5 * initial_pop * utility_normal" Comment=""/>
              <Final xmi:id="_OwvoW5-wEe20esvX-BEr9A" Value="0" Comment=""/>
            </StateReward>
            <StateReward xmi:id="_OwvoXJ-wEe20esvX-BEr9A" Set="3">
              <Init xmi:id="_OwvoXZ-wEe20esvX-BEr9A" Value="0"/>
              <Incr xmi:id="_OwvoXp-wEe20esvX-BEr9A" Value="0"/>
              <Final xmi:id="_OwvoX5-wEe20esvX-BEr9A" Value="0"/>
            </StateReward>
          </MarkovData>
          <Node xmi:id="_OwvoYJ-wEe20esvX_AEr9A" NameID="Node52" Label="screening interval" NodeType="LogicNode">
            <Prob xmi:id="_OwvoYZ-wEe20esvX_AEr9A" Value="1"/>
            <MarkovData xsi:type="tree:MarkovTransitionData" xmi:id="_OwvoYp-wEe20esvX_AEr9A"/>
            <Node xmi:id="_OwvoY5-wEe20esvX_AEr9A" NameID="Node53" Label="screen" NodeType="ChanceNode">
              <Prob xmi:id="_OwvoZJ-wEe20esvX_AEr9A" Value="_stage = 0"/>
              <MarkovData xsi:type="tree:MarkovTransitionData" xmi:id="_OwvoZZ-wEe20esvXA_Er9A"/>
              <Node xmi:id="_OwvoZp-wEe20esvXA_Er9A" NameID="Node54" Label="screen" NodeType="ChanceNode">
                <Prob xmi:id="_OwvoZ5-wEe20esvXA_Er9A" Value="urban_compliance_tele"/>
                <MarkovData xsi:type="tree:MarkovTransitionData" xmi:id="_OwvoaJ-wEe20esvXA_Er9A">
                  <TransitionReward xmi:id="_OwvoaZ-wEe20esvXA_Er9A" Set="1" Value="initial_pop * urban_cost_screen_tele">
                    <Comment xsi:nil="true"/>
                  </TransitionReward>
                </MarkovData>
                <Node xmi:id="_Owvoap-wEe20esvXB-Er9A" NameID="Node55" Label="screen positive" NodeType="ChanceNode">
                  <Prob xmi:id="_Owvoa5-wEe20esvXB-Er9A" Value="#"/>
                  <MarkovData xsi:type="tree:MarkovTransitionData" xmi:id="_OwvobJ-wEe20esvXB-Er9A"/>
                  <Node xmi:id="_OwvobZ-wEe20esvXB-Er9A" NameID="Node56" Label="exam" NodeType="ChanceNode">
                    <Prob xmi:id="_Owvobp-wEe20esvXB-Er9A" Value="urban_compliance_teleexam"/>
                    <MarkovData xsi:type="tree:MarkovTransitionData" xmi:id="_Owvob5-wEe20esvXC9Er9A">
                      <TransitionReward xmi:id="_OwvocJ-wEe20esvXC9Er9A" Set="1" Value="initial_pop * urban_cost_exam_normal">
                        <Comment xsi:nil="true"/>
                      </TransitionReward>
                    </MarkovData>
                    <Node xmi:id="_OwvocZ-wEe20esvXC9Er9A" NameID="Node57" Label="exam negative" NodeType="ChanceNode">
                      <Prob xmi:id="_Owvocp-wEe20esvXC9Er9A" Value="1"/>
                      <MarkovData xsi:type="tree:MarkovTransitionData" xmi:id="_Owvoc5-wEe20esvXC9Er9A"/>
                      <Node xmi:id="_OwvodJ-wEe20esvXD8Er9A" NameID="Node58" Label="maintain" NodeType="TerminalNode">
                        <Prob xmi:id="_OwvodZ-wEe20esvXD8Er9A" Value="#"/>
                        <MarkovData xsi:type="tree:MarkovJumpTransitionData" xmi:id="_Owvodp-wEe20esvXD8Er9A" MarkovJumpState="normal">
                          <TransitionReward xmi:id="_Owvod5-wEe20esvXD8Er9A" Set="2" Value="0.5 * initial_pop * utility_normal">
                            <Comment xsi:nil="true"/>
                          </TransitionReward>
                        </MarkovData>
                      </Node>
                      <Node xmi:id="_OwvoeJ-wEe20esvXD8Er9A" NameID="Node59" Label="worsen" NodeType="TerminalNode">
                        <Prob xmi:id="_OwvoeZ-wEe20esvXE7Er9A" Value="prob_normal_to_mild"/>
                        <MarkovData xsi:type="tree:MarkovJumpTransitionData" xmi:id="_Owvoep-wEe20esvXE7Er9A" MarkovJumpState="mild">
                          <TransitionReward xmi:id="_Owvoe5-wEe20esvXE7Er9A" Set="2" Value="0.5 * initial_pop * utility_mild">
                            <Comment xsi:nil="true"/>
                          </TransitionReward>
                        </MarkovData>
                      </Node>
                      <Node xmi:id="_OwvofJ-wEe20esvXE7Er9A" NameID="Node60" Label="die" NodeType="TerminalNode">
                        <Prob xmi:id="_OwvofZ-wEe20esvXE7Er9A" Value="mortality_natural"/>
                        <MarkovData xsi:type="tree:MarkovJumpTransitionData" xmi:id="_Owvofp-wEe20esvXF6Er9A" MarkovJumpState="dead"/>
                      </Node>
                    </Node>
                  </Node>
                  <Node xmi:id="_Owvof5-wEe20esvXF6Er9A" NameID="Node61" Label="not exam" NodeType="ChanceNode">
                    <Prob xmi:id="_OwvogJ-wEe20esvXF6Er9A" Value="#"/>
                    <MarkovData xsi:type="tree:MarkovTransitionData" xmi:id="_OwvogZ-wEe20esvXF6Er9A"/>
                    <Node xmi:id="_Owvogp-wEe20esvXF6Er9A" NameID="Node62" Label="maintain" NodeType="TerminalNode">
                      <Prob xmi:id="_Owvog5-wEe20esvXG5Er9A" Value="#"/>
                      <MarkovData xsi:type="tree:MarkovJumpTransitionData" xmi:id="_OwvohJ-wEe20esvXG5Er9A" MarkovJumpState="normal">
                        <TransitionReward xmi:id="_OwvohZ-wEe20esvXG5Er9A" Set="2" Value="0.5 * initial_pop * utility_normal">
                          <Comment xsi:nil="true"/>
                        </TransitionReward>
                      </MarkovData>
                    </Node>
                    <Node xmi:id="_Owvohp-wEe20esvXG5Er9A" NameID="Node63" Label="worsen" NodeType="TerminalNode">
                      <Prob xmi:id="_Owvoh5-wEe20esvXG5Er9A" Value="prob_normal_to_mild"/>
                      <MarkovData xsi:type="tree:MarkovJumpTransitionData" xmi:id="_OwvoiJ-wEe20esvXH4Er9A" MarkovJumpState="mild">
                        <TransitionReward xmi:id="_OwvoiZ-wEe20esvXH4Er9A" Set="2" Value="0.5 * initial_pop * utility_mild">
                          <Comment xsi:nil="true"/>
                        </TransitionReward>
                      </MarkovData>
                    </Node>
                    <Node xmi:id="_Owvoip-wEe20esvXH4Er9A" NameID="Node64" Label="die" NodeType="TerminalNode">
                      <Prob xmi:id="_Owvoi5-wEe20esvXH4Er9A" Value="mortality_natural"/>
                      <MarkovData xsi:type="tree:MarkovJumpTransitionData" xmi:id="_OwvojJ-wEe20esvXH4Er9A" MarkovJumpState="dead"/>
                    </Node>
                  </Node>
                </Node>
                <Node xmi:id="_OwvojZ-wEe20esvXI3Er9A" NameID="Node65" Label="screen negative" NodeType="ChanceNode">
                  <Prob xmi:id="_Owvojp-wEe20esvXI3Er9A" Value="specificity_tele"/>
                  <MarkovData xsi:type="tree:MarkovTransitionData" xmi:id="_Owvoj5-wEe20esvXI3Er9A"/>
                  <Node xmi:id="_OwvokJ-wEe20esvXI3Er9A" NameID="Node66" Label="maintain" NodeType="TerminalNode">
                    <Prob xmi:id="_OwvokZ-wEe20esvXI3Er9A" Value="#"/>
                    <MarkovData xsi:type="tree:MarkovJumpTransitionData" xmi:id="_Owvokp-wEe20esvXJ2Er9A" MarkovJumpState="normal">
                      <TransitionReward xmi:id="_Owvok5-wEe20esvXJ2Er9A" Set="2" Value="0.5 * initial_pop * utility_normal">
                        <Comment xsi:nil="true"/>
                      </TransitionReward>
                    </MarkovData>
                  </Node>
                  <Node xmi:id="_OwvolJ-wEe20esvXJ2Er9A" NameID="Node67" Label="worsen" NodeType="TerminalNode">
                    <Prob xmi:id="_OwvolZ-wEe20esvXJ2Er9A" Value="prob_normal_to_mild"/>
                    <MarkovData xsi:type="tree:MarkovJumpTransitionData" xmi:id="_Owvolp-wEe20esvXJ2Er9A" MarkovJumpState="mild">
                      <TransitionReward xmi:id="_Owvol5-wEe20esvXK1Er9A" Set="2" Value="0.5 * initial_pop * utility_mild">
                        <Comment xsi:nil="true"/>
                      </TransitionReward>
                    </MarkovData>
                  </Node>
                  <Node xmi:id="_OwvomJ-wEe20esvXK1Er9A" NameID="Node68" Label="die" NodeType="TerminalNode">
                    <Prob xmi:id="_OwvomZ-wEe20esvXK1Er9A" Value="mortality_natural"/>
                    <MarkovData xsi:type="tree:MarkovJumpTransitionData" xmi:id="_Owvomp-wEe20esvXK1Er9A" MarkovJumpState="dead"/>
                  </Node>
                </Node>
              </Node>
              <Node xmi:id="_Owvom5-wEe20esvXK1Er9A" NameID="Node69" Label="not screen" NodeType="ChanceNode">
                <Prob xmi:id="_OwvonJ-wEe20esvXL0Er9A" Value="#"/>
                <MarkovData xsi:type="tree:MarkovTransitionData" xmi:id="_OwvonZ-wEe20esvXL0Er9A"/>
                <Node xmi:id="_Owvonp-wEe20esvXL0Er9A" NameID="Node70" Label="maintain" NodeType="TerminalNode">
                  <Prob xmi:id="_Owvon5-wEe20esvXL0Er9A" Value="#"/>
                  <MarkovData xsi:type="tree:MarkovJumpTransitionData" xmi:id="_OwvooJ-wEe20esvXL0Er9A" MarkovJumpState="normal">
                    <TransitionReward xmi:id="_OwvooZ-wEe20esvXMzEr9A" Set="2" Value="0.5 * initial_pop * utility_normal">
                      <Comment xsi:nil="true"/>
                    </TransitionReward>
                  </MarkovData>
                </Node>
                <Node xmi:id="_Owvoop-wEe20esvXMzEr9A" NameID="Node71" Label="worsen" NodeType="TerminalNode">
                  <Prob xmi:id="_Owvoo5-wEe20esvXMzEr9A" Value="prob_normal_to_mild"/>
                  <MarkovData xsi:type="tree:MarkovJumpTransitionData" xmi:id="_OwvopJ-wEe20esvXMzEr9A" MarkovJumpState="mild">
                    <TransitionReward xmi:id="_OwvopZ-wEe20esvXMzEr9A" Set="2" Value="0.5 * initial_pop * utility_mild">
                      <Comment xsi:nil="true"/>
                    </TransitionReward>
                  </MarkovData>
                </Node>
                <Node xmi:id="_Owvopp-wEe20esvXNyEr9A" NameID="Node72" Label="die" NodeType="TerminalNode">
                  <Prob xmi:id="_Owvop5-wEe20esvXNyEr9A" Value="mortality_natural"/>
                  <MarkovData xsi:type="tree:MarkovJumpTransitionData" xmi:id="_OwvoqJ-wEe20esvXNyEr9A" MarkovJumpState="dead"/>
                </Node>
              </Node>
            </Node>
            <Node xmi:id="_OwvoqZ-wEe20esvXNyEr9A" NameID="Node73" Label="not screen" NodeType="ChanceNode">
              <Prob xmi:id="_Owvoqp-wEe20esvXNyEr9A" Value="_stage &lt;> 0"/>
              <MarkovData xsi:type="tree:MarkovTransitionData" xmi:id="_Owvoq5-wEe20esvXOxEr9A"/>
              <Node xmi:id="_OwvorJ-wEe20esvXOxEr9A" NameID="Node74" Label="maintain" NodeType="TerminalNode">
                <Prob xmi:id="_OwvorZ-wEe20esvXOxEr9A" Value="#"/>
                <MarkovData xsi:type="tree:MarkovJumpTransitionData" xmi:id="_Owvorp-wEe20esvXOxEr9A" MarkovJumpState="normal">
                  <TransitionReward xmi:id="_Owvor5-wEe20esvXOxEr9A" Set="2" Value="0.5 * initial_pop * utility_normal">
                    <Comment xsi:nil="true"/>
                  </TransitionReward>
                </MarkovData>
              </Node>
              <Node xmi:id="_OwvosJ-wEe20esvXPwEr9A" NameID="Node75" Label="worsen" NodeType="TerminalNode">
                <Prob xmi:id="_OwvosZ-wEe20esvXPwEr9A" Value="prob_normal_to_mild"/>
                <MarkovData xsi:type="tree:MarkovJumpTransitionData" xmi:id="_Owvosp-wEe20esvXPwEr9A" MarkovJumpState="mild">
                  <TransitionReward xmi:id="_Owvos5-wEe20esvXPwEr9A" Set="2" Value="0.5 * initial_pop * utility_mild">
                    <Comment xsi:nil="true"/>
                  </TransitionReward>
                </MarkovData>
              </Node>
              <Node xmi:id="_OwvotJ-wEe20esvXPwEr9A" NameID="Node76" Label="die" NodeType="TerminalNode">
                <Prob xmi:id="_OwvotZ-wEe20esvXQvEr9A" Value="mortality_natural"/>
                <MarkovData xsi:type="tree:MarkovJumpTransitionData" xmi:id="_Owvotp-wEe20esvXQvEr9A" MarkovJumpState="dead"/>
              </Node>
            </Node>
          </Node>
        </Node>
        <Node xmi:id="_Owvot5-wEe20esvXQvEr9A" NameID="Node77" Label="mild" NodeType="ChanceNode">
          <Prob xmi:id="_OwvouJ-wEe20esvXQvEr9A" Value="urban_prevalence_mild"/>
          <MarkovData xsi:type="tree:MarkovNonAbsorbingStateData" xmi:id="_OwvouZ-wEe20esvXQvEr9A">
            <StateReward xmi:id="_Owvoup-wEe20esvXRuEr9A" Set="1">
              <Init xmi:id="_Owvou5-wEe20esvXRuEr9A" Value="0" Comment=""/>
              <Incr xmi:id="_OwvovJ-wEe20esvXRuEr9A" Value="0" Comment=""/>
              <Final xmi:id="_OwvovZ-wEe20esvXRuEr9A" Value="0" Comment=""/>
            </StateReward>
            <StateReward xmi:id="_Owvovp-wEe20esvXRuEr9A" Set="2">
              <Init xmi:id="_Owvov5-wEe20esvXStEr9A" Value="0.5 * initial_pop * utility_mild" Comment=""/>
              <Incr xmi:id="_OwvowJ-wEe20esvXStEr9A" Value="0.5 * initial_pop * utility_mild" Comment=""/>
              <Final xmi:id="_OwvowZ-wEe20esvXStEr9A" Value="0" Comment=""/>
            </StateReward>
            <StateReward xmi:id="_Owvowp-wEe20esvXStEr9A" Set="3">
              <Init xmi:id="_Owvow5-wEe20esvXStEr9A" Value="0"/>
              <Incr xmi:id="_OwvoxJ-wEe20esvXTsEr9A" Value="0"/>
              <Final xmi:id="_OwvoxZ-wEe20esvXTsEr9A" Value="0"/>
            </StateReward>
          </MarkovData>
          <Node xmi:id="_Owvoxp-wEe20esvXTsEr9A" NameID="Node78" Label="screening interval" NodeType="LogicNode">
            <Prob xmi:id="_Owvox5-wEe20esvXTsEr9A" Value="1"/>
            <MarkovData xsi:type="tree:MarkovTransitionData" xmi:id="_OwvoyJ-wEe20esvXTsEr9A"/>
            <Node xmi:id="_OwvoyZ-wEe20esvXUrEr9A" NameID="Node79" Label="screen" NodeType="ChanceNode">
              <Prob xmi:id="_Owvoyp-wEe20esvXUrEr9A" Value="_stage = 0"/>
              <MarkovData xsi:type="tree:MarkovTransitionData" xmi:id="_Owvoy5-wEe20esvXUrEr9A"/>
              <Node xmi:id="_OwvozJ-wEe20esvXUrEr9A" NameID="Node80" Label="screen" NodeType="ChanceNode">
                <Prob xmi:id="_OwvozZ-wEe20esvXUrEr9A" Value="urban_compliance_tele"/>
                <MarkovData xsi:type="tree:MarkovTransitionData" xmi:id="_Owvozp-wEe20esvXVqEr9A">
                  <TransitionReward xmi:id="_Owvoz5-wEe20esvXVqEr9A" Set="1" Value="initial_pop * urban_cost_screen_tele">
                    <Comment xsi:nil="true"/>
                  </TransitionReward>
                </MarkovData>
                <Node xmi:id="_Owvo0J-wEe20esvXVqEr9A" NameID="Node81" Label="screen positive" NodeType="ChanceNode">
                  <Prob xmi:id="_Owvo0Z-wEe20esvXVqEr9A" Value="#"/>
                  <MarkovData xsi:type="tree:MarkovTransitionData" xmi:id="_Owvo0p-wEe20esvXVqEr9A"/>
                  <Node xmi:id="_Owvo05-wEe20esvXWpEr9A" NameID="Node82" Label="exam" NodeType="ChanceNode">
                    <Prob xmi:id="_Owvo1J-wEe20esvXWpEr9A" Value="urban_compliance_teleexam"/>
                    <MarkovData xsi:type="tree:MarkovTransitionData" xmi:id="_Owvo1Z-wEe20esvXWpEr9A">
                      <TransitionReward xmi:id="_Owvo1p-wEe20esvXWpEr9A" Set="1" Value="initial_pop * urban_cost_exam_mild">
                        <Comment xsi:nil="true"/>
                      </TransitionReward>
                    </MarkovData>
                    <Node xmi:id="_Owvo15-wEe20esvXWpEr9A" NameID="Node83" Label="exam positive &amp; not treat" NodeType="ChanceNode">
                      <Prob xmi:id="_Owvo2J-wEe20esvXXoEr9A" Value="1"/>
                      <MarkovData xsi:type="tree:MarkovTransitionData" xmi:id="_Owvo2Z-wEe20esvXXoEr9A"/>
                      <Node xmi:id="_Owvo2p-wEe20esvXXoEr9A" NameID="Node84" Label="maintain" NodeType="TerminalNode">
                        <Prob xmi:id="_Owvo25-wEe20esvXXoEr9A" Value="#"/>
                        <MarkovData xsi:type="tree:MarkovJumpTransitionData" xmi:id="_Owvo3J-wEe20esvXXoEr9A" MarkovJumpState="mild">
                          <TransitionReward xmi:id="_Owvo3Z-wEe20esvXYnEr9A" Set="2" Value="0.5 * initial_pop * utility_mild">
                            <Comment xsi:nil="true"/>
                          </TransitionReward>
                        </MarkovData>
                      </Node>
                      <Node xmi:id="_Owvo3p-wEe20esvXYnEr9A" NameID="Node85" Label="worsen" NodeType="TerminalNode">
                        <Prob xmi:id="_Owvo35-wEe20esvXYnEr9A" Value="prob_mild_to_moderate"/>
                        <MarkovData xsi:type="tree:MarkovJumpTransitionData" xmi:id="_Owvo4J-wEe20esvXYnEr9A" MarkovJumpState="moderate">
                          <TransitionReward xmi:id="_Owvo4Z-wEe20esvXYnEr9A" Set="2" Value="0.5 * initial_pop * utility_moderate">
                            <Comment xsi:nil="true"/>
                          </TransitionReward>
                        </MarkovData>
                      </Node>
                      <Node xmi:id="_Owvo4p-wEe20esvXZmEr9A" NameID="Node86" Label="die" NodeType="TerminalNode">
                        <Prob xmi:id="_Owvo45-wEe20esvXZmEr9A" Value="mortality_unnatural"/>
                        <MarkovData xsi:type="tree:MarkovJumpTransitionData" xmi:id="_Owvo5J-wEe20esvXZmEr9A" MarkovJumpState="dead"/>
                      </Node>
                    </Node>
                  </Node>
                  <Node xmi:id="_Owvo5Z-wEe20esvXZmEr9A" NameID="Node87" Label="not exam" NodeType="ChanceNode">
                    <Prob xmi:id="_Owvo5p-wEe20esvXZmEr9A" Value="#"/>
                    <MarkovData xsi:type="tree:MarkovTransitionData" xmi:id="_Owvo55-wEe20esvXalEr9A"/>
                    <Node xmi:id="_Owvo6J-wEe20esvXalEr9A" NameID="Node88" Label="opportunistic case find" NodeType="ChanceNode">
                      <Prob xmi:id="_Owvo6Z-wEe20esvXalEr9A" Value="urban_oppo"/>
                      <MarkovData xsi:type="tree:MarkovTransitionData" xmi:id="_Owvo6p-wEe20esvXalEr9A">
                        <TransitionReward xmi:id="_Owvo65-wEe20esvXalEr9A" Set="1" Value="initial_pop * urban_cost_exam_mild">
                          <Comment xsi:nil="true"/>
                        </TransitionReward>
                      </MarkovData>
                      <Node xmi:id="_Owvo7J-wEe20esvXbkEr9A" NameID="Node89" Label="not treat" NodeType="ChanceNode">
                        <Prob xmi:id="_Owvo7Z-wEe20esvXbkEr9A" Value="1"/>
                        <MarkovData xsi:type="tree:MarkovTransitionData" xmi:id="_Owvo7p-wEe20esvXbkEr9A"/>
                        <Node xmi:id="_Owvo75-wEe20esvXbkEr9A" NameID="Node90" Label="maintain" NodeType="TerminalNode">
                          <Prob xmi:id="_Owvo8J-wEe20esvXbkEr9A" Value="#"/>
                          <MarkovData xsi:type="tree:MarkovJumpTransitionData" xmi:id="_Owvo8Z-wEe20esvXcjEr9A" MarkovJumpState="mild">
                            <TransitionReward xmi:id="_Owvo8p-wEe20esvXcjEr9A" Set="2" Value="0.5 * initial_pop * utility_mild">
                              <Comment xsi:nil="true"/>
                            </TransitionReward>
                          </MarkovData>
                        </Node>
                        <Node xmi:id="_Owvo85-wEe20esvXcjEr9A" NameID="Node91" Label="worsen" NodeType="TerminalNode">
                          <Prob xmi:id="_Owvo9J-wEe20esvXcjEr9A" Value="prob_mild_to_moderate"/>
                          <MarkovData xsi:type="tree:MarkovJumpTransitionData" xmi:id="_Owvo9Z-wEe20esvXcjEr9A" MarkovJumpState="moderate">
                            <TransitionReward xmi:id="_Owvo9p-wEe20esvXdiEr9A" Set="2" Value="0.5 * initial_pop * utility_moderate">
                              <Comment xsi:nil="true"/>
                            </TransitionReward>
                          </MarkovData>
                        </Node>
                        <Node xmi:id="_Owvo95-wEe20esvXdiEr9A" NameID="Node92" Label="die" NodeType="TerminalNode">
                          <Prob xmi:id="_Owvo-J-wEe20esvXdiEr9A" Value="mortality_unnatural"/>
                          <MarkovData xsi:type="tree:MarkovJumpTransitionData" xmi:id="_Owvo-Z-wEe20esvXdiEr9A" MarkovJumpState="dead"/>
                        </Node>
                      </Node>
                    </Node>
                    <Node xmi:id="_Owvo-p-wEe20esvXdiEr9A" NameID="Node93" Label="not opportunistic case find" NodeType="ChanceNode">
                      <Prob xmi:id="_Owvo-5-wEe20esvXehEr9A" Value="#"/>
                      <MarkovData xsi:type="tree:MarkovTransitionData" xmi:id="_Owvo_J-wEe20esvXehEr9A"/>
                      <Node xmi:id="_Owvo_Z-wEe20esvXehEr9A" NameID="Node94" Label="maintain" NodeType="TerminalNode">
                        <Prob xmi:id="_Owvo_p-wEe20esvXehEr9A" Value="#"/>
                        <MarkovData xsi:type="tree:MarkovJumpTransitionData" xmi:id="_Owvo_5-wEe20esvXehEr9A" MarkovJumpState="mild">
                          <TransitionReward xmi:id="_OwvpAJ-wEe20esvXfgEr9A" Set="2" Value="0.5 * initial_pop * utility_mild">
                            <Comment xsi:nil="true"/>
                          </TransitionReward>
                        </MarkovData>
                      </Node>
                      <Node xmi:id="_OwvpAZ-wEe20esvXfgEr9A" NameID="Node95" Label="worsen" NodeType="TerminalNode">
                        <Prob xmi:id="_OwvpAp-wEe20esvXfgEr9A" Value="prob_mild_to_moderate"/>
                        <MarkovData xsi:type="tree:MarkovJumpTransitionData" xmi:id="_OwvpA5-wEe20esvXfgEr9A" MarkovJumpState="moderate">
                          <TransitionReward xmi:id="_OwvpBJ-wEe20esvXfgEr9A" Set="2" Value="0.5 * initial_pop * utility_moderate">
                            <Comment xsi:nil="true"/>
                          </TransitionReward>
                        </MarkovData>
                      </Node>
                      <Node xmi:id="_OwvpBZ-wEe20esvXgfEr9A" NameID="Node96" Label="die" NodeType="TerminalNode">
                        <Prob xmi:id="_OwvpBp-wEe20esvXgfEr9A" Value="mortality_unnatural"/>
                        <MarkovData xsi:type="tree:MarkovJumpTransitionData" xmi:id="_OwvpB5-wEe20esvXgfEr9A" MarkovJumpState="dead"/>
                      </Node>
                    </Node>
                  </Node>
                </Node>
                <Node xmi:id="_OwvpCJ-wEe20esvXgfEr9A" NameID="Node97" Label="screen negative" NodeType="ChanceNode">
                  <Prob xmi:id="_OwvpCZ-wEe20esvXgfEr9A" Value="specificity_tele"/>
                  <MarkovData xsi:type="tree:MarkovTransitionData" xmi:id="_OwvpCp-wEe20esvXheEr9A"/>
                  <Node xmi:id="_f3Xs7mplEe6xCeWTYnX60g" NameID="Node3341" Label="opportunistic case find" NodeType="ChanceNode">
                    <Prob xmi:id="_f3Xs72plEe6xCeWTYnX60g" Value="urban_oppo"/>
                    <MarkovData xsi:type="tree:MarkovTransitionData" xmi:id="_f3Xs8GplEe6xCeWTYnX60g">
                      <TransitionReward xmi:id="_f3Xs8WplEe6xCeWTYnX60g" Set="1" Value="initial_pop * urban_cost_exam_mild">
                        <Comment xsi:nil="true"/>
                      </TransitionReward>
                    </MarkovData>
                    <Node xmi:id="_f3Xs8mplEe6xCeWTZmX60g" NameID="Node3342" Label="not treat" NodeType="ChanceNode">
                      <Prob xmi:id="_f3Xs82plEe6xCeWTZmX60g" Value="1"/>
                      <MarkovData xsi:type="tree:MarkovTransitionData" xmi:id="_f3Xs9GplEe6xCeWTZmX60g"/>
                      <Node xmi:id="_f3Xs9WplEe6xCeWTZmX60g" NameID="Node3343" Label="maintain" NodeType="TerminalNode">
                        <Prob xmi:id="_f3Xs9mplEe6xCeWTZmX60g" Value="#"/>
                        <MarkovData xsi:type="tree:MarkovJumpTransitionData" xmi:id="_f3Xs92plEe6xCeWTalX60g" MarkovJumpState="mild">
                          <TransitionReward xmi:id="_f3Xs-GplEe6xCeWTalX60g" Set="2" Value="0.5 * initial_pop * utility_mild">
                            <Comment xsi:nil="true"/>
                          </TransitionReward>
                        </MarkovData>
                      </Node>
                      <Node xmi:id="_f3Xs-WplEe6xCeWTalX60g" NameID="Node3344" Label="worsen" NodeType="TerminalNode">
                        <Prob xmi:id="_f3Xs-mplEe6xCeWTalX60g" Value="prob_mild_to_moderate"/>
                        <MarkovData xsi:type="tree:MarkovJumpTransitionData" xmi:id="_f3Xs-2plEe6xCeWTalX60g" MarkovJumpState="moderate">
                          <TransitionReward xmi:id="_f3Xs_GplEe6xCeWTbkX60g" Set="2" Value="0.5 * initial_pop * utility_moderate">
                            <Comment xsi:nil="true"/>
                          </TransitionReward>
                        </MarkovData>
                      </Node>
                      <Node xmi:id="_f3Xs_WplEe6xCeWTbkX60g" NameID="Node3345" Label="die" NodeType="TerminalNode">
                        <Prob xmi:id="_f3Xs_mplEe6xCeWTbkX60g" Value="mortality_unnatural"/>
                        <MarkovData xsi:type="tree:MarkovJumpTransitionData" xmi:id="_f3Xs_2plEe6xCeWTbkX60g" MarkovJumpState="dead"/>
                      </Node>
                    </Node>
                  </Node>
                  <Node xmi:id="_f3Xs4GplEe6xCeWTVqX60g" NameID="Node3337" Label="not opportunistic case find" NodeType="ChanceNode">
                    <Prob xmi:id="_f3Xs4WplEe6xCeWTVqX60g" Value="#"/>
                    <MarkovData xsi:type="tree:MarkovTransitionData" xmi:id="_f3Xs4mplEe6xCeWTVqX60g"/>
                    <Node xmi:id="_f3Xs42plEe6xCeWTWpX60g" NameID="Node3338" Label="maintain" NodeType="TerminalNode">
                      <Prob xmi:id="_f3Xs5GplEe6xCeWTWpX60g" Value="#"/>
                      <MarkovData xsi:type="tree:MarkovJumpTransitionData" xmi:id="_f3Xs5WplEe6xCeWTWpX60g" MarkovJumpState="mild">
                        <TransitionReward xmi:id="_f3Xs5mplEe6xCeWTWpX60g" Set="2" Value="0.5 * initial_pop * utility_mild">
                          <Comment xsi:nil="true"/>
                        </TransitionReward>
                      </MarkovData>
                    </Node>
                    <Node xmi:id="_f3Xs52plEe6xCeWTWpX60g" NameID="Node3339" Label="worsen" NodeType="TerminalNode">
                      <Prob xmi:id="_f3Xs6GplEe6xCeWTXoX60g" Value="prob_mild_to_moderate"/>
                      <MarkovData xsi:type="tree:MarkovJumpTransitionData" xmi:id="_f3Xs6WplEe6xCeWTXoX60g" MarkovJumpState="moderate">
                        <TransitionReward xmi:id="_f3Xs6mplEe6xCeWTXoX60g" Set="2" Value="0.5 * initial_pop * utility_moderate">
                          <Comment xsi:nil="true"/>
                        </TransitionReward>
                      </MarkovData>
                    </Node>
                    <Node xmi:id="_f3Xs62plEe6xCeWTXoX60g" NameID="Node3340" Label="die" NodeType="TerminalNode">
                      <Prob xmi:id="_f3Xs7GplEe6xCeWTXoX60g" Value="mortality_unnatural"/>
                      <MarkovData xsi:type="tree:MarkovJumpTransitionData" xmi:id="_f3Xs7WplEe6xCeWTYnX60g" MarkovJumpState="dead"/>
                    </Node>
                  </Node>
                </Node>
              </Node>
              <Node xmi:id="_OwvpK5-wEe20esvXnYEr9A" NameID="Node107" Label="not screen" NodeType="ChanceNode">
                <Prob xmi:id="_OwvpLJ-wEe20esvXnYEr9A" Value="#"/>
                <MarkovData xsi:type="tree:MarkovTransitionData" xmi:id="_OwvpLZ-wEe20esvXoXEr9A"/>
                <Node xmi:id="_ghH0implEe6xCeWTxOX60g" NameID="Node3350" Label="opportunistic case find" NodeType="ChanceNode">
                  <Prob xmi:id="_ghH0i2plEe6xCeWTxOX60g" Value="urban_oppo"/>
                  <MarkovData xsi:type="tree:MarkovTransitionData" xmi:id="_ghH0jGplEe6xCeWTyNX60g">
                    <TransitionReward xmi:id="_ghH0jWplEe6xCeWTyNX60g" Set="1" Value="initial_pop * urban_cost_exam_mild">
                      <Comment xsi:nil="true"/>
                    </TransitionReward>
                  </MarkovData>
                  <Node xmi:id="_ghH0jmplEe6xCeWTyNX60g" NameID="Node3351" Label="not treat" NodeType="ChanceNode">
                    <Prob xmi:id="_ghH0j2plEe6xCeWTyNX60g" Value="1"/>
                    <MarkovData xsi:type="tree:MarkovTransitionData" xmi:id="_ghH0kGplEe6xCeWTyNX60g"/>
                    <Node xmi:id="_ghH0kWplEe6xCeWTzMX60g" NameID="Node3352" Label="maintain" NodeType="TerminalNode">
                      <Prob xmi:id="_ghH0kmplEe6xCeWTzMX60g" Value="#"/>
                      <MarkovData xsi:type="tree:MarkovJumpTransitionData" xmi:id="_ghH0k2plEe6xCeWTzMX60g" MarkovJumpState="mild">
                        <TransitionReward xmi:id="_ghH0lGplEe6xCeWTzMX60g" Set="2" Value="0.5 * initial_pop * utility_mild">
                          <Comment xsi:nil="true"/>
                        </TransitionReward>
                      </MarkovData>
                    </Node>
                    <Node xmi:id="_ghH0lWplEe6xCeWTzMX60g" NameID="Node3353" Label="worsen" NodeType="TerminalNode">
                      <Prob xmi:id="_ghH0lmplEe6xCeWT0LX60g" Value="prob_mild_to_moderate"/>
                      <MarkovData xsi:type="tree:MarkovJumpTransitionData" xmi:id="_ghH0l2plEe6xCeWT0LX60g" MarkovJumpState="moderate">
                        <TransitionReward xmi:id="_ghH0mGplEe6xCeWT0LX60g" Set="2" Value="0.5 * initial_pop * utility_moderate">
                          <Comment xsi:nil="true"/>
                        </TransitionReward>
                      </MarkovData>
                    </Node>
                    <Node xmi:id="_ghH0mWplEe6xCeWT0LX60g" NameID="Node3354" Label="die" NodeType="TerminalNode">
                      <Prob xmi:id="_ghH0mmplEe6xCeWT0LX60g" Value="mortality_unnatural"/>
                      <MarkovData xsi:type="tree:MarkovJumpTransitionData" xmi:id="_ghH0m2plEe6xCeWT1KX60g" MarkovJumpState="dead"/>
                    </Node>
                  </Node>
                </Node>
                <Node xmi:id="_ghHNiWplEe6xCeWTuRX60g" NameID="Node3346" Label="not opportunistic case find" NodeType="ChanceNode">
                  <Prob xmi:id="_ghHNimplEe6xCeWTvQX60g" Value="#"/>
                  <MarkovData xsi:type="tree:MarkovTransitionData" xmi:id="_ghHNi2plEe6xCeWTvQX60g"/>
                  <Node xmi:id="_ghHNjGplEe6xCeWTvQX60g" NameID="Node3347" Label="maintain" NodeType="TerminalNode">
                    <Prob xmi:id="_ghH0gGplEe6xCeWTvQX60g" Value="#"/>
                    <MarkovData xsi:type="tree:MarkovJumpTransitionData" xmi:id="_ghH0gWplEe6xCeWTvQX60g" MarkovJumpState="mild">
                      <TransitionReward xmi:id="_ghH0gmplEe6xCeWTwPX60g" Set="2" Value="0.5 * initial_pop * utility_mild">
                        <Comment xsi:nil="true"/>
                      </TransitionReward>
                    </MarkovData>
                  </Node>
                  <Node xmi:id="_ghH0g2plEe6xCeWTwPX60g" NameID="Node3348" Label="worsen" NodeType="TerminalNode">
                    <Prob xmi:id="_ghH0hGplEe6xCeWTwPX60g" Value="prob_mild_to_moderate"/>
                    <MarkovData xsi:type="tree:MarkovJumpTransitionData" xmi:id="_ghH0hWplEe6xCeWTwPX60g" MarkovJumpState="moderate">
                      <TransitionReward xmi:id="_ghH0hmplEe6xCeWTwPX60g" Set="2" Value="0.5 * initial_pop * utility_moderate">
                        <Comment xsi:nil="true"/>
                      </TransitionReward>
                    </MarkovData>
                  </Node>
                  <Node xmi:id="_ghH0h2plEe6xCeWTxOX60g" NameID="Node3349" Label="die" NodeType="TerminalNode">
                    <Prob xmi:id="_ghH0iGplEe6xCeWTxOX60g" Value="mortality_unnatural"/>
                    <MarkovData xsi:type="tree:MarkovJumpTransitionData" xmi:id="_ghH0iWplEe6xCeWTxOX60g" MarkovJumpState="dead"/>
                  </Node>
                </Node>
              </Node>
            </Node>
            <Node xmi:id="_OwvpTp-wEe20esvXuREr9A" NameID="Node117" Label="not screen" NodeType="ChanceNode">
              <Prob xmi:id="_OwvpT5-wEe20esvXuREr9A" Value="_stage &lt;> 0"/>
              <MarkovData xsi:type="tree:MarkovTransitionData" xmi:id="_OwvpUJ-wEe20esvXvQEr9A"/>
              <Node xmi:id="_g_ImPmplEe6xCeWTMzX60g" NameID="Node3359" Label="opportunistic case find" NodeType="ChanceNode">
                <Prob xmi:id="_g_ImP2plEe6xCeWTMzX60g" Value="urban_oppo"/>
                <MarkovData xsi:type="tree:MarkovTransitionData" xmi:id="_g_ImQGplEe6xCeWTMzX60g">
                  <TransitionReward xmi:id="_g_ImQWplEe6xCeWTMzX60g" Set="1" Value="initial_pop * urban_cost_exam_mild">
                    <Comment xsi:nil="true"/>
                  </TransitionReward>
                </MarkovData>
                <Node xmi:id="_g_ImQmplEe6xCeWTMzX60g" NameID="Node3360" Label="not treat" NodeType="ChanceNode">
                  <Prob xmi:id="_g_ImQ2plEe6xCeWTNyX60g" Value="1"/>
                  <MarkovData xsi:type="tree:MarkovTransitionData" xmi:id="_g_ImRGplEe6xCeWTNyX60g"/>
                  <Node xmi:id="_g_ImRWplEe6xCeWTNyX60g" NameID="Node3361" Label="maintain" NodeType="TerminalNode">
                    <Prob xmi:id="_g_ImRmplEe6xCeWTNyX60g" Value="#"/>
                    <MarkovData xsi:type="tree:MarkovJumpTransitionData" xmi:id="_g_ImR2plEe6xCeWTNyX60g" MarkovJumpState="mild">
                      <TransitionReward xmi:id="_g_ImSGplEe6xCeWTOxX60g" Set="2" Value="0.5 * initial_pop * utility_mild">
                        <Comment xsi:nil="true"/>
                      </TransitionReward>
                    </MarkovData>
                  </Node>
                  <Node xmi:id="_g_ImSWplEe6xCeWTOxX60g" NameID="Node3362" Label="worsen" NodeType="TerminalNode">
                    <Prob xmi:id="_g_ImSmplEe6xCeWTOxX60g" Value="prob_mild_to_moderate"/>
                    <MarkovData xsi:type="tree:MarkovJumpTransitionData" xmi:id="_g_ImS2plEe6xCeWTOxX60g" MarkovJumpState="moderate">
                      <TransitionReward xmi:id="_g_ImTGplEe6xCeWTOxX60g" Set="2" Value="0.5 * initial_pop * utility_moderate">
                        <Comment xsi:nil="true"/>
                      </TransitionReward>
                    </MarkovData>
                  </Node>
                  <Node xmi:id="_g_ImTWplEe6xCeWTPwX60g" NameID="Node3363" Label="die" NodeType="TerminalNode">
                    <Prob xmi:id="_g_ImTmplEe6xCeWTPwX60g" Value="mortality_unnatural"/>
                    <MarkovData xsi:type="tree:MarkovJumpTransitionData" xmi:id="_g_ImT2plEe6xCeWTPwX60g" MarkovJumpState="dead"/>
                  </Node>
                </Node>
              </Node>
              <Node xmi:id="_g_ImMGplEe6xCeWTJ2X60g" NameID="Node3355" Label="not opportunistic case find" NodeType="ChanceNode">
                <Prob xmi:id="_g_ImMWplEe6xCeWTJ2X60g" Value="#"/>
                <MarkovData xsi:type="tree:MarkovTransitionData" xmi:id="_g_ImMmplEe6xCeWTJ2X60g"/>
                <Node xmi:id="_g_ImM2plEe6xCeWTJ2X60g" NameID="Node3356" Label="maintain" NodeType="TerminalNode">
                  <Prob xmi:id="_g_ImNGplEe6xCeWTK1X60g" Value="#"/>
                  <MarkovData xsi:type="tree:MarkovJumpTransitionData" xmi:id="_g_ImNWplEe6xCeWTK1X60g" MarkovJumpState="mild">
                    <TransitionReward xmi:id="_g_ImNmplEe6xCeWTK1X60g" Set="2" Value="0.5 * initial_pop * utility_mild">
                      <Comment xsi:nil="true"/>
                    </TransitionReward>
                  </MarkovData>
                </Node>
                <Node xmi:id="_g_ImN2plEe6xCeWTK1X60g" NameID="Node3357" Label="worsen" NodeType="TerminalNode">
                  <Prob xmi:id="_g_ImOGplEe6xCeWTK1X60g" Value="prob_mild_to_moderate"/>
                  <MarkovData xsi:type="tree:MarkovJumpTransitionData" xmi:id="_g_ImOWplEe6xCeWTL0X60g" MarkovJumpState="moderate">
                    <TransitionReward xmi:id="_g_ImOmplEe6xCeWTL0X60g" Set="2" Value="0.5 * initial_pop * utility_moderate">
                      <Comment xsi:nil="true"/>
                    </TransitionReward>
                  </MarkovData>
                </Node>
                <Node xmi:id="_g_ImO2plEe6xCeWTL0X60g" NameID="Node3358" Label="die" NodeType="TerminalNode">
                  <Prob xmi:id="_g_ImPGplEe6xCeWTL0X60g" Value="mortality_unnatural"/>
                  <MarkovData xsi:type="tree:MarkovJumpTransitionData" xmi:id="_g_ImPWplEe6xCeWTL0X60g" MarkovJumpState="dead"/>
                </Node>
              </Node>
            </Node>
          </Node>
        </Node>
        <Node xmi:id="_OwvpcZ-wEe20esvX1KEr9A" NameID="Node127" Label="moderate" NodeType="ChanceNode">
          <Prob xmi:id="_Owvpcp-wEe20esvX1KEr9A" Value="urban_prevalence_moderate"/>
          <MarkovData xsi:type="tree:MarkovNonAbsorbingStateData" xmi:id="_Owvpc5-wEe20esvX2JEr9A">
            <StateReward xmi:id="_OwvpdJ-wEe20esvX2JEr9A" Set="1">
              <Init xmi:id="_OwvpdZ-wEe20esvX2JEr9A" Value="0" Comment=""/>
              <Incr xmi:id="_Owvpdp-wEe20esvX2JEr9A" Value="0" Comment=""/>
              <Final xmi:id="_Owvpd5-wEe20esvX2JEr9A" Value="0" Comment=""/>
            </StateReward>
            <StateReward xmi:id="_OwvpeJ-wEe20esvX3IEr9A" Set="2">
              <Init xmi:id="_OwvpeZ-wEe20esvX3IEr9A" Value="0.5 * initial_pop * utility_moderate" Comment=""/>
              <Incr xmi:id="_Owvpep-wEe20esvX3IEr9A" Value="0.5 * initial_pop * utility_moderate" Comment=""/>
              <Final xmi:id="_Owvpe5-wEe20esvX3IEr9A" Value="0" Comment=""/>
            </StateReward>
            <StateReward xmi:id="_OwvpfJ-wEe20esvX3IEr9A" Set="3">
              <Init xmi:id="_OwvpfZ-wEe20esvX4HEr9A" Value="0"/>
              <Incr xmi:id="_Owvpfp-wEe20esvX4HEr9A" Value="0"/>
              <Final xmi:id="_Owvpf5-wEe20esvX4HEr9A" Value="0"/>
            </StateReward>
          </MarkovData>
          <Node xmi:id="_OwvpgJ-wEe20esvX4HEr9A" NameID="Node128" Label="screening interval" NodeType="LogicNode">
            <Prob xmi:id="_OwvpgZ-wEe20esvX4HEr9A" Value="1"/>
            <MarkovData xsi:type="tree:MarkovTransitionData" xmi:id="_Owvpgp-wEe20esvX5GEr9A"/>
            <Node xmi:id="_Owvpg5-wEe20esvX5GEr9A" NameID="Node129" Label="screen" NodeType="ChanceNode">
              <Prob xmi:id="_OwvphJ-wEe20esvX5GEr9A" Value="_stage = 0"/>
              <MarkovData xsi:type="tree:MarkovTransitionData" xmi:id="_OwvphZ-wEe20esvX5GEr9A"/>
              <Node xmi:id="_Owvphp-wEe20esvX5GEr9A" NameID="Node130" Label="screen" NodeType="ChanceNode">
                <Prob xmi:id="_Owvph5-wEe20esvX6FEr9A" Value="urban_compliance_tele"/>
                <MarkovData xsi:type="tree:MarkovTransitionData" xmi:id="_OwvpiJ-wEe20esvX6FEr9A">
                  <TransitionReward xmi:id="_OwvpiZ-wEe20esvX6FEr9A" Set="1" Value="initial_pop * urban_cost_screen_tele">
                    <Comment xsi:nil="true"/>
                  </TransitionReward>
                </MarkovData>
                <Node xmi:id="_Owvpip-wEe20esvX6FEr9A" NameID="Node131" Label="screen positive" NodeType="ChanceNode">
                  <Prob xmi:id="_Owvpi5-wEe20esvX6FEr9A" Value="sensitivity_tele"/>
                  <MarkovData xsi:type="tree:MarkovTransitionData" xmi:id="_OwvpjJ-wEe20esvX7EEr9A"/>
                  <Node xmi:id="_OwvpjZ-wEe20esvX7EEr9A" NameID="Node132" Label="exam" NodeType="ChanceNode">
                    <Prob xmi:id="_Owvpjp-wEe20esvX7EEr9A" Value="urban_compliance_teleexam"/>
                    <MarkovData xsi:type="tree:MarkovTransitionData" xmi:id="_Owvpj5-wEe20esvX7EEr9A">
                      <TransitionReward xmi:id="_OwvpkJ-wEe20esvX7EEr9A" Set="1" Value="initial_pop * urban_cost_exam_moderate">
                        <Comment xsi:nil="true"/>
                      </TransitionReward>
                    </MarkovData>
                    <Node xmi:id="_OwvpkZ-wEe20esvX8DEr9A" NameID="Node133" Label="exam positive &amp; treat" NodeType="ChanceNode">
                      <Prob xmi:id="_Owvpkp-wEe20esvX8DEr9A" Value="urban_compliance_treat"/>
                      <MarkovData xsi:type="tree:MarkovTransitionData" xmi:id="_Owvpk5-wEe20esvX8DEr9A">
                        <TransitionReward xmi:id="_OwvplJ-wEe20esvX8DEr9A" Set="1" Value="initial_pop * urban_cost_treat_moderate">
                          <Comment xsi:nil="true"/>
                        </TransitionReward>
                      </MarkovData>
                      <Node xmi:id="_OwvplZ-wEe20esvX8DEr9A" NameID="Node134" Label="survive" NodeType="ChanceNode">
                        <Prob xmi:id="_Owvplp-wEe20esvX9CEr9A" Value="#"/>
                        <MarkovData xsi:type="tree:MarkovTransitionData" xmi:id="_Owvpl5-wEe20esvX9CEr9A"/>
                        <Node xmi:id="_OwvpmJ-wEe20esvX9CEr9A" NameID="Node135" Label="recover" NodeType="TerminalNode">
                          <Prob xmi:id="_OwvpmZ-wEe20esvX9CEr9A" Value="urban_prob_topost1"/>
                          <MarkovData xsi:type="tree:MarkovJumpTransitionData" xmi:id="_Owvpmp-wEe20esvX9CEr9A" MarkovJumpState="post1">
                            <TransitionReward xmi:id="_Owvpm5-wEe20esvX-BEr9A" Set="2" Value="0.5 * initial_pop * utility_post1">
                              <Comment xsi:nil="true"/>
                            </TransitionReward>
                            <TransitionReward xmi:id="_OwvpnJ-wEe20esvX-BEr9A" Set="3" Value="0">
                              <Comment xsi:nil="true"/>
                            </TransitionReward>
                            <TransitionReward xmi:id="_OwvpnZ-wEe20esvX-BEr9A" Set="1" Value="0"/>
                          </MarkovData>
                        </Node>
                        <Node xmi:id="_Owvpnp-wEe20esvX-BEr9A" NameID="Node136" Label="maintain" NodeType="TerminalNode">
                          <Prob xmi:id="_Owvpn5-wEe20esvX-BEr9A" Value="urban_prob_topost2"/>
                          <MarkovData xsi:type="tree:MarkovJumpTransitionData" xmi:id="_OwvpoJ-wEe20esvX_AEr9A" MarkovJumpState="post2">
                            <TransitionReward xmi:id="_OwvpoZ-wEe20esvX_AEr9A" Set="2" Value="0.5 * initial_pop * utility_post2">
                              <Comment xsi:nil="true"/>
                            </TransitionReward>
                          </MarkovData>
                        </Node>
                        <Node xmi:id="_Owvpop-wEe20esvX_AEr9A" NameID="Node137" Label="worsen" NodeType="TerminalNode">
                          <Prob xmi:id="_Owvpo5-wEe20esvX_AEr9A" Value="urban_prob_topost3"/>
                          <MarkovData xsi:type="tree:MarkovJumpTransitionData" xmi:id="_OwvppJ-wEe20esvX_AEr9A" MarkovJumpState="post3">
                            <TransitionReward xmi:id="_OwvppZ-wEe20esvXA_Er9A" Set="2" Value="0.5 * initial_pop * utility_post3">
                              <Comment xsi:nil="true"/>
                            </TransitionReward>
                            <TransitionReward xmi:id="_Owvppp-wEe20esvXA_Er9A" Set="1" Value="0.5 * initial_pop * urban_cost_blindness"/>
                            <TransitionReward xmi:id="_Owvpp5-wEe20esvXA_Er9A" Set="3" Value="0.5 * initial_pop * blindness"/>
                          </MarkovData>
                        </Node>
                      </Node>
                      <Node xmi:id="_OwvpqJ-wEe20esvXA_Er9A" NameID="Node138" Label="die" NodeType="TerminalNode">
                        <Prob xmi:id="_OwvpqZ-wEe20esvXA_Er9A" Value="mortality_natural"/>
                        <MarkovData xsi:type="tree:MarkovJumpTransitionData" xmi:id="_Owvpqp-wEe20esvXB-Er9A" MarkovJumpState="dead"/>
                      </Node>
                    </Node>
                    <Node xmi:id="_hduEQGnkEe6xCeWTbkX60g" NameID="Node2778" Label="exam positive &amp; not treat" NodeType="ChanceNode">
                      <Prob xmi:id="_hduEQWnkEe6xCeWTbkX60g" Value="#"/>
                      <MarkovData xsi:type="tree:MarkovTransitionData" xmi:id="_hduEQmnkEe6xCeWTbkX60g"/>
                      <Node xmi:id="_sd1ixmnkEe6xCeWTjcX60g" NameID="Node2780" Label="maintain" NodeType="TerminalNode">
                        <Prob xmi:id="_sd1ix2nkEe6xCeWTjcX60g" Value="#"/>
                        <MarkovData xsi:type="tree:MarkovJumpTransitionData" xmi:id="_sd1iyGnkEe6xCeWTkbX60g" MarkovJumpState="moderate">
                          <TransitionReward xmi:id="_sd1iyWnkEe6xCeWTkbX60g" Set="2" Value="0.5 * initial_pop * utility_moderate">
                            <Comment xsi:nil="true"/>
                          </TransitionReward>
                        </MarkovData>
                      </Node>
                      <Node xmi:id="_sd1iwGnkEe6xCeWTidX60g" NameID="Node2779" Label="worsen" NodeType="TerminalNode">
                        <Prob xmi:id="_sd1iwWnkEe6xCeWTidX60g" Value="prob_moderate_to_severe"/>
                        <MarkovData xsi:type="tree:MarkovJumpTransitionData" xmi:id="_sd1iwmnkEe6xCeWTidX60g" MarkovJumpState="severe">
                          <TransitionReward xmi:id="_sd1iw2nkEe6xCeWTjcX60g" Set="2" Value="0.5 * initial_pop * utility_severe">
                            <Comment xsi:nil="true"/>
                          </TransitionReward>
                          <TransitionReward xmi:id="_sd1ixGnkEe6xCeWTjcX60g" Set="3" Value="0.5 * initial_pop * blindness">
                            <Comment xsi:nil="true"/>
                          </TransitionReward>
                          <TransitionReward xmi:id="_sd1ixWnkEe6xCeWTjcX60g" Set="1" Value="0.5 * initial_pop * urban_cost_blindness">
                            <Comment xsi:nil="true"/>
                          </TransitionReward>
                        </MarkovData>
                      </Node>
                      <Node xmi:id="_sd1iymnkEe6xCeWTkbX60g" NameID="Node2781" Label="die" NodeType="TerminalNode">
                        <Prob xmi:id="_sd1iy2nkEe6xCeWTkbX60g" Value="mortality_unnatural"/>
                        <MarkovData xsi:type="tree:MarkovJumpTransitionData" xmi:id="_sd1izGnkEe6xCeWTkbX60g" MarkovJumpState="dead"/>
                      </Node>
                    </Node>
                  </Node>
                  <Node xmi:id="_Owvpq5-wEe20esvXB-Er9A" NameID="Node139" Label="not exam" NodeType="ChanceNode">
                    <Prob xmi:id="_OwvprJ-wEe20esvXB-Er9A" Value="#"/>
                    <MarkovData xsi:type="tree:MarkovTransitionData" xmi:id="_OwvprZ-wEe20esvXB-Er9A"/>
                    <Node xmi:id="_Owvprp-wEe20esvXB-Er9A" NameID="Node140" Label="opportunistic case find" NodeType="ChanceNode">
                      <Prob xmi:id="_Owvpr5-wEe20esvXC9Er9A" Value="urban_oppo"/>
                      <MarkovData xsi:type="tree:MarkovTransitionData" xmi:id="_OwvpsJ-wEe20esvXC9Er9A">
                        <TransitionReward xmi:id="_OwvpsZ-wEe20esvXC9Er9A" Set="1" Value="initial_pop * urban_cost_exam_moderate">
                          <Comment xsi:nil="true"/>
                        </TransitionReward>
                      </MarkovData>
                      <Node xmi:id="_Owvpsp-wEe20esvXC9Er9A" NameID="Node141" Label="treat" NodeType="ChanceNode">
                        <Prob xmi:id="_Owvps5-wEe20esvXC9Er9A" Value="urban_compliance_treat"/>
                        <MarkovData xsi:type="tree:MarkovTransitionData" xmi:id="_OwvptJ-wEe20esvXD8Er9A">
                          <TransitionReward xmi:id="_OwvptZ-wEe20esvXD8Er9A" Set="1" Value="initial_pop * urban_cost_treat_moderate">
                            <Comment xsi:nil="true"/>
                          </TransitionReward>
                        </MarkovData>
                        <Node xmi:id="_Owvptp-wEe20esvXD8Er9A" NameID="Node142" Label="survive" NodeType="ChanceNode">
                          <Prob xmi:id="_Owvpt5-wEe20esvXD8Er9A" Value="#"/>
                          <MarkovData xsi:type="tree:MarkovTransitionData" xmi:id="_OwvpuJ-wEe20esvXD8Er9A"/>
                          <Node xmi:id="_OwvpuZ-wEe20esvXE7Er9A" NameID="Node143" Label="recover" NodeType="TerminalNode">
                            <Prob xmi:id="_Owvpup-wEe20esvXE7Er9A" Value="urban_prob_topost1"/>
                            <MarkovData xsi:type="tree:MarkovJumpTransitionData" xmi:id="_Owvpu5-wEe20esvXE7Er9A" MarkovJumpState="post1">
                              <TransitionReward xmi:id="_OwvpvJ-wEe20esvXE7Er9A" Set="2" Value="0.5 * initial_pop * utility_post1">
                                <Comment xsi:nil="true"/>
                              </TransitionReward>
                              <TransitionReward xmi:id="_OwvpvZ-wEe20esvXE7Er9A" Set="3" Value="0">
                                <Comment xsi:nil="true"/>
                              </TransitionReward>
                              <TransitionReward xmi:id="_Owvpvp-wEe20esvXF6Er9A" Set="1" Value="0"/>
                            </MarkovData>
                          </Node>
                          <Node xmi:id="_Owvpv5-wEe20esvXF6Er9A" NameID="Node144" Label="maintain" NodeType="TerminalNode">
                            <Prob xmi:id="_OwvpwJ-wEe20esvXF6Er9A" Value="urban_prob_topost2"/>
                            <MarkovData xsi:type="tree:MarkovJumpTransitionData" xmi:id="_OwvpwZ-wEe20esvXF6Er9A" MarkovJumpState="post2">
                              <TransitionReward xmi:id="_Owvpwp-wEe20esvXF6Er9A" Set="2" Value="0.5 * initial_pop * utility_post2">
                                <Comment xsi:nil="true"/>
                              </TransitionReward>
                            </MarkovData>
                          </Node>
                          <Node xmi:id="_Owvpw5-wEe20esvXG5Er9A" NameID="Node145" Label="worsen" NodeType="TerminalNode">
                            <Prob xmi:id="_OwvpxJ-wEe20esvXG5Er9A" Value="urban_prob_topost3"/>
                            <MarkovData xsi:type="tree:MarkovJumpTransitionData" xmi:id="_OwvpxZ-wEe20esvXG5Er9A" MarkovJumpState="post3">
                              <TransitionReward xmi:id="_Owvpxp-wEe20esvXG5Er9A" Set="2" Value="0.5 * initial_pop * utility_post3">
                                <Comment xsi:nil="true"/>
                              </TransitionReward>
                              <TransitionReward xmi:id="_Owvpx5-wEe20esvXG5Er9A" Set="1" Value="0.5 * initial_pop * urban_cost_blindness"/>
                              <TransitionReward xmi:id="_OwvpyJ-wEe20esvXH4Er9A" Set="3" Value="0.5 * initial_pop * blindness"/>
                            </MarkovData>
                          </Node>
                        </Node>
                        <Node xmi:id="_OwvpyZ-wEe20esvXH4Er9A" NameID="Node146" Label="die" NodeType="TerminalNode">
                          <Prob xmi:id="_Owvpyp-wEe20esvXH4Er9A" Value="mortality_natural"/>
                          <MarkovData xsi:type="tree:MarkovJumpTransitionData" xmi:id="_Owvpy5-wEe20esvXH4Er9A" MarkovJumpState="dead"/>
                        </Node>
                      </Node>
                      <Node xmi:id="_yHZMRmnkEe6xCeWTpWX60g" NameID="Node2782" Label="not treat" NodeType="ChanceNode">
                        <Prob xmi:id="_yHZMR2nkEe6xCeWTqVX60g" Value="#"/>
                        <MarkovData xsi:type="tree:MarkovTransitionData" xmi:id="_yHZMSGnkEe6xCeWTqVX60g"/>
                        <Node xmi:id="_zwkJlWnkEe6xCeWTvQX60g" NameID="Node2784" Label="maintain" NodeType="TerminalNode">
                          <Prob xmi:id="_zwkJlmnkEe6xCeWTwPX60g" Value="#"/>
                          <MarkovData xsi:type="tree:MarkovJumpTransitionData" xmi:id="_zwkJl2nkEe6xCeWTwPX60g" MarkovJumpState="moderate">
                            <TransitionReward xmi:id="_zwkJmGnkEe6xCeWTwPX60g" Set="2" Value="0.5 * initial_pop * utility_moderate">
                              <Comment xsi:nil="true"/>
                            </TransitionReward>
                          </MarkovData>
                        </Node>
                        <Node xmi:id="_zwkJj2nkEe6xCeWTuRX60g" NameID="Node2783" Label="worsen" NodeType="TerminalNode">
                          <Prob xmi:id="_zwkJkGnkEe6xCeWTuRX60g" Value="prob_moderate_to_severe"/>
                          <MarkovData xsi:type="tree:MarkovJumpTransitionData" xmi:id="_zwkJkWnkEe6xCeWTvQX60g" MarkovJumpState="severe">
                            <TransitionReward xmi:id="_zwkJkmnkEe6xCeWTvQX60g" Set="2" Value="0.5 * initial_pop * utility_severe">
                              <Comment xsi:nil="true"/>
                            </TransitionReward>
                            <TransitionReward xmi:id="_zwkJk2nkEe6xCeWTvQX60g" Set="3" Value="0.5 * initial_pop * blindness">
                              <Comment xsi:nil="true"/>
                            </TransitionReward>
                            <TransitionReward xmi:id="_zwkJlGnkEe6xCeWTvQX60g" Set="1" Value="0.5 * initial_pop * urban_cost_blindness">
                              <Comment xsi:nil="true"/>
                            </TransitionReward>
                          </MarkovData>
                        </Node>
                        <Node xmi:id="_zwkwkGnkEe6xCeWTwPX60g" NameID="Node2785" Label="die" NodeType="TerminalNode">
                          <Prob xmi:id="_zwkwkWnkEe6xCeWTwPX60g" Value="mortality_unnatural"/>
                          <MarkovData xsi:type="tree:MarkovJumpTransitionData" xmi:id="_zwkwkmnkEe6xCeWTxOX60g" MarkovJumpState="dead"/>
                        </Node>
                      </Node>
                    </Node>
                    <Node xmi:id="_OwvpzJ-wEe20esvXH4Er9A" NameID="Node147" Label="not opportunistic case find" NodeType="ChanceNode">
                      <Prob xmi:id="_OwvpzZ-wEe20esvXI3Er9A" Value="#"/>
                      <MarkovData xsi:type="tree:MarkovTransitionData" xmi:id="_Owvpzp-wEe20esvXI3Er9A"/>
                      <Node xmi:id="_Owvpz5-wEe20esvXI3Er9A" NameID="Node148" Label="maintain" NodeType="TerminalNode">
                        <Prob xmi:id="_Owvp0J-wEe20esvXI3Er9A" Value="#"/>
                        <MarkovData xsi:type="tree:MarkovJumpTransitionData" xmi:id="_Owvp0Z-wEe20esvXI3Er9A" MarkovJumpState="moderate">
                          <TransitionReward xmi:id="_Owvp0p-wEe20esvXJ2Er9A" Set="2" Value="0.5 * initial_pop * utility_moderate">
                            <Comment xsi:nil="true"/>
                          </TransitionReward>
                        </MarkovData>
                      </Node>
                      <Node xmi:id="_Owvp05-wEe20esvXJ2Er9A" NameID="Node149" Label="worsen" NodeType="TerminalNode">
                        <Prob xmi:id="_Owvp1J-wEe20esvXJ2Er9A" Value="prob_moderate_to_severe"/>
                        <MarkovData xsi:type="tree:MarkovJumpTransitionData" xmi:id="_Owvp1Z-wEe20esvXJ2Er9A" MarkovJumpState="severe">
                          <TransitionReward xmi:id="_Owvp1p-wEe20esvXJ2Er9A" Set="2" Value="0.5 * initial_pop * utility_severe">
                            <Comment xsi:nil="true"/>
                          </TransitionReward>
                          <TransitionReward xmi:id="_Owvp15-wEe20esvXK1Er9A" Set="3" Value="0.5 * initial_pop * blindness">
                            <Comment xsi:nil="true"/>
                          </TransitionReward>
                          <TransitionReward xmi:id="_Owvp2J-wEe20esvXK1Er9A" Set="1" Value="0.5 * initial_pop * urban_cost_blindness">
                            <Comment xsi:nil="true"/>
                          </TransitionReward>
                        </MarkovData>
                      </Node>
                      <Node xmi:id="_Owvp2Z-wEe20esvXK1Er9A" NameID="Node150" Label="die" NodeType="TerminalNode">
                        <Prob xmi:id="_Owvp2p-wEe20esvXK1Er9A" Value="mortality_unnatural"/>
                        <MarkovData xsi:type="tree:MarkovJumpTransitionData" xmi:id="_Owvp25-wEe20esvXK1Er9A" MarkovJumpState="dead"/>
                      </Node>
                    </Node>
                  </Node>
                </Node>
                <Node xmi:id="_Owvp3J-wEe20esvXL0Er9A" NameID="Node151" Label="screen negative" NodeType="ChanceNode">
                  <Prob xmi:id="_Owvp3Z-wEe20esvXL0Er9A" Value="#"/>
                  <MarkovData xsi:type="tree:MarkovTransitionData" xmi:id="_Owvp3p-wEe20esvXL0Er9A"/>
                  <Node xmi:id="_np3jYGpmEe6xCeWTyNX60g" NameID="Node3368" Label="opportunistic case find" NodeType="ChanceNode">
                    <Prob xmi:id="_np3jYWpmEe6xCeWTyNX60g" Value="urban_oppo"/>
                    <MarkovData xsi:type="tree:MarkovTransitionData" xmi:id="_np3jYmpmEe6xCeWTzMX60g">
                      <TransitionReward xmi:id="_np3jY2pmEe6xCeWTzMX60g" Set="1" Value="initial_pop * urban_cost_exam_moderate">
                        <Comment xsi:nil="true"/>
                      </TransitionReward>
                    </MarkovData>
                    <Node xmi:id="_np3jZGpmEe6xCeWTzMX60g" NameID="Node3369" Label="treat" NodeType="ChanceNode">
                      <Prob xmi:id="_np3jZWpmEe6xCeWTzMX60g" Value="urban_compliance_treat"/>
                      <MarkovData xsi:type="tree:MarkovTransitionData" xmi:id="_np3jZmpmEe6xCeWTzMX60g">
                        <TransitionReward xmi:id="_np3jZ2pmEe6xCeWT0LX60g" Set="1" Value="initial_pop * urban_cost_treat_moderate">
                          <Comment xsi:nil="true"/>
                        </TransitionReward>
                      </MarkovData>
                      <Node xmi:id="_np3jaGpmEe6xCeWT0LX60g" NameID="Node3370" Label="survive" NodeType="ChanceNode">
                        <Prob xmi:id="_np3jaWpmEe6xCeWT0LX60g" Value="#"/>
                        <MarkovData xsi:type="tree:MarkovTransitionData" xmi:id="_np3jampmEe6xCeWT0LX60g"/>
                        <Node xmi:id="_np3ja2pmEe6xCeWT0LX60g" NameID="Node3371" Label="recover" NodeType="TerminalNode">
                          <Prob xmi:id="_np3jbGpmEe6xCeWT1KX60g" Value="urban_prob_topost1"/>
                          <MarkovData xsi:type="tree:MarkovJumpTransitionData" xmi:id="_np3jbWpmEe6xCeWT1KX60g" MarkovJumpState="post1">
                            <TransitionReward xmi:id="_np3jbmpmEe6xCeWT1KX60g" Set="2" Value="0.5 * initial_pop * utility_post1">
                              <Comment xsi:nil="true"/>
                            </TransitionReward>
                            <TransitionReward xmi:id="_np3jb2pmEe6xCeWT1KX60g" Set="3" Value="0">
                              <Comment xsi:nil="true"/>
                            </TransitionReward>
                            <TransitionReward xmi:id="_np3jcGpmEe6xCeWT1KX60g" Set="1" Value="0"/>
                          </MarkovData>
                        </Node>
                        <Node xmi:id="_np3jcWpmEe6xCeWT2JX60g" NameID="Node3372" Label="maintain" NodeType="TerminalNode">
                          <Prob xmi:id="_np3jcmpmEe6xCeWT2JX60g" Value="urban_prob_topost2"/>
                          <MarkovData xsi:type="tree:MarkovJumpTransitionData" xmi:id="_np3jc2pmEe6xCeWT2JX60g" MarkovJumpState="post2">
                            <TransitionReward xmi:id="_np3jdGpmEe6xCeWT2JX60g" Set="2" Value="0.5 * initial_pop * utility_post2">
                              <Comment xsi:nil="true"/>
                            </TransitionReward>
                          </MarkovData>
                        </Node>
                        <Node xmi:id="_np3jdWpmEe6xCeWT2JX60g" NameID="Node3373" Label="worsen" NodeType="TerminalNode">
                          <Prob xmi:id="_np3jdmpmEe6xCeWT3IX60g" Value="urban_prob_topost3"/>
                          <MarkovData xsi:type="tree:MarkovJumpTransitionData" xmi:id="_np3jd2pmEe6xCeWT3IX60g" MarkovJumpState="post3">
                            <TransitionReward xmi:id="_np3jeGpmEe6xCeWT3IX60g" Set="2" Value="0.5 * initial_pop * utility_post3">
                              <Comment xsi:nil="true"/>
                            </TransitionReward>
                            <TransitionReward xmi:id="_np3jeWpmEe6xCeWT3IX60g" Set="1" Value="0.5 * initial_pop * urban_cost_blindness"/>
                            <TransitionReward xmi:id="_np3jempmEe6xCeWT3IX60g" Set="3" Value="0.5 * initial_pop * blindness"/>
                          </MarkovData>
                        </Node>
                      </Node>
                      <Node xmi:id="_np3je2pmEe6xCeWT4HX60g" NameID="Node3374" Label="die" NodeType="TerminalNode">
                        <Prob xmi:id="_np3jfGpmEe6xCeWT4HX60g" Value="mortality_natural"/>
                        <MarkovData xsi:type="tree:MarkovJumpTransitionData" xmi:id="_np3jfWpmEe6xCeWT4HX60g" MarkovJumpState="dead"/>
                      </Node>
                    </Node>
                    <Node xmi:id="_np3jfmpmEe6xCeWT4HX60g" NameID="Node3375" Label="not treat" NodeType="ChanceNode">
                      <Prob xmi:id="_np3jf2pmEe6xCeWT4HX60g" Value="#"/>
                      <MarkovData xsi:type="tree:MarkovTransitionData" xmi:id="_np3jgGpmEe6xCeWT5GX60g"/>
                      <Node xmi:id="_np3jgWpmEe6xCeWT5GX60g" NameID="Node3376" Label="maintain" NodeType="TerminalNode">
                        <Prob xmi:id="_np3jgmpmEe6xCeWT5GX60g" Value="#"/>
                        <MarkovData xsi:type="tree:MarkovJumpTransitionData" xmi:id="_np3jg2pmEe6xCeWT5GX60g" MarkovJumpState="moderate">
                          <TransitionReward xmi:id="_np3jhGpmEe6xCeWT5GX60g" Set="2" Value="0.5 * initial_pop * utility_moderate">
                            <Comment xsi:nil="true"/>
                          </TransitionReward>
                        </MarkovData>
                      </Node>
                      <Node xmi:id="_np3jhWpmEe6xCeWT6FX60g" NameID="Node3377" Label="worsen" NodeType="TerminalNode">
                        <Prob xmi:id="_np3jhmpmEe6xCeWT6FX60g" Value="prob_moderate_to_severe"/>
                        <MarkovData xsi:type="tree:MarkovJumpTransitionData" xmi:id="_np3jh2pmEe6xCeWT6FX60g" MarkovJumpState="severe">
                          <TransitionReward xmi:id="_np3jiGpmEe6xCeWT6FX60g" Set="2" Value="0.5 * initial_pop * utility_severe">
                            <Comment xsi:nil="true"/>
                          </TransitionReward>
                          <TransitionReward xmi:id="_np3jiWpmEe6xCeWT6FX60g" Set="3" Value="0.5 * initial_pop * blindness">
                            <Comment xsi:nil="true"/>
                          </TransitionReward>
                          <TransitionReward xmi:id="_np3jimpmEe6xCeWT7EX60g" Set="1" Value="0.5 * initial_pop * urban_cost_blindness">
                            <Comment xsi:nil="true"/>
                          </TransitionReward>
                        </MarkovData>
                      </Node>
                      <Node xmi:id="_np3ji2pmEe6xCeWT7EX60g" NameID="Node3378" Label="die" NodeType="TerminalNode">
                        <Prob xmi:id="_np3jjGpmEe6xCeWT7EX60g" Value="mortality_unnatural"/>
                        <MarkovData xsi:type="tree:MarkovJumpTransitionData" xmi:id="_np3jjWpmEe6xCeWT7EX60g" MarkovJumpState="dead"/>
                      </Node>
                    </Node>
                  </Node>
                  <Node xmi:id="_np2VRWpmEe6xCeWTvQX60g" NameID="Node3364" Label="not opportunistic case find" NodeType="ChanceNode">
                    <Prob xmi:id="_np2VRmpmEe6xCeWTvQX60g" Value="#"/>
                    <MarkovData xsi:type="tree:MarkovTransitionData" xmi:id="_np2VR2pmEe6xCeWTvQX60g"/>
                    <Node xmi:id="_np2VSGpmEe6xCeWTwPX60g" NameID="Node3365" Label="maintain" NodeType="TerminalNode">
                      <Prob xmi:id="_np2VSWpmEe6xCeWTwPX60g" Value="#"/>
                      <MarkovData xsi:type="tree:MarkovJumpTransitionData" xmi:id="_np2VSmpmEe6xCeWTwPX60g" MarkovJumpState="moderate">
                        <TransitionReward xmi:id="_np2VS2pmEe6xCeWTwPX60g" Set="2" Value="0.5 * initial_pop * utility_moderate">
                          <Comment xsi:nil="true"/>
                        </TransitionReward>
                      </MarkovData>
                    </Node>
                    <Node xmi:id="_np2VTGpmEe6xCeWTwPX60g" NameID="Node3366" Label="worsen" NodeType="TerminalNode">
                      <Prob xmi:id="_np2VTWpmEe6xCeWTxOX60g" Value="prob_moderate_to_severe"/>
                      <MarkovData xsi:type="tree:MarkovJumpTransitionData" xmi:id="_np2VTmpmEe6xCeWTxOX60g" MarkovJumpState="severe">
                        <TransitionReward xmi:id="_np2VT2pmEe6xCeWTxOX60g" Set="2" Value="0.5 * initial_pop * utility_severe">
                          <Comment xsi:nil="true"/>
                        </TransitionReward>
                        <TransitionReward xmi:id="_np2VUGpmEe6xCeWTxOX60g" Set="3" Value="0.5 * initial_pop * blindness">
                          <Comment xsi:nil="true"/>
                        </TransitionReward>
                        <TransitionReward xmi:id="_np2VUWpmEe6xCeWTxOX60g" Set="1" Value="0.5 * initial_pop * urban_cost_blindness">
                          <Comment xsi:nil="true"/>
                        </TransitionReward>
                      </MarkovData>
                    </Node>
                    <Node xmi:id="_np2VUmpmEe6xCeWTyNX60g" NameID="Node3367" Label="die" NodeType="TerminalNode">
                      <Prob xmi:id="_np2VU2pmEe6xCeWTyNX60g" Value="mortality_unnatural"/>
                      <MarkovData xsi:type="tree:MarkovJumpTransitionData" xmi:id="_np2VVGpmEe6xCeWTyNX60g" MarkovJumpState="dead"/>
                    </Node>
                  </Node>
                </Node>
              </Node>
              <Node xmi:id="_OwvqDZ-wEe20esvXUrEr9A" NameID="Node163" Label="not screen" NodeType="ChanceNode">
                <Prob xmi:id="_OwvqDp-wEe20esvXVqEr9A" Value="#"/>
                <MarkovData xsi:type="tree:MarkovTransitionData" xmi:id="_OwvqD5-wEe20esvXVqEr9A"/>
                <Node xmi:id="_rQVT0GpmEe6xCeWTNyX60g" NameID="Node3398" Label="opportunistic case find" NodeType="ChanceNode">
                  <Prob xmi:id="_rQVT0WpmEe6xCeWTNyX60g" Value="urban_oppo"/>
                  <MarkovData xsi:type="tree:MarkovTransitionData" xmi:id="_rQVT0mpmEe6xCeWTNyX60g">
                    <TransitionReward xmi:id="_rQVT02pmEe6xCeWTNyX60g" Set="1" Value="initial_pop * urban_cost_exam_moderate">
                      <Comment xsi:nil="true"/>
                    </TransitionReward>
                  </MarkovData>
                  <Node xmi:id="_rQVT1GpmEe6xCeWTNyX60g" NameID="Node3399" Label="treat" NodeType="ChanceNode">
                    <Prob xmi:id="_rQVT1WpmEe6xCeWTOxX60g" Value="urban_compliance_treat"/>
                    <MarkovData xsi:type="tree:MarkovTransitionData" xmi:id="_rQVT1mpmEe6xCeWTOxX60g">
                      <TransitionReward xmi:id="_rQVT12pmEe6xCeWTOxX60g" Set="1" Value="initial_pop * urban_cost_treat_moderate">
                        <Comment xsi:nil="true"/>
                      </TransitionReward>
                    </MarkovData>
                    <Node xmi:id="_rQVT2GpmEe6xCeWTOxX60g" NameID="Node3400" Label="survive" NodeType="ChanceNode">
                      <Prob xmi:id="_rQVT2WpmEe6xCeWTOxX60g" Value="#"/>
                      <MarkovData xsi:type="tree:MarkovTransitionData" xmi:id="_rQVT2mpmEe6xCeWTPwX60g"/>
                      <Node xmi:id="_rQVT22pmEe6xCeWTPwX60g" NameID="Node3401" Label="recover" NodeType="TerminalNode">
                        <Prob xmi:id="_rQVT3GpmEe6xCeWTPwX60g" Value="urban_prob_topost1"/>
                        <MarkovData xsi:type="tree:MarkovJumpTransitionData" xmi:id="_rQVT3WpmEe6xCeWTPwX60g" MarkovJumpState="post1">
                          <TransitionReward xmi:id="_rQVT3mpmEe6xCeWTPwX60g" Set="2" Value="0.5 * initial_pop * utility_post1">
                            <Comment xsi:nil="true"/>
                          </TransitionReward>
                          <TransitionReward xmi:id="_rQVT32pmEe6xCeWTQvX60g" Set="3" Value="0">
                            <Comment xsi:nil="true"/>
                          </TransitionReward>
                          <TransitionReward xmi:id="_rQVT4GpmEe6xCeWTQvX60g" Set="1" Value="0"/>
                        </MarkovData>
                      </Node>
                      <Node xmi:id="_rQVT4WpmEe6xCeWTQvX60g" NameID="Node3402" Label="maintain" NodeType="TerminalNode">
                        <Prob xmi:id="_rQVT4mpmEe6xCeWTQvX60g" Value="urban_prob_topost2"/>
                        <MarkovData xsi:type="tree:MarkovJumpTransitionData" xmi:id="_rQVT42pmEe6xCeWTQvX60g" MarkovJumpState="post2">
                          <TransitionReward xmi:id="_rQVT5GpmEe6xCeWTRuX60g" Set="2" Value="0.5 * initial_pop * utility_post2">
                            <Comment xsi:nil="true"/>
                          </TransitionReward>
                        </MarkovData>
                      </Node>
                      <Node xmi:id="_rQVT5WpmEe6xCeWTRuX60g" NameID="Node3403" Label="worsen" NodeType="TerminalNode">
                        <Prob xmi:id="_rQVT5mpmEe6xCeWTRuX60g" Value="urban_prob_topost3"/>
                        <MarkovData xsi:type="tree:MarkovJumpTransitionData" xmi:id="_rQVT52pmEe6xCeWTRuX60g" MarkovJumpState="post3">
                          <TransitionReward xmi:id="_rQVT6GpmEe6xCeWTRuX60g" Set="2" Value="0.5 * initial_pop * utility_post3">
                            <Comment xsi:nil="true"/>
                          </TransitionReward>
                          <TransitionReward xmi:id="_rQVT6WpmEe6xCeWTStX60g" Set="1" Value="0.5 * initial_pop * urban_cost_blindness"/>
                          <TransitionReward xmi:id="_rQVT6mpmEe6xCeWTStX60g" Set="3" Value="0.5 * initial_pop * blindness"/>
                        </MarkovData>
                      </Node>
                    </Node>
                    <Node xmi:id="_rQVT62pmEe6xCeWTStX60g" NameID="Node3404" Label="die" NodeType="TerminalNode">
                      <Prob xmi:id="_rQVT7GpmEe6xCeWTStX60g" Value="mortality_natural"/>
                      <MarkovData xsi:type="tree:MarkovJumpTransitionData" xmi:id="_rQVT7WpmEe6xCeWTStX60g" MarkovJumpState="dead"/>
                    </Node>
                  </Node>
                  <Node xmi:id="_rQVT7mpmEe6xCeWTTsX60g" NameID="Node3405" Label="not treat" NodeType="ChanceNode">
                    <Prob xmi:id="_rQVT72pmEe6xCeWTTsX60g" Value="#"/>
                    <MarkovData xsi:type="tree:MarkovTransitionData" xmi:id="_rQVT8GpmEe6xCeWTTsX60g"/>
                    <Node xmi:id="_rQVT8WpmEe6xCeWTTsX60g" NameID="Node3406" Label="maintain" NodeType="TerminalNode">
                      <Prob xmi:id="_rQVT8mpmEe6xCeWTTsX60g" Value="#"/>
                      <MarkovData xsi:type="tree:MarkovJumpTransitionData" xmi:id="_rQVT82pmEe6xCeWTUrX60g" MarkovJumpState="moderate">
                        <TransitionReward xmi:id="_rQVT9GpmEe6xCeWTUrX60g" Set="2" Value="0.5 * initial_pop * utility_moderate">
                          <Comment xsi:nil="true"/>
                        </TransitionReward>
                      </MarkovData>
                    </Node>
                    <Node xmi:id="_rQVT9WpmEe6xCeWTUrX60g" NameID="Node3407" Label="worsen" NodeType="TerminalNode">
                      <Prob xmi:id="_rQVT9mpmEe6xCeWTUrX60g" Value="prob_moderate_to_severe"/>
                      <MarkovData xsi:type="tree:MarkovJumpTransitionData" xmi:id="_rQVT92pmEe6xCeWTUrX60g" MarkovJumpState="severe">
                        <TransitionReward xmi:id="_rQVT-GpmEe6xCeWTVqX60g" Set="2" Value="0.5 * initial_pop * utility_severe">
                          <Comment xsi:nil="true"/>
                        </TransitionReward>
                        <TransitionReward xmi:id="_rQVT-WpmEe6xCeWTVqX60g" Set="3" Value="0.5 * initial_pop * blindness">
                          <Comment xsi:nil="true"/>
                        </TransitionReward>
                        <TransitionReward xmi:id="_rQV60GpmEe6xCeWTVqX60g" Set="1" Value="0.5 * initial_pop * urban_cost_blindness">
                          <Comment xsi:nil="true"/>
                        </TransitionReward>
                      </MarkovData>
                    </Node>
                    <Node xmi:id="_rQV60WpmEe6xCeWTVqX60g" NameID="Node3408" Label="die" NodeType="TerminalNode">
                      <Prob xmi:id="_rQV60mpmEe6xCeWTVqX60g" Value="mortality_unnatural"/>
                      <MarkovData xsi:type="tree:MarkovJumpTransitionData" xmi:id="_rQV602pmEe6xCeWTWpX60g" MarkovJumpState="dead"/>
                    </Node>
                  </Node>
                </Node>
                <Node xmi:id="_rQVTwGpmEe6xCeWTJ2X60g" NameID="Node3394" Label="not opportunistic case find" NodeType="ChanceNode">
                  <Prob xmi:id="_rQVTwWpmEe6xCeWTK1X60g" Value="#"/>
                  <MarkovData xsi:type="tree:MarkovTransitionData" xmi:id="_rQVTwmpmEe6xCeWTK1X60g"/>
                  <Node xmi:id="_rQVTw2pmEe6xCeWTK1X60g" NameID="Node3395" Label="maintain" NodeType="TerminalNode">
                    <Prob xmi:id="_rQVTxGpmEe6xCeWTK1X60g" Value="#"/>
                    <MarkovData xsi:type="tree:MarkovJumpTransitionData" xmi:id="_rQVTxWpmEe6xCeWTK1X60g" MarkovJumpState="moderate">
                      <TransitionReward xmi:id="_rQVTxmpmEe6xCeWTL0X60g" Set="2" Value="0.5 * initial_pop * utility_moderate">
                        <Comment xsi:nil="true"/>
                      </TransitionReward>
                    </MarkovData>
                  </Node>
                  <Node xmi:id="_rQVTx2pmEe6xCeWTL0X60g" NameID="Node3396" Label="worsen" NodeType="TerminalNode">
                    <Prob xmi:id="_rQVTyGpmEe6xCeWTL0X60g" Value="prob_moderate_to_severe"/>
                    <MarkovData xsi:type="tree:MarkovJumpTransitionData" xmi:id="_rQVTyWpmEe6xCeWTL0X60g" MarkovJumpState="severe">
                      <TransitionReward xmi:id="_rQVTympmEe6xCeWTL0X60g" Set="2" Value="0.5 * initial_pop * utility_severe">
                        <Comment xsi:nil="true"/>
                      </TransitionReward>
                      <TransitionReward xmi:id="_rQVTy2pmEe6xCeWTMzX60g" Set="3" Value="0.5 * initial_pop * blindness">
                        <Comment xsi:nil="true"/>
                      </TransitionReward>
                      <TransitionReward xmi:id="_rQVTzGpmEe6xCeWTMzX60g" Set="1" Value="0.5 * initial_pop * urban_cost_blindness">
                        <Comment xsi:nil="true"/>
                      </TransitionReward>
                    </MarkovData>
                  </Node>
                  <Node xmi:id="_rQVTzWpmEe6xCeWTMzX60g" NameID="Node3397" Label="die" NodeType="TerminalNode">
                    <Prob xmi:id="_rQVTzmpmEe6xCeWTMzX60g" Value="mortality_unnatural"/>
                    <MarkovData xsi:type="tree:MarkovJumpTransitionData" xmi:id="_rQVTz2pmEe6xCeWTMzX60g" MarkovJumpState="dead"/>
                  </Node>
                </Node>
              </Node>
            </Node>
            <Node xmi:id="_OwvqPp-wEe20esvXehEr9A" NameID="Node175" Label="not screen" NodeType="ChanceNode">
              <Prob xmi:id="_OwvqP5-wEe20esvXehEr9A" Value="_stage &lt;> 0"/>
              <MarkovData xsi:type="tree:MarkovTransitionData" xmi:id="_OwvqQJ-wEe20esvXfgEr9A"/>
              <Node xmi:id="_r4C0AGpmEe6xCeWT5GX60g" NameID="Node3413" Label="opportunistic case find" NodeType="ChanceNode">
                <Prob xmi:id="_r4C0AWpmEe6xCeWT5GX60g" Value="urban_oppo"/>
                <MarkovData xsi:type="tree:MarkovTransitionData" xmi:id="_r4C0AmpmEe6xCeWT6FX60g">
                  <TransitionReward xmi:id="_r4C0A2pmEe6xCeWT6FX60g" Set="1" Value="initial_pop * urban_cost_exam_moderate">
                    <Comment xsi:nil="true"/>
                  </TransitionReward>
                </MarkovData>
                <Node xmi:id="_r4C0BGpmEe6xCeWT6FX60g" NameID="Node3414" Label="treat" NodeType="ChanceNode">
                  <Prob xmi:id="_r4C0BWpmEe6xCeWT6FX60g" Value="urban_compliance_treat"/>
                  <MarkovData xsi:type="tree:MarkovTransitionData" xmi:id="_r4C0BmpmEe6xCeWT6FX60g">
                    <TransitionReward xmi:id="_r4C0B2pmEe6xCeWT7EX60g" Set="1" Value="initial_pop * urban_cost_treat_moderate">
                      <Comment xsi:nil="true"/>
                    </TransitionReward>
                  </MarkovData>
                  <Node xmi:id="_r4C0CGpmEe6xCeWT7EX60g" NameID="Node3415" Label="survive" NodeType="ChanceNode">
                    <Prob xmi:id="_r4C0CWpmEe6xCeWT7EX60g" Value="#"/>
                    <MarkovData xsi:type="tree:MarkovTransitionData" xmi:id="_r4C0CmpmEe6xCeWT7EX60g"/>
                    <Node xmi:id="_r4C0C2pmEe6xCeWT7EX60g" NameID="Node3416" Label="recover" NodeType="TerminalNode">
                      <Prob xmi:id="_r4C0DGpmEe6xCeWT8DX60g" Value="urban_prob_topost1"/>
                      <MarkovData xsi:type="tree:MarkovJumpTransitionData" xmi:id="_r4C0DWpmEe6xCeWT8DX60g" MarkovJumpState="post1">
                        <TransitionReward xmi:id="_r4C0DmpmEe6xCeWT8DX60g" Set="2" Value="0.5 * initial_pop * utility_post1">
                          <Comment xsi:nil="true"/>
                        </TransitionReward>
                        <TransitionReward xmi:id="_r4C0D2pmEe6xCeWT8DX60g" Set="3" Value="0">
                          <Comment xsi:nil="true"/>
                        </TransitionReward>
                        <TransitionReward xmi:id="_r4C0EGpmEe6xCeWT8DX60g" Set="1" Value="0"/>
                      </MarkovData>
                    </Node>
                    <Node xmi:id="_r4C0EWpmEe6xCeWT9CX60g" NameID="Node3417" Label="maintain" NodeType="TerminalNode">
                      <Prob xmi:id="_r4C0EmpmEe6xCeWT9CX60g" Value="urban_prob_topost2"/>
                      <MarkovData xsi:type="tree:MarkovJumpTransitionData" xmi:id="_r4C0E2pmEe6xCeWT9CX60g" MarkovJumpState="post2">
                        <TransitionReward xmi:id="_r4C0FGpmEe6xCeWT9CX60g" Set="2" Value="0.5 * initial_pop * utility_post2">
                          <Comment xsi:nil="true"/>
                        </TransitionReward>
                      </MarkovData>
                    </Node>
                    <Node xmi:id="_r4C0FWpmEe6xCeWT9CX60g" NameID="Node3418" Label="worsen" NodeType="TerminalNode">
                      <Prob xmi:id="_r4C0FmpmEe6xCeWT-BX60g" Value="urban_prob_topost3"/>
                      <MarkovData xsi:type="tree:MarkovJumpTransitionData" xmi:id="_r4C0F2pmEe6xCeWT-BX60g" MarkovJumpState="post3">
                        <TransitionReward xmi:id="_r4C0GGpmEe6xCeWT-BX60g" Set="2" Value="0.5 * initial_pop * utility_post3">
                          <Comment xsi:nil="true"/>
                        </TransitionReward>
                        <TransitionReward xmi:id="_r4C0GWpmEe6xCeWT-BX60g" Set="1" Value="0.5 * initial_pop * urban_cost_blindness"/>
                        <TransitionReward xmi:id="_r4C0GmpmEe6xCeWT-BX60g" Set="3" Value="0.5 * initial_pop * blindness"/>
                      </MarkovData>
                    </Node>
                  </Node>
                  <Node xmi:id="_r4C0G2pmEe6xCeWT_AX60g" NameID="Node3419" Label="die" NodeType="TerminalNode">
                    <Prob xmi:id="_r4C0HGpmEe6xCeWT_AX60g" Value="mortality_natural"/>
                    <MarkovData xsi:type="tree:MarkovJumpTransitionData" xmi:id="_r4C0HWpmEe6xCeWT_AX60g" MarkovJumpState="dead"/>
                  </Node>
                </Node>
                <Node xmi:id="_r4C0HmpmEe6xCeWT_AX60g" NameID="Node3420" Label="not treat" NodeType="ChanceNode">
                  <Prob xmi:id="_r4C0H2pmEe6xCeWT_AX60g" Value="#"/>
                  <MarkovData xsi:type="tree:MarkovTransitionData" xmi:id="_r4C0IGpmEe6xCeWTA_X60g"/>
                  <Node xmi:id="_r4C0IWpmEe6xCeWTA_X60g" NameID="Node3421" Label="maintain" NodeType="TerminalNode">
                    <Prob xmi:id="_r4C0ImpmEe6xCeWTA_X60g" Value="#"/>
                    <MarkovData xsi:type="tree:MarkovJumpTransitionData" xmi:id="_r4C0I2pmEe6xCeWTA_X60g" MarkovJumpState="moderate">
                      <TransitionReward xmi:id="_r4C0JGpmEe6xCeWTA_X60g" Set="2" Value="0.5 * initial_pop * utility_moderate">
                        <Comment xsi:nil="true"/>
                      </TransitionReward>
                    </MarkovData>
                  </Node>
                  <Node xmi:id="_r4C0JWpmEe6xCeWTB-X60g" NameID="Node3422" Label="worsen" NodeType="TerminalNode">
                    <Prob xmi:id="_r4C0JmpmEe6xCeWTB-X60g" Value="prob_moderate_to_severe"/>
                    <MarkovData xsi:type="tree:MarkovJumpTransitionData" xmi:id="_r4C0J2pmEe6xCeWTB-X60g" MarkovJumpState="severe">
                      <TransitionReward xmi:id="_r4C0KGpmEe6xCeWTB-X60g" Set="2" Value="0.5 * initial_pop * utility_severe">
                        <Comment xsi:nil="true"/>
                      </TransitionReward>
                      <TransitionReward xmi:id="_r4C0KWpmEe6xCeWTB-X60g" Set="3" Value="0.5 * initial_pop * blindness">
                        <Comment xsi:nil="true"/>
                      </TransitionReward>
                      <TransitionReward xmi:id="_r4C0KmpmEe6xCeWTC9X60g" Set="1" Value="0.5 * initial_pop * urban_cost_blindness">
                        <Comment xsi:nil="true"/>
                      </TransitionReward>
                    </MarkovData>
                  </Node>
                  <Node xmi:id="_r4C0K2pmEe6xCeWTC9X60g" NameID="Node3423" Label="die" NodeType="TerminalNode">
                    <Prob xmi:id="_r4C0LGpmEe6xCeWTC9X60g" Value="mortality_unnatural"/>
                    <MarkovData xsi:type="tree:MarkovJumpTransitionData" xmi:id="_r4C0LWpmEe6xCeWTC9X60g" MarkovJumpState="dead"/>
                  </Node>
                </Node>
              </Node>
              <Node xmi:id="_r4CM8GpmEe6xCeWT2JX60g" NameID="Node3409" Label="not opportunistic case find" NodeType="ChanceNode">
                <Prob xmi:id="_r4CM8WpmEe6xCeWT2JX60g" Value="#"/>
                <MarkovData xsi:type="tree:MarkovTransitionData" xmi:id="_r4CM8mpmEe6xCeWT2JX60g"/>
                <Node xmi:id="_r4CM82pmEe6xCeWT3IX60g" NameID="Node3410" Label="maintain" NodeType="TerminalNode">
                  <Prob xmi:id="_r4CM9GpmEe6xCeWT3IX60g" Value="#"/>
                  <MarkovData xsi:type="tree:MarkovJumpTransitionData" xmi:id="_r4CM9WpmEe6xCeWT3IX60g" MarkovJumpState="moderate">
                    <TransitionReward xmi:id="_r4CM9mpmEe6xCeWT3IX60g" Set="2" Value="0.5 * initial_pop * utility_moderate">
                      <Comment xsi:nil="true"/>
                    </TransitionReward>
                  </MarkovData>
                </Node>
                <Node xmi:id="_r4CM92pmEe6xCeWT3IX60g" NameID="Node3411" Label="worsen" NodeType="TerminalNode">
                  <Prob xmi:id="_r4CM-GpmEe6xCeWT4HX60g" Value="prob_moderate_to_severe"/>
                  <MarkovData xsi:type="tree:MarkovJumpTransitionData" xmi:id="_r4CM-WpmEe6xCeWT4HX60g" MarkovJumpState="severe">
                    <TransitionReward xmi:id="_r4CM-mpmEe6xCeWT4HX60g" Set="2" Value="0.5 * initial_pop * utility_severe">
                      <Comment xsi:nil="true"/>
                    </TransitionReward>
                    <TransitionReward xmi:id="_r4CM-2pmEe6xCeWT4HX60g" Set="3" Value="0.5 * initial_pop * blindness">
                      <Comment xsi:nil="true"/>
                    </TransitionReward>
                    <TransitionReward xmi:id="_r4CM_GpmEe6xCeWT4HX60g" Set="1" Value="0.5 * initial_pop * urban_cost_blindness">
                      <Comment xsi:nil="true"/>
                    </TransitionReward>
                  </MarkovData>
                </Node>
                <Node xmi:id="_r4CM_WpmEe6xCeWT5GX60g" NameID="Node3412" Label="die" NodeType="TerminalNode">
                  <Prob xmi:id="_r4CM_mpmEe6xCeWT5GX60g" Value="mortality_unnatural"/>
                  <MarkovData xsi:type="tree:MarkovJumpTransitionData" xmi:id="_r4CM_2pmEe6xCeWT5GX60g" MarkovJumpState="dead"/>
                </Node>
              </Node>
            </Node>
          </Node>
        </Node>
        <Node xmi:id="_Owvqb5-wEe20esvXoXEr9A" NameID="Node187" Label="severe" NodeType="ChanceNode">
          <Prob xmi:id="_OwvqcJ-wEe20esvXoXEr9A" Value="urban_prevalence_severe"/>
          <MarkovData xsi:type="tree:MarkovNonAbsorbingStateData" xmi:id="_OwvqcZ-wEe20esvXoXEr9A">
            <StateReward xmi:id="_Owvqcp-wEe20esvXpWEr9A" Set="1">
              <Init xmi:id="_Owvqc5-wEe20esvXpWEr9A" Value="0.5 * initial_pop * urban_cost_blindness" Comment=""/>
              <Incr xmi:id="_OwvqdJ-wEe20esvXpWEr9A" Value="0.5 * initial_pop * urban_cost_blindness" Comment=""/>
              <Final xmi:id="_OwvqdZ-wEe20esvXpWEr9A" Value="0" Comment=""/>
            </StateReward>
            <StateReward xmi:id="_Owvqdp-wEe20esvXpWEr9A" Set="2">
              <Init xmi:id="_Owvqd5-wEe20esvXqVEr9A" Value="0.5 * initial_pop * utility_severe" Comment=""/>
              <Incr xmi:id="_OwvqeJ-wEe20esvXqVEr9A" Value="0.5 * initial_pop * utility_severe" Comment=""/>
              <Final xmi:id="_OwvqeZ-wEe20esvXqVEr9A" Value="0" Comment=""/>
            </StateReward>
            <StateReward xmi:id="_Owvqep-wEe20esvXqVEr9A" Set="3">
              <Init xmi:id="_Owvqe5-wEe20esvXqVEr9A" Value="0.5 * initial_pop * blindness" Comment=""/>
              <Incr xmi:id="_OwvqfJ-wEe20esvXrUEr9A" Value="0.5 * initial_pop * blindness" Comment=""/>
              <Final xmi:id="_OwvqfZ-wEe20esvXrUEr9A" Value="0" Comment=""/>
            </StateReward>
          </MarkovData>
          <Node xmi:id="_Owvqfp-wEe20esvXrUEr9A" NameID="Node188" Label="screening interval" NodeType="LogicNode">
            <Prob xmi:id="_Owvqf5-wEe20esvXrUEr9A" Value="1"/>
            <MarkovData xsi:type="tree:MarkovTransitionData" xmi:id="_OwvqgJ-wEe20esvXrUEr9A"/>
            <Node xmi:id="_OwvqgZ-wEe20esvXsTEr9A" NameID="Node189" Label="screen" NodeType="ChanceNode">
              <Prob xmi:id="_Owvqgp-wEe20esvXsTEr9A" Value="_stage = 0"/>
              <MarkovData xsi:type="tree:MarkovTransitionData" xmi:id="_Owvqg5-wEe20esvXsTEr9A"/>
              <Node xmi:id="_OwvqhJ-wEe20esvXsTEr9A" NameID="Node190" Label="screen" NodeType="ChanceNode">
                <Prob xmi:id="_OwvqhZ-wEe20esvXsTEr9A" Value="urban_compliance_tele"/>
                <MarkovData xsi:type="tree:MarkovTransitionData" xmi:id="_Owvqhp-wEe20esvXtSEr9A">
                  <TransitionReward xmi:id="_Owvqh5-wEe20esvXtSEr9A" Set="1" Value="initial_pop * urban_cost_screen_tele">
                    <Comment xsi:nil="true"/>
                  </TransitionReward>
                </MarkovData>
                <Node xmi:id="_OwvqiJ-wEe20esvXtSEr9A" NameID="Node191" Label="screen positive" NodeType="ChanceNode">
                  <Prob xmi:id="_OwvqiZ-wEe20esvXtSEr9A" Value="sensitivity_tele"/>
                  <MarkovData xsi:type="tree:MarkovTransitionData" xmi:id="_Owvqip-wEe20esvXtSEr9A"/>
                  <Node xmi:id="_Owvqi5-wEe20esvXuREr9A" NameID="Node192" Label="exam" NodeType="ChanceNode">
                    <Prob xmi:id="_OwvqjJ-wEe20esvXuREr9A" Value="urban_compliance_teleexam"/>
                    <MarkovData xsi:type="tree:MarkovTransitionData" xmi:id="_OwvqjZ-wEe20esvXuREr9A">
                      <TransitionReward xmi:id="_Owvqjp-wEe20esvXuREr9A" Set="1" Value="initial_pop * urban_cost_exam_severe">
                        <Comment xsi:nil="true"/>
                      </TransitionReward>
                    </MarkovData>
                    <Node xmi:id="_Owvqj5-wEe20esvXuREr9A" NameID="Node193" Label="exam positve &amp; treat" NodeType="ChanceNode">
                      <Prob xmi:id="_OwvqkJ-wEe20esvXvQEr9A" Value="urban_compliance_treat"/>
                      <MarkovData xsi:type="tree:MarkovTransitionData" xmi:id="_OwvqkZ-wEe20esvXvQEr9A">
                        <TransitionReward xmi:id="_Owvqkp-wEe20esvXvQEr9A" Set="1" Value="initial_pop * urban_cost_treat_severe">
                          <Comment xsi:nil="true"/>
                        </TransitionReward>
                      </MarkovData>
                      <Node xmi:id="_Owvqk5-wEe20esvXvQEr9A" NameID="Node194" Label="survive" NodeType="ChanceNode">
                        <Prob xmi:id="_OwvqlJ-wEe20esvXvQEr9A" Value="#"/>
                        <MarkovData xsi:type="tree:MarkovTransitionData" xmi:id="_OwvqlZ-wEe20esvXwPEr9A"/>
                        <Node xmi:id="_Owvqlp-wEe20esvXwPEr9A" NameID="Node195" Label="recover" NodeType="TerminalNode">
                          <Prob xmi:id="_Owvql5-wEe20esvXwPEr9A" Value="urban_prob_topost1"/>
                          <MarkovData xsi:type="tree:MarkovJumpTransitionData" xmi:id="_OwvqmJ-wEe20esvXwPEr9A" MarkovJumpState="post1">
                            <TransitionReward xmi:id="_OwvqmZ-wEe20esvXwPEr9A" Set="2" Value="0.5 * initial_pop * utility_post1">
                              <Comment xsi:nil="true"/>
                            </TransitionReward>
                          </MarkovData>
                        </Node>
                        <Node xmi:id="_Owvqmp-wEe20esvXxOEr9A" NameID="Node196" Label="recover" NodeType="TerminalNode">
                          <Prob xmi:id="_Owvqm5-wEe20esvXxOEr9A" Value="urban_prob_topost2"/>
                          <MarkovData xsi:type="tree:MarkovJumpTransitionData" xmi:id="_OwvqnJ-wEe20esvXxOEr9A" MarkovJumpState="post2">
                            <TransitionReward xmi:id="_OwvqnZ-wEe20esvXxOEr9A" Set="2" Value="0.5 * initial_pop * utility_post2">
                              <Comment xsi:nil="true"/>
                            </TransitionReward>
                          </MarkovData>
                        </Node>
                        <Node xmi:id="_Owvqnp-wEe20esvXxOEr9A" NameID="Node197" Label="maintain" NodeType="TerminalNode">
                          <Prob xmi:id="_Owvqn5-wEe20esvXyNEr9A" Value="urban_prob_topost3"/>
                          <MarkovData xsi:type="tree:MarkovJumpTransitionData" xmi:id="_OwvqoJ-wEe20esvXyNEr9A" MarkovJumpState="post3">
                            <TransitionReward xmi:id="_OwvqoZ-wEe20esvXyNEr9A" Set="2" Value="0.5 * initial_pop * utility_post3">
                              <Comment xsi:nil="true"/>
                            </TransitionReward>
                            <TransitionReward xmi:id="_Owvqop-wEe20esvXyNEr9A" Set="1" Value="0.5 * initial_pop * urban_cost_blindness"/>
                            <TransitionReward xmi:id="_Owvqo5-wEe20esvXyNEr9A" Set="3" Value="0.5 * initial_pop * blindness"/>
                          </MarkovData>
                        </Node>
                      </Node>
                      <Node xmi:id="_OwvqpJ-wEe20esvXzMEr9A" NameID="Node198" Label="die" NodeType="TerminalNode">
                        <Prob xmi:id="_OwvqpZ-wEe20esvXzMEr9A" Value="mortality_natural"/>
                        <MarkovData xsi:type="tree:MarkovJumpTransitionData" xmi:id="_Owvqpp-wEe20esvXzMEr9A" MarkovJumpState="dead"/>
                      </Node>
                    </Node>
                    <Node xmi:id="_vksUEGnmEe6xCeWTzMX60g" NameID="Node2826" Label="exam positve &amp; not treat" NodeType="ChanceNode">
                      <Prob xmi:id="_vksUEWnmEe6xCeWTzMX60g" Value="#"/>
                      <MarkovData xsi:type="tree:MarkovTransitionData" xmi:id="_vksUEmnmEe6xCeWTzMX60g"/>
                      <Node xmi:id="_yRJ6UGnmEe6xCeWT3IX60g" NameID="Node2827" Label="maintain" NodeType="TerminalNode">
                        <Prob xmi:id="_yRJ6UWnmEe6xCeWT3IX60g" Value="#"/>
                        <MarkovData xsi:type="tree:MarkovJumpTransitionData" xmi:id="_yRJ6UmnmEe6xCeWT3IX60g" MarkovJumpState="severe">
                          <TransitionReward xmi:id="_yRJ6U2nmEe6xCeWT3IX60g" Set="2" Value="0.5 * initial_pop * utility_severe">
                            <Comment xsi:nil="true"/>
                          </TransitionReward>
                          <TransitionReward xmi:id="_yRJ6VGnmEe6xCeWT4HX60g" Set="3" Value="0.5 * initial_pop * blindness">
                            <Comment xsi:nil="true"/>
                          </TransitionReward>
                          <TransitionReward xmi:id="_yRJ6VWnmEe6xCeWT4HX60g" Set="1" Value="0.5 * initial_pop * urban_cost_blindness">
                            <Comment xsi:nil="true"/>
                          </TransitionReward>
                        </MarkovData>
                      </Node>
                      <Node xmi:id="_yRJ6VmnmEe6xCeWT4HX60g" NameID="Node2828" Label="die" NodeType="TerminalNode">
                        <Prob xmi:id="_yRJ6V2nmEe6xCeWT4HX60g" Value="mortality_unnatural"/>
                        <MarkovData xsi:type="tree:MarkovJumpTransitionData" xmi:id="_yRJ6WGnmEe6xCeWT4HX60g" MarkovJumpState="dead"/>
                      </Node>
                    </Node>
                  </Node>
                  <Node xmi:id="_Owvqp5-wEe20esvXzMEr9A" NameID="Node199" Label="not exam" NodeType="ChanceNode">
                    <Prob xmi:id="_OwvqqJ-wEe20esvXzMEr9A" Value="#"/>
                    <MarkovData xsi:type="tree:MarkovTransitionData" xmi:id="_OwvqqZ-wEe20esvX0LEr9A"/>
                    <Node xmi:id="_Owvqqp-wEe20esvX0LEr9A" NameID="Node200" Label="opportunistic case find" NodeType="ChanceNode">
                      <Prob xmi:id="_Owvqq5-wEe20esvX0LEr9A" Value="urban_oppo"/>
                      <MarkovData xsi:type="tree:MarkovTransitionData" xmi:id="_OwvqrJ-wEe20esvX0LEr9A">
                        <TransitionReward xmi:id="_OwvqrZ-wEe20esvX0LEr9A" Set="1" Value="initial_pop * urban_cost_exam_severe">
                          <Comment xsi:nil="true"/>
                        </TransitionReward>
                      </MarkovData>
                      <Node xmi:id="_Owvqrp-wEe20esvX1KEr9A" NameID="Node201" Label="treat" NodeType="ChanceNode">
                        <Prob xmi:id="_Owvqr5-wEe20esvX1KEr9A" Value="urban_compliance_treat"/>
                        <MarkovData xsi:type="tree:MarkovTransitionData" xmi:id="_OwvqsJ-wEe20esvX1KEr9A">
                          <TransitionReward xmi:id="_OwvqsZ-wEe20esvX1KEr9A" Set="1" Value="initial_pop * urban_cost_treat_severe">
                            <Comment xsi:nil="true"/>
                          </TransitionReward>
                        </MarkovData>
                        <Node xmi:id="_Owvqsp-wEe20esvX1KEr9A" NameID="Node202" Label="survive" NodeType="ChanceNode">
                          <Prob xmi:id="_Owvqs5-wEe20esvX2JEr9A" Value="#"/>
                          <MarkovData xsi:type="tree:MarkovTransitionData" xmi:id="_OwvqtJ-wEe20esvX2JEr9A"/>
                          <Node xmi:id="_OwvqtZ-wEe20esvX2JEr9A" NameID="Node203" Label="recover" NodeType="TerminalNode">
                            <Prob xmi:id="_Owvqtp-wEe20esvX2JEr9A" Value="urban_prob_topost1"/>
                            <MarkovData xsi:type="tree:MarkovJumpTransitionData" xmi:id="_Owvqt5-wEe20esvX2JEr9A" MarkovJumpState="post1">
                              <TransitionReward xmi:id="_OwvquJ-wEe20esvX3IEr9A" Set="2" Value="0.5 * initial_pop * utility_post1">
                                <Comment xsi:nil="true"/>
                              </TransitionReward>
                            </MarkovData>
                          </Node>
                          <Node xmi:id="_OwvquZ-wEe20esvX3IEr9A" NameID="Node204" Label="recover" NodeType="TerminalNode">
                            <Prob xmi:id="_Owvqup-wEe20esvX3IEr9A" Value="urban_prob_topost2"/>
                            <MarkovData xsi:type="tree:MarkovJumpTransitionData" xmi:id="_Owvqu5-wEe20esvX3IEr9A" MarkovJumpState="post2">
                              <TransitionReward xmi:id="_OwvqvJ-wEe20esvX3IEr9A" Set="2" Value="0.5 * initial_pop * utility_post2">
                                <Comment xsi:nil="true"/>
                              </TransitionReward>
                            </MarkovData>
                          </Node>
                          <Node xmi:id="_OwvqvZ-wEe20esvX4HEr9A" NameID="Node205" Label="maintain" NodeType="TerminalNode">
                            <Prob xmi:id="_Owvqvp-wEe20esvX4HEr9A" Value="urban_prob_topost3"/>
                            <MarkovData xsi:type="tree:MarkovJumpTransitionData" xmi:id="_Owvqv5-wEe20esvX4HEr9A" MarkovJumpState="post3">
                              <TransitionReward xmi:id="_OwvqwJ-wEe20esvX4HEr9A" Set="2" Value="0.5 * initial_pop * utility_post3">
                                <Comment xsi:nil="true"/>
                              </TransitionReward>
                              <TransitionReward xmi:id="_OwvqwZ-wEe20esvX4HEr9A" Set="1" Value="0.5 * initial_pop * urban_cost_blindness"/>
                              <TransitionReward xmi:id="_Owvqwp-wEe20esvX5GEr9A" Set="3" Value="0.5 * initial_pop * blindness"/>
                            </MarkovData>
                          </Node>
                        </Node>
                        <Node xmi:id="_Owvqw5-wEe20esvX5GEr9A" NameID="Node206" Label="die" NodeType="TerminalNode">
                          <Prob xmi:id="_OwvqxJ-wEe20esvX5GEr9A" Value="mortality_natural"/>
                          <MarkovData xsi:type="tree:MarkovJumpTransitionData" xmi:id="_OwvqxZ-wEe20esvX5GEr9A" MarkovJumpState="dead"/>
                        </Node>
                      </Node>
                      <Node xmi:id="_DxLbgGnnEe6xCeWT8DX60g" NameID="Node2829" Label="not treat" NodeType="ChanceNode">
                        <Prob xmi:id="_DxLbgWnnEe6xCeWT9CX60g" Value="#"/>
                        <MarkovData xsi:type="tree:MarkovTransitionData" xmi:id="_DxLbgmnnEe6xCeWT9CX60g"/>
                        <Node xmi:id="_EUwNNWnoEe6xCeWTC9X60g" NameID="Node2830" Label="maintain" NodeType="TerminalNode">
                          <Prob xmi:id="_EUwNNmnoEe6xCeWTC9X60g" Value="#"/>
                          <MarkovData xsi:type="tree:MarkovJumpTransitionData" xmi:id="_EUwNN2noEe6xCeWTD8X60g" MarkovJumpState="severe">
                            <TransitionReward xmi:id="_EUwNOGnoEe6xCeWTD8X60g" Set="2" Value="0.5 * initial_pop * utility_severe">
                              <Comment xsi:nil="true"/>
                            </TransitionReward>
                            <TransitionReward xmi:id="_EUwNOWnoEe6xCeWTD8X60g" Set="3" Value="0.5 * initial_pop * blindness">
                              <Comment xsi:nil="true"/>
                            </TransitionReward>
                            <TransitionReward xmi:id="_EUwNOmnoEe6xCeWTD8X60g" Set="1" Value="0.5 * initial_pop * urban_cost_blindness">
                              <Comment xsi:nil="true"/>
                            </TransitionReward>
                          </MarkovData>
                        </Node>
                        <Node xmi:id="_EUw0QGnoEe6xCeWTD8X60g" NameID="Node2831" Label="die" NodeType="TerminalNode">
                          <Prob xmi:id="_EUw0QWnoEe6xCeWTE7X60g" Value="mortality_unnatural"/>
                          <MarkovData xsi:type="tree:MarkovJumpTransitionData" xmi:id="_EUw0QmnoEe6xCeWTE7X60g" MarkovJumpState="dead"/>
                        </Node>
                      </Node>
                    </Node>
                    <Node xmi:id="_Owvqxp-wEe20esvX5GEr9A" NameID="Node207" Label="not opportunistic case find" NodeType="ChanceNode">
                      <Prob xmi:id="_Owvqx5-wEe20esvX6FEr9A" Value="#"/>
                      <MarkovData xsi:type="tree:MarkovTransitionData" xmi:id="_OwvqyJ-wEe20esvX6FEr9A"/>
                      <Node xmi:id="_OwvqyZ-wEe20esvX6FEr9A" NameID="Node208" Label="maintain" NodeType="TerminalNode">
                        <Prob xmi:id="_Owvqyp-wEe20esvX6FEr9A" Value="#"/>
                        <MarkovData xsi:type="tree:MarkovJumpTransitionData" xmi:id="_Owvqy5-wEe20esvX6FEr9A" MarkovJumpState="severe">
                          <TransitionReward xmi:id="_OwvqzJ-wEe20esvX7EEr9A" Set="2" Value="0.5 * initial_pop * utility_severe">
                            <Comment xsi:nil="true"/>
                          </TransitionReward>
                          <TransitionReward xmi:id="_OwvqzZ-wEe20esvX7EEr9A" Set="3" Value="0.5 * initial_pop * blindness">
                            <Comment xsi:nil="true"/>
                          </TransitionReward>
                          <TransitionReward xmi:id="_OwwPYJ-wEe20esvX7EEr9A" Set="1" Value="0.5 * initial_pop * urban_cost_blindness">
                            <Comment xsi:nil="true"/>
                          </TransitionReward>
                        </MarkovData>
                      </Node>
                      <Node xmi:id="_OwwPYZ-wEe20esvX7EEr9A" NameID="Node209" Label="die" NodeType="TerminalNode">
                        <Prob xmi:id="_OwwPYp-wEe20esvX7EEr9A" Value="mortality_unnatural"/>
                        <MarkovData xsi:type="tree:MarkovJumpTransitionData" xmi:id="_OwwPY5-wEe20esvX8DEr9A" MarkovJumpState="dead"/>
                      </Node>
                    </Node>
                  </Node>
                </Node>
                <Node xmi:id="_OwwPZJ-wEe20esvX8DEr9A" NameID="Node210" Label="screen negative" NodeType="ChanceNode">
                  <Prob xmi:id="_OwwPZZ-wEe20esvX8DEr9A" Value="#"/>
                  <MarkovData xsi:type="tree:MarkovTransitionData" xmi:id="_OwwPZp-wEe20esvX8DEr9A"/>
                  <Node xmi:id="_v-Th8GpqEe6xCeWTpWX60g" NameID="Node3427" Label="opportunistic case find" NodeType="ChanceNode">
                    <Prob xmi:id="_v-Th8WpqEe6xCeWTqVX60g" Value="urban_oppo"/>
                    <MarkovData xsi:type="tree:MarkovTransitionData" xmi:id="_v-Th8mpqEe6xCeWTqVX60g">
                      <TransitionReward xmi:id="_v-Th82pqEe6xCeWTqVX60g" Set="1" Value="initial_pop * urban_cost_exam_severe">
                        <Comment xsi:nil="true"/>
                      </TransitionReward>
                    </MarkovData>
                    <Node xmi:id="_v-Th9GpqEe6xCeWTqVX60g" NameID="Node3428" Label="treat" NodeType="ChanceNode">
                      <Prob xmi:id="_v-Th9WpqEe6xCeWTqVX60g" Value="urban_compliance_treat"/>
                      <MarkovData xsi:type="tree:MarkovTransitionData" xmi:id="_v-Th9mpqEe6xCeWTrUX60g">
                        <TransitionReward xmi:id="_v-Th92pqEe6xCeWTrUX60g" Set="1" Value="initial_pop * urban_cost_treat_severe">
                          <Comment xsi:nil="true"/>
                        </TransitionReward>
                      </MarkovData>
                      <Node xmi:id="_v-Th-GpqEe6xCeWTrUX60g" NameID="Node3429" Label="survive" NodeType="ChanceNode">
                        <Prob xmi:id="_v-Th-WpqEe6xCeWTrUX60g" Value="#"/>
                        <MarkovData xsi:type="tree:MarkovTransitionData" xmi:id="_v-Th-mpqEe6xCeWTrUX60g"/>
                        <Node xmi:id="_v-Th-2pqEe6xCeWTsTX60g" NameID="Node3430" Label="recover" NodeType="TerminalNode">
                          <Prob xmi:id="_v-Th_GpqEe6xCeWTsTX60g" Value="urban_prob_topost1"/>
                          <MarkovData xsi:type="tree:MarkovJumpTransitionData" xmi:id="_v-Th_WpqEe6xCeWTsTX60g" MarkovJumpState="post1">
                            <TransitionReward xmi:id="_v-Th_mpqEe6xCeWTsTX60g" Set="2" Value="0.5 * initial_pop * utility_post1">
                              <Comment xsi:nil="true"/>
                            </TransitionReward>
                          </MarkovData>
                        </Node>
                        <Node xmi:id="_v-Th_2pqEe6xCeWTsTX60g" NameID="Node3431" Label="recover" NodeType="TerminalNode">
                          <Prob xmi:id="_v-TiAGpqEe6xCeWTtSX60g" Value="urban_prob_topost2"/>
                          <MarkovData xsi:type="tree:MarkovJumpTransitionData" xmi:id="_v-TiAWpqEe6xCeWTtSX60g" MarkovJumpState="post2">
                            <TransitionReward xmi:id="_v-TiAmpqEe6xCeWTtSX60g" Set="2" Value="0.5 * initial_pop * utility_post2">
                              <Comment xsi:nil="true"/>
                            </TransitionReward>
                          </MarkovData>
                        </Node>
                        <Node xmi:id="_v-TiA2pqEe6xCeWTtSX60g" NameID="Node3432" Label="maintain" NodeType="TerminalNode">
                          <Prob xmi:id="_v-TiBGpqEe6xCeWTtSX60g" Value="urban_prob_topost3"/>
                          <MarkovData xsi:type="tree:MarkovJumpTransitionData" xmi:id="_v-TiBWpqEe6xCeWTuRX60g" MarkovJumpState="post3">
                            <TransitionReward xmi:id="_v-TiBmpqEe6xCeWTuRX60g" Set="2" Value="0.5 * initial_pop * utility_post3">
                              <Comment xsi:nil="true"/>
                            </TransitionReward>
                            <TransitionReward xmi:id="_v-TiB2pqEe6xCeWTuRX60g" Set="1" Value="0.5 * initial_pop * urban_cost_blindness"/>
                            <TransitionReward xmi:id="_v-TiCGpqEe6xCeWTuRX60g" Set="3" Value="0.5 * initial_pop * blindness"/>
                          </MarkovData>
                        </Node>
                      </Node>
                      <Node xmi:id="_v-TiCWpqEe6xCeWTuRX60g" NameID="Node3433" Label="die" NodeType="TerminalNode">
                        <Prob xmi:id="_v-TiCmpqEe6xCeWTvQX60g" Value="mortality_natural"/>
                        <MarkovData xsi:type="tree:MarkovJumpTransitionData" xmi:id="_v-TiC2pqEe6xCeWTvQX60g" MarkovJumpState="dead"/>
                      </Node>
                    </Node>
                    <Node xmi:id="_v-TiDGpqEe6xCeWTvQX60g" NameID="Node3434" Label="not treat" NodeType="ChanceNode">
                      <Prob xmi:id="_v-TiDWpqEe6xCeWTvQX60g" Value="#"/>
                      <MarkovData xsi:type="tree:MarkovTransitionData" xmi:id="_v-TiDmpqEe6xCeWTvQX60g"/>
                      <Node xmi:id="_v-TiD2pqEe6xCeWTwPX60g" NameID="Node3435" Label="maintain" NodeType="TerminalNode">
                        <Prob xmi:id="_v-TiEGpqEe6xCeWTwPX60g" Value="#"/>
                        <MarkovData xsi:type="tree:MarkovJumpTransitionData" xmi:id="_v-TiEWpqEe6xCeWTwPX60g" MarkovJumpState="severe">
                          <TransitionReward xmi:id="_v-TiEmpqEe6xCeWTwPX60g" Set="2" Value="0.5 * initial_pop * utility_severe">
                            <Comment xsi:nil="true"/>
                          </TransitionReward>
                          <TransitionReward xmi:id="_v-TiE2pqEe6xCeWTwPX60g" Set="3" Value="0.5 * initial_pop * blindness">
                            <Comment xsi:nil="true"/>
                          </TransitionReward>
                          <TransitionReward xmi:id="_v-TiFGpqEe6xCeWTxOX60g" Set="1" Value="0.5 * initial_pop * urban_cost_blindness">
                            <Comment xsi:nil="true"/>
                          </TransitionReward>
                        </MarkovData>
                      </Node>
                      <Node xmi:id="_v-TiFWpqEe6xCeWTxOX60g" NameID="Node3436" Label="die" NodeType="TerminalNode">
                        <Prob xmi:id="_v-TiFmpqEe6xCeWTxOX60g" Value="mortality_unnatural"/>
                        <MarkovData xsi:type="tree:MarkovJumpTransitionData" xmi:id="_v-TiF2pqEe6xCeWTxOX60g" MarkovJumpState="dead"/>
                      </Node>
                    </Node>
                  </Node>
                  <Node xmi:id="_v-S64GpqEe6xCeWTnYX60g" NameID="Node3424" Label="not opportunistic case find" NodeType="ChanceNode">
                    <Prob xmi:id="_v-S64WpqEe6xCeWTnYX60g" Value="#"/>
                    <MarkovData xsi:type="tree:MarkovTransitionData" xmi:id="_v-S64mpqEe6xCeWTnYX60g"/>
                    <Node xmi:id="_v-S642pqEe6xCeWToXX60g" NameID="Node3425" Label="maintain" NodeType="TerminalNode">
                      <Prob xmi:id="_v-S65GpqEe6xCeWToXX60g" Value="#"/>
                      <MarkovData xsi:type="tree:MarkovJumpTransitionData" xmi:id="_v-S65WpqEe6xCeWToXX60g" MarkovJumpState="severe">
                        <TransitionReward xmi:id="_v-S65mpqEe6xCeWToXX60g" Set="2" Value="0.5 * initial_pop * utility_severe">
                          <Comment xsi:nil="true"/>
                        </TransitionReward>
                        <TransitionReward xmi:id="_v-S652pqEe6xCeWToXX60g" Set="3" Value="0.5 * initial_pop * blindness">
                          <Comment xsi:nil="true"/>
                        </TransitionReward>
                        <TransitionReward xmi:id="_v-S66GpqEe6xCeWTpWX60g" Set="1" Value="0.5 * initial_pop * urban_cost_blindness">
                          <Comment xsi:nil="true"/>
                        </TransitionReward>
                      </MarkovData>
                    </Node>
                    <Node xmi:id="_v-S66WpqEe6xCeWTpWX60g" NameID="Node3426" Label="die" NodeType="TerminalNode">
                      <Prob xmi:id="_v-S66mpqEe6xCeWTpWX60g" Value="mortality_unnatural"/>
                      <MarkovData xsi:type="tree:MarkovJumpTransitionData" xmi:id="_v-S662pqEe6xCeWTpWX60g" MarkovJumpState="dead"/>
                    </Node>
                  </Node>
                </Node>
              </Node>
              <Node xmi:id="_OwwPj5-wEe20esvXE7Er9A" NameID="Node221" Label="not screen" NodeType="ChanceNode">
                <Prob xmi:id="_OwwPkJ-wEe20esvXF6Er9A" Value="#"/>
                <MarkovData xsi:type="tree:MarkovTransitionData" xmi:id="_OwwPkZ-wEe20esvXF6Er9A"/>
                <Node xmi:id="_wZJD0GpqEe6xCeWTQvX60g" NameID="Node3440" Label="opportunistic case find" NodeType="ChanceNode">
                  <Prob xmi:id="_wZJD0WpqEe6xCeWTRuX60g" Value="urban_oppo"/>
                  <MarkovData xsi:type="tree:MarkovTransitionData" xmi:id="_wZJD0mpqEe6xCeWTRuX60g">
                    <TransitionReward xmi:id="_wZJD02pqEe6xCeWTRuX60g" Set="1" Value="initial_pop * urban_cost_exam_severe">
                      <Comment xsi:nil="true"/>
                    </TransitionReward>
                  </MarkovData>
                  <Node xmi:id="_wZJD1GpqEe6xCeWTRuX60g" NameID="Node3441" Label="treat" NodeType="ChanceNode">
                    <Prob xmi:id="_wZJD1WpqEe6xCeWTRuX60g" Value="urban_compliance_treat"/>
                    <MarkovData xsi:type="tree:MarkovTransitionData" xmi:id="_wZJD1mpqEe6xCeWTStX60g">
                      <TransitionReward xmi:id="_wZJD12pqEe6xCeWTStX60g" Set="1" Value="initial_pop * urban_cost_treat_severe">
                        <Comment xsi:nil="true"/>
                      </TransitionReward>
                    </MarkovData>
                    <Node xmi:id="_wZJD2GpqEe6xCeWTStX60g" NameID="Node3442" Label="survive" NodeType="ChanceNode">
                      <Prob xmi:id="_wZJD2WpqEe6xCeWTStX60g" Value="#"/>
                      <MarkovData xsi:type="tree:MarkovTransitionData" xmi:id="_wZJD2mpqEe6xCeWTStX60g"/>
                      <Node xmi:id="_wZJD22pqEe6xCeWTTsX60g" NameID="Node3443" Label="recover" NodeType="TerminalNode">
                        <Prob xmi:id="_wZJD3GpqEe6xCeWTTsX60g" Value="urban_prob_topost1"/>
                        <MarkovData xsi:type="tree:MarkovJumpTransitionData" xmi:id="_wZJD3WpqEe6xCeWTTsX60g" MarkovJumpState="post1">
                          <TransitionReward xmi:id="_wZJD3mpqEe6xCeWTTsX60g" Set="2" Value="0.5 * initial_pop * utility_post1">
                            <Comment xsi:nil="true"/>
                          </TransitionReward>
                        </MarkovData>
                      </Node>
                      <Node xmi:id="_wZJD32pqEe6xCeWTTsX60g" NameID="Node3444" Label="recover" NodeType="TerminalNode">
                        <Prob xmi:id="_wZJD4GpqEe6xCeWTUrX60g" Value="urban_prob_topost2"/>
                        <MarkovData xsi:type="tree:MarkovJumpTransitionData" xmi:id="_wZJD4WpqEe6xCeWTUrX60g" MarkovJumpState="post2">
                          <TransitionReward xmi:id="_wZJD4mpqEe6xCeWTUrX60g" Set="2" Value="0.5 * initial_pop * utility_post2">
                            <Comment xsi:nil="true"/>
                          </TransitionReward>
                        </MarkovData>
                      </Node>
                      <Node xmi:id="_wZJD42pqEe6xCeWTUrX60g" NameID="Node3445" Label="maintain" NodeType="TerminalNode">
                        <Prob xmi:id="_wZJD5GpqEe6xCeWTUrX60g" Value="urban_prob_topost3"/>
                        <MarkovData xsi:type="tree:MarkovJumpTransitionData" xmi:id="_wZJD5WpqEe6xCeWTVqX60g" MarkovJumpState="post3">
                          <TransitionReward xmi:id="_wZJD5mpqEe6xCeWTVqX60g" Set="2" Value="0.5 * initial_pop * utility_post3">
                            <Comment xsi:nil="true"/>
                          </TransitionReward>
                          <TransitionReward xmi:id="_wZJD52pqEe6xCeWTVqX60g" Set="1" Value="0.5 * initial_pop * urban_cost_blindness"/>
                          <TransitionReward xmi:id="_wZJD6GpqEe6xCeWTVqX60g" Set="3" Value="0.5 * initial_pop * blindness"/>
                        </MarkovData>
                      </Node>
                    </Node>
                    <Node xmi:id="_wZJD6WpqEe6xCeWTVqX60g" NameID="Node3446" Label="die" NodeType="TerminalNode">
                      <Prob xmi:id="_wZJD6mpqEe6xCeWTWpX60g" Value="mortality_natural"/>
                      <MarkovData xsi:type="tree:MarkovJumpTransitionData" xmi:id="_wZJD62pqEe6xCeWTWpX60g" MarkovJumpState="dead"/>
                    </Node>
                  </Node>
                  <Node xmi:id="_wZJD7GpqEe6xCeWTWpX60g" NameID="Node3447" Label="not treat" NodeType="ChanceNode">
                    <Prob xmi:id="_wZJD7WpqEe6xCeWTWpX60g" Value="#"/>
                    <MarkovData xsi:type="tree:MarkovTransitionData" xmi:id="_wZJD7mpqEe6xCeWTWpX60g"/>
                    <Node xmi:id="_wZJD72pqEe6xCeWTXoX60g" NameID="Node3448" Label="maintain" NodeType="TerminalNode">
                      <Prob xmi:id="_wZJD8GpqEe6xCeWTXoX60g" Value="#"/>
                      <MarkovData xsi:type="tree:MarkovJumpTransitionData" xmi:id="_wZJD8WpqEe6xCeWTXoX60g" MarkovJumpState="severe">
                        <TransitionReward xmi:id="_wZJD8mpqEe6xCeWTXoX60g" Set="2" Value="0.5 * initial_pop * utility_severe">
                          <Comment xsi:nil="true"/>
                        </TransitionReward>
                        <TransitionReward xmi:id="_wZJD82pqEe6xCeWTXoX60g" Set="3" Value="0.5 * initial_pop * blindness">
                          <Comment xsi:nil="true"/>
                        </TransitionReward>
                        <TransitionReward xmi:id="_wZJD9GpqEe6xCeWTYnX60g" Set="1" Value="0.5 * initial_pop * urban_cost_blindness">
                          <Comment xsi:nil="true"/>
                        </TransitionReward>
                      </MarkovData>
                    </Node>
                    <Node xmi:id="_wZJD9WpqEe6xCeWTYnX60g" NameID="Node3449" Label="die" NodeType="TerminalNode">
                      <Prob xmi:id="_wZJD9mpqEe6xCeWTYnX60g" Value="mortality_unnatural"/>
                      <MarkovData xsi:type="tree:MarkovJumpTransitionData" xmi:id="_wZJD92pqEe6xCeWTYnX60g" MarkovJumpState="dead"/>
                    </Node>
                  </Node>
                </Node>
                <Node xmi:id="_wZHOoGpqEe6xCeWTOxX60g" NameID="Node3437" Label="not opportunistic case find" NodeType="ChanceNode">
                  <Prob xmi:id="_wZHOoWpqEe6xCeWTOxX60g" Value="#"/>
                  <MarkovData xsi:type="tree:MarkovTransitionData" xmi:id="_wZHOompqEe6xCeWTOxX60g"/>
                  <Node xmi:id="_wZHOo2pqEe6xCeWTPwX60g" NameID="Node3438" Label="maintain" NodeType="TerminalNode">
                    <Prob xmi:id="_wZHOpGpqEe6xCeWTPwX60g" Value="#"/>
                    <MarkovData xsi:type="tree:MarkovJumpTransitionData" xmi:id="_wZHOpWpqEe6xCeWTPwX60g" MarkovJumpState="severe">
                      <TransitionReward xmi:id="_wZHOpmpqEe6xCeWTPwX60g" Set="2" Value="0.5 * initial_pop * utility_severe">
                        <Comment xsi:nil="true"/>
                      </TransitionReward>
                      <TransitionReward xmi:id="_wZHOp2pqEe6xCeWTPwX60g" Set="3" Value="0.5 * initial_pop * blindness">
                        <Comment xsi:nil="true"/>
                      </TransitionReward>
                      <TransitionReward xmi:id="_wZHOqGpqEe6xCeWTQvX60g" Set="1" Value="0.5 * initial_pop * urban_cost_blindness">
                        <Comment xsi:nil="true"/>
                      </TransitionReward>
                    </MarkovData>
                  </Node>
                  <Node xmi:id="_wZHOqWpqEe6xCeWTQvX60g" NameID="Node3439" Label="die" NodeType="TerminalNode">
                    <Prob xmi:id="_wZHOqmpqEe6xCeWTQvX60g" Value="mortality_unnatural"/>
                    <MarkovData xsi:type="tree:MarkovJumpTransitionData" xmi:id="_wZHOq2pqEe6xCeWTQvX60g" MarkovJumpState="dead"/>
                  </Node>
                </Node>
              </Node>
            </Node>
            <Node xmi:id="_OwwPup-wEe20esvXNyEr9A" NameID="Node232" Label="not screen" NodeType="ChanceNode">
              <Prob xmi:id="_OwwPu5-wEe20esvXNyEr9A" Value="_stage &lt;> 0"/>
              <MarkovData xsi:type="tree:MarkovTransitionData" xmi:id="_OwwPvJ-wEe20esvXNyEr9A"/>
              <Node xmi:id="_7Jj5cGpqEe6xCeWTlaX60g" NameID="Node3468" Label="opportunistic case find" NodeType="ChanceNode">
                <Prob xmi:id="_7Jj5cWpqEe6xCeWTlaX60g" Value="urban_oppo"/>
                <MarkovData xsi:type="tree:MarkovTransitionData" xmi:id="_7Jj5cmpqEe6xCeWTlaX60g">
                  <TransitionReward xmi:id="_7Jj5c2pqEe6xCeWTlaX60g" Set="1" Value="initial_pop * urban_cost_exam_severe">
                    <Comment xsi:nil="true"/>
                  </TransitionReward>
                </MarkovData>
                <Node xmi:id="_7Jj5dGpqEe6xCeWTlaX60g" NameID="Node3469" Label="treat" NodeType="ChanceNode">
                  <Prob xmi:id="_7Jj5dWpqEe6xCeWTmZX60g" Value="urban_compliance_treat"/>
                  <MarkovData xsi:type="tree:MarkovTransitionData" xmi:id="_7Jj5dmpqEe6xCeWTmZX60g">
                    <TransitionReward xmi:id="_7Jj5d2pqEe6xCeWTmZX60g" Set="1" Value="initial_pop * urban_cost_treat_severe">
                      <Comment xsi:nil="true"/>
                    </TransitionReward>
                  </MarkovData>
                  <Node xmi:id="_7Jj5eGpqEe6xCeWTmZX60g" NameID="Node3470" Label="survive" NodeType="ChanceNode">
                    <Prob xmi:id="_7Jj5eWpqEe6xCeWTmZX60g" Value="#"/>
                    <MarkovData xsi:type="tree:MarkovTransitionData" xmi:id="_7Jj5empqEe6xCeWTnYX60g"/>
                    <Node xmi:id="_7Jj5e2pqEe6xCeWTnYX60g" NameID="Node3471" Label="recover" NodeType="TerminalNode">
                      <Prob xmi:id="_7Jj5fGpqEe6xCeWTnYX60g" Value="urban_prob_topost1"/>
                      <MarkovData xsi:type="tree:MarkovJumpTransitionData" xmi:id="_7Jj5fWpqEe6xCeWTnYX60g" MarkovJumpState="post1">
                        <TransitionReward xmi:id="_7Jj5fmpqEe6xCeWTnYX60g" Set="2" Value="0.5 * initial_pop * utility_post1">
                          <Comment xsi:nil="true"/>
                        </TransitionReward>
                      </MarkovData>
                    </Node>
                    <Node xmi:id="_7Jj5f2pqEe6xCeWToXX60g" NameID="Node3472" Label="recover" NodeType="TerminalNode">
                      <Prob xmi:id="_7Jj5gGpqEe6xCeWToXX60g" Value="urban_prob_topost2"/>
                      <MarkovData xsi:type="tree:MarkovJumpTransitionData" xmi:id="_7Jj5gWpqEe6xCeWToXX60g" MarkovJumpState="post2">
                        <TransitionReward xmi:id="_7Jj5gmpqEe6xCeWToXX60g" Set="2" Value="0.5 * initial_pop * utility_post2">
                          <Comment xsi:nil="true"/>
                        </TransitionReward>
                      </MarkovData>
                    </Node>
                    <Node xmi:id="_7Jj5g2pqEe6xCeWToXX60g" NameID="Node3473" Label="maintain" NodeType="TerminalNode">
                      <Prob xmi:id="_7Jj5hGpqEe6xCeWTpWX60g" Value="urban_prob_topost3"/>
                      <MarkovData xsi:type="tree:MarkovJumpTransitionData" xmi:id="_7Jj5hWpqEe6xCeWTpWX60g" MarkovJumpState="post3">
                        <TransitionReward xmi:id="_7Jj5hmpqEe6xCeWTpWX60g" Set="2" Value="0.5 * initial_pop * utility_post3">
                          <Comment xsi:nil="true"/>
                        </TransitionReward>
                        <TransitionReward xmi:id="_7Jj5h2pqEe6xCeWTpWX60g" Set="1" Value="0.5 * initial_pop * urban_cost_blindness"/>
                        <TransitionReward xmi:id="_7Jj5iGpqEe6xCeWTpWX60g" Set="3" Value="0.5 * initial_pop * blindness"/>
                      </MarkovData>
                    </Node>
                  </Node>
                  <Node xmi:id="_7Jj5iWpqEe6xCeWTqVX60g" NameID="Node3474" Label="die" NodeType="TerminalNode">
                    <Prob xmi:id="_7Jj5impqEe6xCeWTqVX60g" Value="mortality_natural"/>
                    <MarkovData xsi:type="tree:MarkovJumpTransitionData" xmi:id="_7Jj5i2pqEe6xCeWTqVX60g" MarkovJumpState="dead"/>
                  </Node>
                </Node>
                <Node xmi:id="_7Jj5jGpqEe6xCeWTqVX60g" NameID="Node3475" Label="not treat" NodeType="ChanceNode">
                  <Prob xmi:id="_7Jj5jWpqEe6xCeWTqVX60g" Value="#"/>
                  <MarkovData xsi:type="tree:MarkovTransitionData" xmi:id="_7Jj5jmpqEe6xCeWTrUX60g"/>
                  <Node xmi:id="_7Jj5j2pqEe6xCeWTrUX60g" NameID="Node3476" Label="maintain" NodeType="TerminalNode">
                    <Prob xmi:id="_7Jj5kGpqEe6xCeWTrUX60g" Value="#"/>
                    <MarkovData xsi:type="tree:MarkovJumpTransitionData" xmi:id="_7Jj5kWpqEe6xCeWTrUX60g" MarkovJumpState="severe">
                      <TransitionReward xmi:id="_7Jj5kmpqEe6xCeWTrUX60g" Set="2" Value="0.5 * initial_pop * utility_severe">
                        <Comment xsi:nil="true"/>
                      </TransitionReward>
                      <TransitionReward xmi:id="_7Jj5k2pqEe6xCeWTsTX60g" Set="3" Value="0.5 * initial_pop * blindness">
                        <Comment xsi:nil="true"/>
                      </TransitionReward>
                      <TransitionReward xmi:id="_7Jj5lGpqEe6xCeWTsTX60g" Set="1" Value="0.5 * initial_pop * urban_cost_blindness">
                        <Comment xsi:nil="true"/>
                      </TransitionReward>
                    </MarkovData>
                  </Node>
                  <Node xmi:id="_7Jj5lWpqEe6xCeWTsTX60g" NameID="Node3477" Label="die" NodeType="TerminalNode">
                    <Prob xmi:id="_7Jj5lmpqEe6xCeWTsTX60g" Value="mortality_unnatural"/>
                    <MarkovData xsi:type="tree:MarkovJumpTransitionData" xmi:id="_7Jj5l2pqEe6xCeWTsTX60g" MarkovJumpState="dead"/>
                  </Node>
                </Node>
              </Node>
              <Node xmi:id="_7JjSYGpqEe6xCeWTidX60g" NameID="Node3465" Label="not opportunistic case find" NodeType="ChanceNode">
                <Prob xmi:id="_7JjSYWpqEe6xCeWTidX60g" Value="#"/>
                <MarkovData xsi:type="tree:MarkovTransitionData" xmi:id="_7JjSYmpqEe6xCeWTjcX60g"/>
                <Node xmi:id="_7JjSY2pqEe6xCeWTjcX60g" NameID="Node3466" Label="maintain" NodeType="TerminalNode">
                  <Prob xmi:id="_7JjSZGpqEe6xCeWTjcX60g" Value="#"/>
                  <MarkovData xsi:type="tree:MarkovJumpTransitionData" xmi:id="_7JjSZWpqEe6xCeWTjcX60g" MarkovJumpState="severe">
                    <TransitionReward xmi:id="_7JjSZmpqEe6xCeWTjcX60g" Set="2" Value="0.5 * initial_pop * utility_severe">
                      <Comment xsi:nil="true"/>
                    </TransitionReward>
                    <TransitionReward xmi:id="_7JjSZ2pqEe6xCeWTkbX60g" Set="3" Value="0.5 * initial_pop * blindness">
                      <Comment xsi:nil="true"/>
                    </TransitionReward>
                    <TransitionReward xmi:id="_7JjSaGpqEe6xCeWTkbX60g" Set="1" Value="0.5 * initial_pop * urban_cost_blindness">
                      <Comment xsi:nil="true"/>
                    </TransitionReward>
                  </MarkovData>
                </Node>
                <Node xmi:id="_7JjSaWpqEe6xCeWTkbX60g" NameID="Node3467" Label="die" NodeType="TerminalNode">
                  <Prob xmi:id="_7JjSampqEe6xCeWTkbX60g" Value="mortality_unnatural"/>
                  <MarkovData xsi:type="tree:MarkovJumpTransitionData" xmi:id="_7JjSa2pqEe6xCeWTkbX60g" MarkovJumpState="dead"/>
                </Node>
              </Node>
            </Node>
          </Node>
        </Node>
        <Node xmi:id="_OwwP5Z-wEe20esvXWpEr9A" NameID="Node243" Label="dead" NodeType="TerminalNode">
          <Prob xmi:id="_OwwP5p-wEe20esvXWpEr9A" Value="0"/>
          <MarkovData xsi:type="tree:MarkovStateData" xmi:id="_OwwP55-wEe20esvXWpEr9A">
            <StateReward xmi:id="_OwwP6J-wEe20esvXWpEr9A" Set="1">
              <Init xmi:id="_OwwP6Z-wEe20esvXWpEr9A" Value="0"/>
              <Incr xmi:id="_OwwP6p-wEe20esvXXoEr9A" Value="0"/>
              <Final xmi:id="_OwwP65-wEe20esvXXoEr9A" Value="0"/>
            </StateReward>
            <StateReward xmi:id="_OwwP7J-wEe20esvXXoEr9A" Set="2">
              <Init xmi:id="_OwwP7Z-wEe20esvXXoEr9A" Value="0"/>
              <Incr xmi:id="_OwwP7p-wEe20esvXXoEr9A" Value="0"/>
              <Final xmi:id="_OwwP75-wEe20esvXYnEr9A" Value="0"/>
            </StateReward>
            <StateReward xmi:id="_OwwP8J-wEe20esvXYnEr9A" Set="3">
              <Init xmi:id="_OwwP8Z-wEe20esvXYnEr9A" Value="0"/>
              <Incr xmi:id="_OwwP8p-wEe20esvXYnEr9A" Value="0"/>
              <Final xmi:id="_OwwP85-wEe20esvXYnEr9A" Value="0"/>
            </StateReward>
          </MarkovData>
        </Node>
        <Node xmi:id="_OwwP9J-wEe20esvXZmEr9A" NameID="Node244" Label="post1" NodeType="ChanceNode">
          <Prob xmi:id="_OwwP9Z-wEe20esvXZmEr9A" Value="0"/>
          <MarkovData xsi:type="tree:MarkovNonAbsorbingStateData" xmi:id="_OwwP9p-wEe20esvXZmEr9A">
            <StateReward xmi:id="_OwwP95-wEe20esvXZmEr9A" Set="2">
              <Init xmi:id="_OwwP-J-wEe20esvXZmEr9A" Value="0.5 * initial_pop * utility_post1" Comment=""/>
              <Incr xmi:id="_OwwP-Z-wEe20esvXalEr9A" Value="0.5 * initial_pop * utility_post1" Comment=""/>
              <Final xmi:id="_OwwP-p-wEe20esvXalEr9A" Value="0" Comment=""/>
            </StateReward>
            <StateReward xmi:id="_OwwP-5-wEe20esvXalEr9A" Set="1">
              <Init xmi:id="_OwwP_J-wEe20esvXalEr9A" Value="0" Comment=""/>
              <Incr xmi:id="_OwwP_Z-wEe20esvXalEr9A" Value="0" Comment=""/>
              <Final xmi:id="_OwwP_p-wEe20esvXbkEr9A" Value="0" Comment=""/>
            </StateReward>
            <StateReward xmi:id="_OwwP_5-wEe20esvXbkEr9A" Set="3">
              <Init xmi:id="_OwwQAJ-wEe20esvXbkEr9A" Value="0" Comment=""/>
              <Incr xmi:id="_OwwQAZ-wEe20esvXbkEr9A" Value="0" Comment=""/>
              <Final xmi:id="_OwwQAp-wEe20esvXbkEr9A" Value="0" Comment=""/>
            </StateReward>
          </MarkovData>
          <Node xmi:id="_OwwQA5-wEe20esvXcjEr9A" NameID="Node245" Label="maintain" NodeType="TerminalNode">
            <Prob xmi:id="_OwwQBJ-wEe20esvXcjEr9A" Value="#"/>
            <MarkovData xsi:type="tree:MarkovJumpTransitionData" xmi:id="_OwwQBZ-wEe20esvXcjEr9A" MarkovJumpState="post1">
              <TransitionReward xmi:id="_OwwQBp-wEe20esvXcjEr9A" Set="2" Value="0.5 * initial_pop * utility_post1">
                <Comment xsi:nil="true"/>
              </TransitionReward>
              <TransitionReward xmi:id="_OwwQB5-wEe20esvXcjEr9A" Set="3" Value="0">
                <Comment xsi:nil="true"/>
              </TransitionReward>
              <TransitionReward xmi:id="_OwwQCJ-wEe20esvXdiEr9A" Set="1" Value="0">
                <Comment xsi:nil="true"/>
              </TransitionReward>
            </MarkovData>
          </Node>
          <Node xmi:id="_OwwQCZ-wEe20esvXdiEr9A" NameID="Node246" Label="die" NodeType="TerminalNode">
            <Prob xmi:id="_OwwQCp-wEe20esvXdiEr9A" Value="mortality_natural"/>
            <MarkovData xsi:type="tree:MarkovJumpTransitionData" xmi:id="_OwwQC5-wEe20esvXdiEr9A" MarkovJumpState="dead"/>
          </Node>
        </Node>
        <Node xmi:id="_OwwQDJ-wEe20esvXdiEr9A" NameID="Node247" Label="post2" NodeType="ChanceNode">
          <Prob xmi:id="_OwwQDZ-wEe20esvXehEr9A" Value="0"/>
          <MarkovData xsi:type="tree:MarkovNonAbsorbingStateData" xmi:id="_OwwQDp-wEe20esvXehEr9A">
            <StateReward xmi:id="_OwwQD5-wEe20esvXehEr9A" Set="2">
              <Init xmi:id="_OwwQEJ-wEe20esvXehEr9A" Value="0.5 * initial_pop * utility_post2" Comment=""/>
              <Incr xmi:id="_OwwQEZ-wEe20esvXehEr9A" Value="0.5 * initial_pop * utility_post2" Comment=""/>
              <Final xmi:id="_OwwQEp-wEe20esvXfgEr9A" Value="0" Comment=""/>
            </StateReward>
            <StateReward xmi:id="_OwwQE5-wEe20esvXfgEr9A" Set="1">
              <Init xmi:id="_OwwQFJ-wEe20esvXfgEr9A" Value="0"/>
              <Incr xmi:id="_OwwQFZ-wEe20esvXfgEr9A" Value="0"/>
              <Final xmi:id="_OwwQFp-wEe20esvXfgEr9A" Value="0"/>
            </StateReward>
            <StateReward xmi:id="_OwwQF5-wEe20esvXgfEr9A" Set="3">
              <Init xmi:id="_OwwQGJ-wEe20esvXgfEr9A" Value="0"/>
              <Incr xmi:id="_OwwQGZ-wEe20esvXgfEr9A" Value="0"/>
              <Final xmi:id="_OwwQGp-wEe20esvXgfEr9A" Value="0"/>
            </StateReward>
          </MarkovData>
          <Node xmi:id="_OwwQG5-wEe20esvXgfEr9A" NameID="Node248" Label="maintain" NodeType="TerminalNode">
            <Prob xmi:id="_OwwQHJ-wEe20esvXheEr9A" Value="#"/>
            <MarkovData xsi:type="tree:MarkovJumpTransitionData" xmi:id="_OwwQHZ-wEe20esvXheEr9A" MarkovJumpState="post2">
              <TransitionReward xmi:id="_OwwQHp-wEe20esvXheEr9A" Set="2" Value="0.5 * initial_pop * utility_post2">
                <Comment xsi:nil="true"/>
              </TransitionReward>
            </MarkovData>
          </Node>
          <Node xmi:id="_OwwQH5-wEe20esvXheEr9A" NameID="Node249" Label="die" NodeType="TerminalNode">
            <Prob xmi:id="_OwwQIJ-wEe20esvXheEr9A" Value="mortality_natural"/>
            <MarkovData xsi:type="tree:MarkovJumpTransitionData" xmi:id="_OwwQIZ-wEe20esvXidEr9A" MarkovJumpState="dead"/>
          </Node>
        </Node>
        <Node xmi:id="_OwwQIp-wEe20esvXidEr9A" NameID="Node250" Label="post3" NodeType="ChanceNode">
          <Prob xmi:id="_OwwQI5-wEe20esvXidEr9A" Value="0"/>
          <MarkovData xsi:type="tree:MarkovNonAbsorbingStateData" xmi:id="_OwwQJJ-wEe20esvXidEr9A">
            <StateReward xmi:id="_OwwQJZ-wEe20esvXidEr9A" Set="2">
              <Init xmi:id="_OwwQJp-wEe20esvXjcEr9A" Value="0.5 * initial_pop * utility_post3" Comment=""/>
              <Incr xmi:id="_OwwQJ5-wEe20esvXjcEr9A" Value="0.5 * initial_pop * utility_post3" Comment=""/>
              <Final xmi:id="_OwwQKJ-wEe20esvXjcEr9A" Value="0" Comment=""/>
            </StateReward>
            <StateReward xmi:id="_OwwQKZ-wEe20esvXjcEr9A" Set="1">
              <Init xmi:id="_OwwQKp-wEe20esvXjcEr9A" Value="0.5 * initial_pop * urban_cost_blindness"/>
              <Incr xmi:id="_OwwQK5-wEe20esvXkbEr9A" Value="0.5 * initial_pop * urban_cost_blindness"/>
              <Final xmi:id="_OwwQLJ-wEe20esvXkbEr9A" Value="0"/>
            </StateReward>
            <StateReward xmi:id="_OwwQLZ-wEe20esvXkbEr9A" Set="3">
              <Init xmi:id="_OwwQLp-wEe20esvXkbEr9A" Value="0.5 * initial_pop * blindness"/>
              <Incr xmi:id="_OwwQL5-wEe20esvXkbEr9A" Value="0.5 * initial_pop * blindness"/>
              <Final xmi:id="_OwwQMJ-wEe20esvXlaEr9A" Value="0"/>
            </StateReward>
          </MarkovData>
          <Node xmi:id="_OwwQMZ-wEe20esvXlaEr9A" NameID="Node251" Label="maintain" NodeType="TerminalNode">
            <Prob xmi:id="_OwwQMp-wEe20esvXlaEr9A" Value="#"/>
            <MarkovData xsi:type="tree:MarkovJumpTransitionData" xmi:id="_OwwQM5-wEe20esvXlaEr9A" MarkovJumpState="post3">
              <TransitionReward xmi:id="_OwwQNJ-wEe20esvXlaEr9A" Set="2" Value="0.5 * initial_pop * utility_post3">
                <Comment xsi:nil="true"/>
              </TransitionReward>
              <TransitionReward xmi:id="_OwwQNZ-wEe20esvXmZEr9A" Set="1" Value="0.5 * initial_pop * urban_cost_blindness"/>
              <TransitionReward xmi:id="_OwwQNp-wEe20esvXmZEr9A" Set="3" Value="0.5 * initial_pop * blindness"/>
            </MarkovData>
          </Node>
          <Node xmi:id="_OwwQN5-wEe20esvXmZEr9A" NameID="Node252" Label="die" NodeType="TerminalNode">
            <Prob xmi:id="_OwwQOJ-wEe20esvXmZEr9A" Value="mortality_natural"/>
            <MarkovData xsi:type="tree:MarkovJumpTransitionData" xmi:id="_OwwQOZ-wEe20esvXmZEr9A" MarkovJumpState="dead"/>
          </Node>
        </Node>
        <Termination xmi:id="_OwwQOp-wEe20esvXnYEr9A" Value="_stage = 30" Comment="Default condition must be modified to correct rule for model."/>
        <Termination xmi:id="_OwwQO5-wEe20esvXnYEr9A" Set="1" Value="_stage = 30" Comment="Default condition must be modified to correct rule for model."/>
        <Termination xmi:id="_OwwQPJ-wEe20esvXnYEr9A" Set="2" Value="_stage = 30" Comment="Default condition must be modified to correct rule for model."/>
        <Termination xmi:id="_OwwQPZ-wEe20esvXnYEr9A" Set="3" Value="_stage = 30" Comment="Default condition must be modified to correct rule for model."/>
      </Node>
      <Node xmi:id="_Oxw8AJ-wEe20esvXA_Er9A" NameID="Node1268" Label="Once-off, AI telescreening" NodeType="MarkovNode">
        <Node xmi:id="_Oxw8AZ-wEe20esvXB-Er9A" NameID="Node1269" Label="normal" NodeType="ChanceNode">
          <Prob xmi:id="_Oxw8Ap-wEe20esvXB-Er9A" Value="#"/>
          <MarkovData xsi:type="tree:MarkovNonAbsorbingStateData" xmi:id="_Oxw8A5-wEe20esvXB-Er9A">
            <StateReward xmi:id="_Oxw8BJ-wEe20esvXB-Er9A" Set="1">
              <Init xmi:id="_Oxw8BZ-wEe20esvXB-Er9A" Value="0" Comment=""/>
              <Incr xmi:id="_Oxw8Bp-wEe20esvXC9Er9A" Value="0" Comment=""/>
              <Final xmi:id="_Oxw8B5-wEe20esvXC9Er9A" Value="0" Comment=""/>
            </StateReward>
            <StateReward xmi:id="_Oxw8CJ-wEe20esvXC9Er9A" Set="2">
              <Init xmi:id="_Oxw8CZ-wEe20esvXC9Er9A" Value="0.5 * initial_pop * utility_normal" Comment=""/>
              <Incr xmi:id="_Oxw8Cp-wEe20esvXC9Er9A" Value="0.5 * initial_pop * utility_normal" Comment=""/>
              <Final xmi:id="_Oxw8C5-wEe20esvXD8Er9A" Value="0" Comment=""/>
            </StateReward>
            <StateReward xmi:id="_Oxw8DJ-wEe20esvXD8Er9A" Set="3">
              <Init xmi:id="_Oxw8DZ-wEe20esvXD8Er9A" Value="0"/>
              <Incr xmi:id="_Oxw8Dp-wEe20esvXD8Er9A" Value="0"/>
              <Final xmi:id="_Oxw8D5-wEe20esvXD8Er9A" Value="0"/>
            </StateReward>
          </MarkovData>
          <Node xmi:id="_Oxw8EJ-wEe20esvXE7Er9A" NameID="Node1270" Label="screening interval" NodeType="LogicNode">
            <Prob xmi:id="_Oxw8EZ-wEe20esvXE7Er9A" Value="1"/>
            <MarkovData xsi:type="tree:MarkovTransitionData" xmi:id="_Oxw8Ep-wEe20esvXE7Er9A"/>
            <Node xmi:id="_Oxw8E5-wEe20esvXE7Er9A" NameID="Node1271" Label="screen" NodeType="ChanceNode">
              <Prob xmi:id="_Oxw8FJ-wEe20esvXE7Er9A" Value="_stage = 0"/>
              <MarkovData xsi:type="tree:MarkovTransitionData" xmi:id="_Oxw8FZ-wEe20esvXF6Er9A"/>
              <Node xmi:id="_Oxw8Fp-wEe20esvXF6Er9A" NameID="Node1272" Label="screen" NodeType="ChanceNode">
                <Prob xmi:id="_Oxw8F5-wEe20esvXF6Er9A" Value="urban_compliance_AItele"/>
                <MarkovData xsi:type="tree:MarkovTransitionData" xmi:id="_Oxw8GJ-wEe20esvXF6Er9A">
                  <TransitionReward xmi:id="_Oxw8GZ-wEe20esvXF6Er9A" Set="1" Value="initial_pop * urban_cost_screen_AI">
                    <Comment xsi:nil="true"/>
                  </TransitionReward>
                </MarkovData>
                <Node xmi:id="_Oxw8Gp-wEe20esvXG5Er9A" NameID="Node1273" Label="screen positive" NodeType="ChanceNode">
                  <Prob xmi:id="_Oxw8G5-wEe20esvXG5Er9A" Value="#"/>
                  <MarkovData xsi:type="tree:MarkovTransitionData" xmi:id="_Oxw8HJ-wEe20esvXG5Er9A"/>
                  <Node xmi:id="_Oxw8HZ-wEe20esvXG5Er9A" NameID="Node1274" Label="exam" NodeType="ChanceNode">
                    <Prob xmi:id="_Oxw8Hp-wEe20esvXG5Er9A" Value="urban_compliance_AIexam"/>
                    <MarkovData xsi:type="tree:MarkovTransitionData" xmi:id="_Oxw8H5-wEe20esvXH4Er9A">
                      <TransitionReward xmi:id="_Oxw8IJ-wEe20esvXH4Er9A" Set="1" Value="initial_pop * urban_cost_exam_normal">
                        <Comment xsi:nil="true"/>
                      </TransitionReward>
                    </MarkovData>
                    <Node xmi:id="_Oxw8IZ-wEe20esvXH4Er9A" NameID="Node1275" Label="exam negative" NodeType="ChanceNode">
                      <Prob xmi:id="_Oxw8Ip-wEe20esvXH4Er9A" Value="1"/>
                      <MarkovData xsi:type="tree:MarkovTransitionData" xmi:id="_Oxw8I5-wEe20esvXH4Er9A"/>
                      <Node xmi:id="_Oxw8JJ-wEe20esvXI3Er9A" NameID="Node1276" Label="maintain" NodeType="TerminalNode">
                        <Prob xmi:id="_Oxw8JZ-wEe20esvXI3Er9A" Value="#"/>
                        <MarkovData xsi:type="tree:MarkovJumpTransitionData" xmi:id="_Oxw8Jp-wEe20esvXI3Er9A" MarkovJumpState="normal">
                          <TransitionReward xmi:id="_Oxw8J5-wEe20esvXI3Er9A" Set="2" Value="0.5 * initial_pop * utility_normal">
                            <Comment xsi:nil="true"/>
                          </TransitionReward>
                        </MarkovData>
                      </Node>
                      <Node xmi:id="_Oxw8KJ-wEe20esvXI3Er9A" NameID="Node1277" Label="worsen" NodeType="TerminalNode">
                        <Prob xmi:id="_Oxw8KZ-wEe20esvXJ2Er9A" Value="prob_normal_to_mild"/>
                        <MarkovData xsi:type="tree:MarkovJumpTransitionData" xmi:id="_Oxw8Kp-wEe20esvXJ2Er9A" MarkovJumpState="mild">
                          <TransitionReward xmi:id="_Oxw8K5-wEe20esvXJ2Er9A" Set="2" Value="0.5 * initial_pop * utility_mild">
                            <Comment xsi:nil="true"/>
                          </TransitionReward>
                        </MarkovData>
                      </Node>
                      <Node xmi:id="_Oxw8LJ-wEe20esvXJ2Er9A" NameID="Node1278" Label="die" NodeType="TerminalNode">
                        <Prob xmi:id="_Oxw8LZ-wEe20esvXJ2Er9A" Value="mortality_natural"/>
                        <MarkovData xsi:type="tree:MarkovJumpTransitionData" xmi:id="_Oxw8Lp-wEe20esvXK1Er9A" MarkovJumpState="dead"/>
                      </Node>
                    </Node>
                  </Node>
                  <Node xmi:id="_Oxw8L5-wEe20esvXK1Er9A" NameID="Node1279" Label="not exam" NodeType="ChanceNode">
                    <Prob xmi:id="_Oxw8MJ-wEe20esvXK1Er9A" Value="#"/>
                    <MarkovData xsi:type="tree:MarkovTransitionData" xmi:id="_Oxw8MZ-wEe20esvXK1Er9A"/>
                    <Node xmi:id="_Oxw8Mp-wEe20esvXK1Er9A" NameID="Node1280" Label="maintain" NodeType="TerminalNode">
                      <Prob xmi:id="_Oxw8M5-wEe20esvXL0Er9A" Value="#"/>
                      <MarkovData xsi:type="tree:MarkovJumpTransitionData" xmi:id="_Oxw8NJ-wEe20esvXL0Er9A" MarkovJumpState="normal">
                        <TransitionReward xmi:id="_Oxw8NZ-wEe20esvXL0Er9A" Set="2" Value="0.5 * initial_pop * utility_normal">
                          <Comment xsi:nil="true"/>
                        </TransitionReward>
                      </MarkovData>
                    </Node>
                    <Node xmi:id="_Oxw8Np-wEe20esvXL0Er9A" NameID="Node1281" Label="worsen" NodeType="TerminalNode">
                      <Prob xmi:id="_Oxw8N5-wEe20esvXL0Er9A" Value="prob_normal_to_mild"/>
                      <MarkovData xsi:type="tree:MarkovJumpTransitionData" xmi:id="_Oxw8OJ-wEe20esvXMzEr9A" MarkovJumpState="mild">
                        <TransitionReward xmi:id="_Oxw8OZ-wEe20esvXMzEr9A" Set="2" Value="0.5 * initial_pop * utility_mild">
                          <Comment xsi:nil="true"/>
                        </TransitionReward>
                      </MarkovData>
                    </Node>
                    <Node xmi:id="_Oxw8Op-wEe20esvXMzEr9A" NameID="Node1282" Label="die" NodeType="TerminalNode">
                      <Prob xmi:id="_Oxw8O5-wEe20esvXMzEr9A" Value="mortality_natural"/>
                      <MarkovData xsi:type="tree:MarkovJumpTransitionData" xmi:id="_Oxw8PJ-wEe20esvXMzEr9A" MarkovJumpState="dead"/>
                    </Node>
                  </Node>
                </Node>
                <Node xmi:id="_Oxw8PZ-wEe20esvXNyEr9A" NameID="Node1283" Label="screen negative" NodeType="ChanceNode">
                  <Prob xmi:id="_Oxw8Pp-wEe20esvXNyEr9A" Value="specificity_AItele"/>
                  <MarkovData xsi:type="tree:MarkovTransitionData" xmi:id="_Oxw8P5-wEe20esvXNyEr9A"/>
                  <Node xmi:id="_Oxw8QJ-wEe20esvXNyEr9A" NameID="Node1284" Label="maintain" NodeType="TerminalNode">
                    <Prob xmi:id="_Oxw8QZ-wEe20esvXNyEr9A" Value="#"/>
                    <MarkovData xsi:type="tree:MarkovJumpTransitionData" xmi:id="_Oxw8Qp-wEe20esvXOxEr9A" MarkovJumpState="normal">
                      <TransitionReward xmi:id="_Oxw8Q5-wEe20esvXOxEr9A" Set="2" Value="0.5 * initial_pop * utility_normal">
                        <Comment xsi:nil="true"/>
                      </TransitionReward>
                    </MarkovData>
                  </Node>
                  <Node xmi:id="_Oxw8RJ-wEe20esvXOxEr9A" NameID="Node1285" Label="worsen" NodeType="TerminalNode">
                    <Prob xmi:id="_Oxw8RZ-wEe20esvXOxEr9A" Value="prob_normal_to_mild"/>
                    <MarkovData xsi:type="tree:MarkovJumpTransitionData" xmi:id="_Oxw8Rp-wEe20esvXOxEr9A" MarkovJumpState="mild">
                      <TransitionReward xmi:id="_Oxw8R5-wEe20esvXPwEr9A" Set="2" Value="0.5 * initial_pop * utility_mild">
                        <Comment xsi:nil="true"/>
                      </TransitionReward>
                    </MarkovData>
                  </Node>
                  <Node xmi:id="_Oxw8SJ-wEe20esvXPwEr9A" NameID="Node1286" Label="die" NodeType="TerminalNode">
                    <Prob xmi:id="_Oxw8SZ-wEe20esvXPwEr9A" Value="mortality_natural"/>
                    <MarkovData xsi:type="tree:MarkovJumpTransitionData" xmi:id="_Oxw8Sp-wEe20esvXPwEr9A" MarkovJumpState="dead"/>
                  </Node>
                </Node>
              </Node>
              <Node xmi:id="_Oxw8S5-wEe20esvXPwEr9A" NameID="Node1287" Label="not screen" NodeType="ChanceNode">
                <Prob xmi:id="_Oxw8TJ-wEe20esvXQvEr9A" Value="#"/>
                <MarkovData xsi:type="tree:MarkovTransitionData" xmi:id="_Oxw8TZ-wEe20esvXQvEr9A"/>
                <Node xmi:id="_Oxw8Tp-wEe20esvXQvEr9A" NameID="Node1288" Label="maintain" NodeType="TerminalNode">
                  <Prob xmi:id="_Oxw8T5-wEe20esvXQvEr9A" Value="#"/>
                  <MarkovData xsi:type="tree:MarkovJumpTransitionData" xmi:id="_Oxw8UJ-wEe20esvXQvEr9A" MarkovJumpState="normal">
                    <TransitionReward xmi:id="_Oxw8UZ-wEe20esvXRuEr9A" Set="2" Value="0.5 * initial_pop * utility_normal">
                      <Comment xsi:nil="true"/>
                    </TransitionReward>
                  </MarkovData>
                </Node>
                <Node xmi:id="_Oxw8Up-wEe20esvXRuEr9A" NameID="Node1289" Label="worsen" NodeType="TerminalNode">
                  <Prob xmi:id="_Oxw8U5-wEe20esvXRuEr9A" Value="prob_normal_to_mild"/>
                  <MarkovData xsi:type="tree:MarkovJumpTransitionData" xmi:id="_Oxw8VJ-wEe20esvXRuEr9A" MarkovJumpState="mild">
                    <TransitionReward xmi:id="_Oxw8VZ-wEe20esvXRuEr9A" Set="2" Value="0.5 * initial_pop * utility_mild">
                      <Comment xsi:nil="true"/>
                    </TransitionReward>
                  </MarkovData>
                </Node>
                <Node xmi:id="_Oxw8Vp-wEe20esvXStEr9A" NameID="Node1290" Label="die" NodeType="TerminalNode">
                  <Prob xmi:id="_Oxw8V5-wEe20esvXStEr9A" Value="mortality_natural"/>
                  <MarkovData xsi:type="tree:MarkovJumpTransitionData" xmi:id="_Oxw8WJ-wEe20esvXStEr9A" MarkovJumpState="dead"/>
                </Node>
              </Node>
            </Node>
            <Node xmi:id="_Oxw8WZ-wEe20esvXStEr9A" NameID="Node1291" Label="not screen" NodeType="ChanceNode">
              <Prob xmi:id="_Oxw8Wp-wEe20esvXStEr9A" Value="_stage &lt;> 0"/>
              <MarkovData xsi:type="tree:MarkovTransitionData" xmi:id="_Oxw8W5-wEe20esvXTsEr9A"/>
              <Node xmi:id="_Oxw8XJ-wEe20esvXTsEr9A" NameID="Node1292" Label="maintain" NodeType="TerminalNode">
                <Prob xmi:id="_Oxw8XZ-wEe20esvXTsEr9A" Value="#"/>
                <MarkovData xsi:type="tree:MarkovJumpTransitionData" xmi:id="_Oxw8Xp-wEe20esvXTsEr9A" MarkovJumpState="normal">
                  <TransitionReward xmi:id="_Oxw8X5-wEe20esvXTsEr9A" Set="2" Value="0.5 * initial_pop * utility_normal">
                    <Comment xsi:nil="true"/>
                  </TransitionReward>
                </MarkovData>
              </Node>
              <Node xmi:id="_Oxw8YJ-wEe20esvXUrEr9A" NameID="Node1293" Label="worsen" NodeType="TerminalNode">
                <Prob xmi:id="_Oxw8YZ-wEe20esvXUrEr9A" Value="prob_normal_to_mild"/>
                <MarkovData xsi:type="tree:MarkovJumpTransitionData" xmi:id="_Oxw8Yp-wEe20esvXUrEr9A" MarkovJumpState="mild">
                  <TransitionReward xmi:id="_Oxw8Y5-wEe20esvXUrEr9A" Set="2" Value="0.5 * initial_pop * utility_mild">
                    <Comment xsi:nil="true"/>
                  </TransitionReward>
                </MarkovData>
              </Node>
              <Node xmi:id="_Oxw8ZJ-wEe20esvXUrEr9A" NameID="Node1294" Label="die" NodeType="TerminalNode">
                <Prob xmi:id="_Oxw8ZZ-wEe20esvXVqEr9A" Value="mortality_natural"/>
                <MarkovData xsi:type="tree:MarkovJumpTransitionData" xmi:id="_Oxw8Zp-wEe20esvXVqEr9A" MarkovJumpState="dead"/>
              </Node>
            </Node>
          </Node>
        </Node>
        <Node xmi:id="_Oxw8Z5-wEe20esvXVqEr9A" NameID="Node1295" Label="mild" NodeType="ChanceNode">
          <Prob xmi:id="_Oxw8aJ-wEe20esvXVqEr9A" Value="urban_prevalence_mild"/>
          <MarkovData xsi:type="tree:MarkovNonAbsorbingStateData" xmi:id="_Oxw8aZ-wEe20esvXVqEr9A">
            <StateReward xmi:id="_Oxw8ap-wEe20esvXWpEr9A" Set="1">
              <Init xmi:id="_Oxw8a5-wEe20esvXWpEr9A" Value="0" Comment=""/>
              <Incr xmi:id="_Oxw8bJ-wEe20esvXWpEr9A" Value="0" Comment=""/>
              <Final xmi:id="_Oxw8bZ-wEe20esvXWpEr9A" Value="0" Comment=""/>
            </StateReward>
            <StateReward xmi:id="_Oxw8bp-wEe20esvXWpEr9A" Set="2">
              <Init xmi:id="_Oxw8b5-wEe20esvXXoEr9A" Value="0.5 * initial_pop * utility_mild" Comment=""/>
              <Incr xmi:id="_Oxw8cJ-wEe20esvXXoEr9A" Value="0.5 * initial_pop * utility_mild" Comment=""/>
              <Final xmi:id="_Oxw8cZ-wEe20esvXXoEr9A" Value="0" Comment=""/>
            </StateReward>
            <StateReward xmi:id="_Oxw8cp-wEe20esvXXoEr9A" Set="3">
              <Init xmi:id="_Oxw8c5-wEe20esvXXoEr9A" Value="0"/>
              <Incr xmi:id="_Oxw8dJ-wEe20esvXYnEr9A" Value="0"/>
              <Final xmi:id="_Oxw8dZ-wEe20esvXYnEr9A" Value="0"/>
            </StateReward>
          </MarkovData>
          <Node xmi:id="_Oxw8dp-wEe20esvXYnEr9A" NameID="Node1296" Label="screening interval" NodeType="LogicNode">
            <Prob xmi:id="_Oxw8d5-wEe20esvXYnEr9A" Value="1"/>
            <MarkovData xsi:type="tree:MarkovTransitionData" xmi:id="_Oxw8eJ-wEe20esvXYnEr9A"/>
            <Node xmi:id="_Oxw8eZ-wEe20esvXZmEr9A" NameID="Node1297" Label="screen" NodeType="ChanceNode">
              <Prob xmi:id="_Oxw8ep-wEe20esvXZmEr9A" Value="_stage = 0"/>
              <MarkovData xsi:type="tree:MarkovTransitionData" xmi:id="_Oxw8e5-wEe20esvXZmEr9A"/>
              <Node xmi:id="_Oxw8fJ-wEe20esvXZmEr9A" NameID="Node1298" Label="screen" NodeType="ChanceNode">
                <Prob xmi:id="_Oxw8fZ-wEe20esvXZmEr9A" Value="urban_compliance_AItele"/>
                <MarkovData xsi:type="tree:MarkovTransitionData" xmi:id="_Oxw8fp-wEe20esvXalEr9A">
                  <TransitionReward xmi:id="_Oxw8f5-wEe20esvXalEr9A" Set="1" Value="initial_pop * urban_cost_screen_AI">
                    <Comment xsi:nil="true"/>
                  </TransitionReward>
                </MarkovData>
                <Node xmi:id="_Oxw8gJ-wEe20esvXalEr9A" NameID="Node1299" Label="screen positive" NodeType="ChanceNode">
                  <Prob xmi:id="_Oxw8gZ-wEe20esvXalEr9A" Value="#"/>
                  <MarkovData xsi:type="tree:MarkovTransitionData" xmi:id="_Oxw8gp-wEe20esvXalEr9A"/>
                  <Node xmi:id="_Oxw8g5-wEe20esvXbkEr9A" NameID="Node1300" Label="exam" NodeType="ChanceNode">
                    <Prob xmi:id="_Oxw8hJ-wEe20esvXbkEr9A" Value="urban_compliance_AIexam"/>
                    <MarkovData xsi:type="tree:MarkovTransitionData" xmi:id="_Oxw8hZ-wEe20esvXbkEr9A">
                      <TransitionReward xmi:id="_Oxw8hp-wEe20esvXbkEr9A" Set="1" Value="initial_pop * urban_cost_exam_mild">
                        <Comment xsi:nil="true"/>
                      </TransitionReward>
                    </MarkovData>
                    <Node xmi:id="_Oxw8h5-wEe20esvXbkEr9A" NameID="Node1301" Label="exam positive &amp; not treat" NodeType="ChanceNode">
                      <Prob xmi:id="_Oxw8iJ-wEe20esvXcjEr9A" Value="1"/>
                      <MarkovData xsi:type="tree:MarkovTransitionData" xmi:id="_Oxw8iZ-wEe20esvXcjEr9A"/>
                      <Node xmi:id="_Oxw8ip-wEe20esvXcjEr9A" NameID="Node1302" Label="maintain" NodeType="TerminalNode">
                        <Prob xmi:id="_Oxw8i5-wEe20esvXcjEr9A" Value="#"/>
                        <MarkovData xsi:type="tree:MarkovJumpTransitionData" xmi:id="_Oxw8jJ-wEe20esvXcjEr9A" MarkovJumpState="mild">
                          <TransitionReward xmi:id="_Oxw8jZ-wEe20esvXdiEr9A" Set="2" Value="0.5 * initial_pop * utility_mild">
                            <Comment xsi:nil="true"/>
                          </TransitionReward>
                        </MarkovData>
                      </Node>
                      <Node xmi:id="_Oxw8jp-wEe20esvXdiEr9A" NameID="Node1303" Label="worsen" NodeType="TerminalNode">
                        <Prob xmi:id="_Oxw8j5-wEe20esvXdiEr9A" Value="prob_mild_to_moderate"/>
                        <MarkovData xsi:type="tree:MarkovJumpTransitionData" xmi:id="_Oxw8kJ-wEe20esvXdiEr9A" MarkovJumpState="moderate">
                          <TransitionReward xmi:id="_Oxw8kZ-wEe20esvXdiEr9A" Set="2" Value="0.5 * initial_pop * utility_moderate">
                            <Comment xsi:nil="true"/>
                          </TransitionReward>
                        </MarkovData>
                      </Node>
                      <Node xmi:id="_Oxw8kp-wEe20esvXehEr9A" NameID="Node1304" Label="die" NodeType="TerminalNode">
                        <Prob xmi:id="_Oxw8k5-wEe20esvXehEr9A" Value="mortality_unnatural"/>
                        <MarkovData xsi:type="tree:MarkovJumpTransitionData" xmi:id="_Oxw8lJ-wEe20esvXehEr9A" MarkovJumpState="dead"/>
                      </Node>
                    </Node>
                  </Node>
                  <Node xmi:id="_Oxw8lZ-wEe20esvXehEr9A" NameID="Node1305" Label="not exam" NodeType="ChanceNode">
                    <Prob xmi:id="_Oxw8lp-wEe20esvXehEr9A" Value="#"/>
                    <MarkovData xsi:type="tree:MarkovTransitionData" xmi:id="_Oxw8l5-wEe20esvXfgEr9A"/>
                    <Node xmi:id="_Oxw8mJ-wEe20esvXfgEr9A" NameID="Node1306" Label="opportunistic case find" NodeType="ChanceNode">
                      <Prob xmi:id="_Oxw8mZ-wEe20esvXfgEr9A" Value="urban_oppo"/>
                      <MarkovData xsi:type="tree:MarkovTransitionData" xmi:id="_Oxw8mp-wEe20esvXfgEr9A">
                        <TransitionReward xmi:id="_Oxw8m5-wEe20esvXfgEr9A" Set="1" Value="initial_pop * urban_cost_exam_mild">
                          <Comment xsi:nil="true"/>
                        </TransitionReward>
                      </MarkovData>
                      <Node xmi:id="_Oxw8nJ-wEe20esvXgfEr9A" NameID="Node1307" Label="not treat" NodeType="ChanceNode">
                        <Prob xmi:id="_Oxw8nZ-wEe20esvXgfEr9A" Value="1"/>
                        <MarkovData xsi:type="tree:MarkovTransitionData" xmi:id="_Oxw8np-wEe20esvXgfEr9A"/>
                        <Node xmi:id="_Oxw8n5-wEe20esvXgfEr9A" NameID="Node1308" Label="maintain" NodeType="TerminalNode">
                          <Prob xmi:id="_Oxw8oJ-wEe20esvXgfEr9A" Value="#"/>
                          <MarkovData xsi:type="tree:MarkovJumpTransitionData" xmi:id="_Oxw8oZ-wEe20esvXheEr9A" MarkovJumpState="mild">
                            <TransitionReward xmi:id="_Oxw8op-wEe20esvXheEr9A" Set="2" Value="0.5 * initial_pop * utility_mild">
                              <Comment xsi:nil="true"/>
                            </TransitionReward>
                          </MarkovData>
                        </Node>
                        <Node xmi:id="_Oxw8o5-wEe20esvXheEr9A" NameID="Node1309" Label="worsen" NodeType="TerminalNode">
                          <Prob xmi:id="_Oxw8pJ-wEe20esvXheEr9A" Value="prob_mild_to_moderate"/>
                          <MarkovData xsi:type="tree:MarkovJumpTransitionData" xmi:id="_Oxw8pZ-wEe20esvXheEr9A" MarkovJumpState="moderate">
                            <TransitionReward xmi:id="_Oxw8pp-wEe20esvXidEr9A" Set="2" Value="0.5 * initial_pop * utility_moderate">
                              <Comment xsi:nil="true"/>
                            </TransitionReward>
                          </MarkovData>
                        </Node>
                        <Node xmi:id="_Oxw8p5-wEe20esvXidEr9A" NameID="Node1310" Label="die" NodeType="TerminalNode">
                          <Prob xmi:id="_Oxw8qJ-wEe20esvXidEr9A" Value="mortality_unnatural"/>
                          <MarkovData xsi:type="tree:MarkovJumpTransitionData" xmi:id="_Oxw8qZ-wEe20esvXidEr9A" MarkovJumpState="dead"/>
                        </Node>
                      </Node>
                    </Node>
                    <Node xmi:id="_Oxw8qp-wEe20esvXidEr9A" NameID="Node1311" Label="not opportunistic case find" NodeType="ChanceNode">
                      <Prob xmi:id="_Oxw8q5-wEe20esvXjcEr9A" Value="#"/>
                      <MarkovData xsi:type="tree:MarkovTransitionData" xmi:id="_Oxw8rJ-wEe20esvXjcEr9A"/>
                      <Node xmi:id="_Oxw8rZ-wEe20esvXjcEr9A" NameID="Node1312" Label="maintain" NodeType="TerminalNode">
                        <Prob xmi:id="_Oxw8rp-wEe20esvXjcEr9A" Value="#"/>
                        <MarkovData xsi:type="tree:MarkovJumpTransitionData" xmi:id="_Oxw8r5-wEe20esvXjcEr9A" MarkovJumpState="mild">
                          <TransitionReward xmi:id="_Oxw8sJ-wEe20esvXkbEr9A" Set="2" Value="0.5 * initial_pop * utility_mild">
                            <Comment xsi:nil="true"/>
                          </TransitionReward>
                        </MarkovData>
                      </Node>
                      <Node xmi:id="_Oxw8sZ-wEe20esvXkbEr9A" NameID="Node1313" Label="worsen" NodeType="TerminalNode">
                        <Prob xmi:id="_Oxw8sp-wEe20esvXkbEr9A" Value="prob_mild_to_moderate"/>
                        <MarkovData xsi:type="tree:MarkovJumpTransitionData" xmi:id="_Oxw8s5-wEe20esvXkbEr9A" MarkovJumpState="moderate">
                          <TransitionReward xmi:id="_Oxw8tJ-wEe20esvXkbEr9A" Set="2" Value="0.5 * initial_pop * utility_moderate">
                            <Comment xsi:nil="true"/>
                          </TransitionReward>
                        </MarkovData>
                      </Node>
                      <Node xmi:id="_Oxw8tZ-wEe20esvXlaEr9A" NameID="Node1314" Label="die" NodeType="TerminalNode">
                        <Prob xmi:id="_Oxw8tp-wEe20esvXlaEr9A" Value="mortality_unnatural"/>
                        <MarkovData xsi:type="tree:MarkovJumpTransitionData" xmi:id="_Oxw8t5-wEe20esvXlaEr9A" MarkovJumpState="dead"/>
                      </Node>
                    </Node>
                  </Node>
                </Node>
                <Node xmi:id="_Oxw8uJ-wEe20esvXlaEr9A" NameID="Node1315" Label="screen negative" NodeType="ChanceNode">
                  <Prob xmi:id="_Oxw8uZ-wEe20esvXlaEr9A" Value="specificity_AItele"/>
                  <MarkovData xsi:type="tree:MarkovTransitionData" xmi:id="_Oxw8up-wEe20esvXmZEr9A"/>
                  <Node xmi:id="_Oxw8u5-wEe20esvXmZEr9A" NameID="Node1316" Label="opportunistic case find" NodeType="ChanceNode">
                    <Prob xmi:id="_Oxw8vJ-wEe20esvXmZEr9A" Value="urban_oppo"/>
                    <MarkovData xsi:type="tree:MarkovTransitionData" xmi:id="_Oxw8vZ-wEe20esvXmZEr9A">
                      <TransitionReward xmi:id="_Oxw8vp-wEe20esvXmZEr9A" Set="1" Value="initial_pop * urban_cost_exam_mild">
                        <Comment xsi:nil="true"/>
                      </TransitionReward>
                    </MarkovData>
                    <Node xmi:id="_Oxw8v5-wEe20esvXnYEr9A" NameID="Node1317" Label="not treat" NodeType="ChanceNode">
                      <Prob xmi:id="_Oxw8wJ-wEe20esvXnYEr9A" Value="1"/>
                      <MarkovData xsi:type="tree:MarkovTransitionData" xmi:id="_Oxw8wZ-wEe20esvXnYEr9A"/>
                      <Node xmi:id="_Oxw8wp-wEe20esvXnYEr9A" NameID="Node1318" Label="maintain" NodeType="TerminalNode">
                        <Prob xmi:id="_Oxw8w5-wEe20esvXnYEr9A" Value="#"/>
                        <MarkovData xsi:type="tree:MarkovJumpTransitionData" xmi:id="_Oxw8xJ-wEe20esvXoXEr9A" MarkovJumpState="mild">
                          <TransitionReward xmi:id="_Oxw8xZ-wEe20esvXoXEr9A" Set="2" Value="0.5 * initial_pop * utility_mild">
                            <Comment xsi:nil="true"/>
                          </TransitionReward>
                        </MarkovData>
                      </Node>
                      <Node xmi:id="_Oxw8xp-wEe20esvXoXEr9A" NameID="Node1319" Label="worsen" NodeType="TerminalNode">
                        <Prob xmi:id="_Oxw8x5-wEe20esvXoXEr9A" Value="prob_mild_to_moderate"/>
                        <MarkovData xsi:type="tree:MarkovJumpTransitionData" xmi:id="_Oxw8yJ-wEe20esvXoXEr9A" MarkovJumpState="moderate">
                          <TransitionReward xmi:id="_Oxw8yZ-wEe20esvXpWEr9A" Set="2" Value="0.5 * initial_pop * utility_moderate">
                            <Comment xsi:nil="true"/>
                          </TransitionReward>
                        </MarkovData>
                      </Node>
                      <Node xmi:id="_Oxw8yp-wEe20esvXpWEr9A" NameID="Node1320" Label="die" NodeType="TerminalNode">
                        <Prob xmi:id="_Oxw8y5-wEe20esvXpWEr9A" Value="mortality_unnatural"/>
                        <MarkovData xsi:type="tree:MarkovJumpTransitionData" xmi:id="_Oxw8zJ-wEe20esvXpWEr9A" MarkovJumpState="dead"/>
                      </Node>
                    </Node>
                  </Node>
                  <Node xmi:id="_Oxw8zZ-wEe20esvXpWEr9A" NameID="Node1321" Label="not opportunistic case find" NodeType="ChanceNode">
                    <Prob xmi:id="_Oxw8zp-wEe20esvXqVEr9A" Value="#"/>
                    <MarkovData xsi:type="tree:MarkovTransitionData" xmi:id="_Oxw8z5-wEe20esvXqVEr9A"/>
                    <Node xmi:id="_Oxw80J-wEe20esvXqVEr9A" NameID="Node1322" Label="maintain" NodeType="TerminalNode">
                      <Prob xmi:id="_Oxw80Z-wEe20esvXqVEr9A" Value="#"/>
                      <MarkovData xsi:type="tree:MarkovJumpTransitionData" xmi:id="_Oxw80p-wEe20esvXqVEr9A" MarkovJumpState="mild">
                        <TransitionReward xmi:id="_Oxw805-wEe20esvXrUEr9A" Set="2" Value="0.5 * initial_pop * utility_mild">
                          <Comment xsi:nil="true"/>
                        </TransitionReward>
                      </MarkovData>
                    </Node>
                    <Node xmi:id="_Oxw81J-wEe20esvXrUEr9A" NameID="Node1323" Label="worsen" NodeType="TerminalNode">
                      <Prob xmi:id="_Oxw81Z-wEe20esvXrUEr9A" Value="prob_mild_to_moderate"/>
                      <MarkovData xsi:type="tree:MarkovJumpTransitionData" xmi:id="_Oxw81p-wEe20esvXrUEr9A" MarkovJumpState="moderate">
                        <TransitionReward xmi:id="_Oxw815-wEe20esvXrUEr9A" Set="2" Value="0.5 * initial_pop * utility_moderate">
                          <Comment xsi:nil="true"/>
                        </TransitionReward>
                      </MarkovData>
                    </Node>
                    <Node xmi:id="_Oxw82J-wEe20esvXsTEr9A" NameID="Node1324" Label="die" NodeType="TerminalNode">
                      <Prob xmi:id="_Oxw82Z-wEe20esvXsTEr9A" Value="mortality_unnatural"/>
                      <MarkovData xsi:type="tree:MarkovJumpTransitionData" xmi:id="_Oxw82p-wEe20esvXsTEr9A" MarkovJumpState="dead"/>
                    </Node>
                  </Node>
                </Node>
              </Node>
              <Node xmi:id="_Oxw825-wEe20esvXsTEr9A" NameID="Node1325" Label="not screen" NodeType="ChanceNode">
                <Prob xmi:id="_Oxw83J-wEe20esvXsTEr9A" Value="#"/>
                <MarkovData xsi:type="tree:MarkovTransitionData" xmi:id="_Oxw83Z-wEe20esvXtSEr9A"/>
                <Node xmi:id="_Oxw83p-wEe20esvXtSEr9A" NameID="Node1326" Label="opportunistic case find" NodeType="ChanceNode">
                  <Prob xmi:id="_Oxw835-wEe20esvXtSEr9A" Value="urban_oppo"/>
                  <MarkovData xsi:type="tree:MarkovTransitionData" xmi:id="_Oxw84J-wEe20esvXtSEr9A">
                    <TransitionReward xmi:id="_Oxw84Z-wEe20esvXtSEr9A" Set="1" Value="initial_pop * urban_cost_exam_mild">
                      <Comment xsi:nil="true"/>
                    </TransitionReward>
                  </MarkovData>
                  <Node xmi:id="_Oxw84p-wEe20esvXuREr9A" NameID="Node1327" Label="not treat" NodeType="ChanceNode">
                    <Prob xmi:id="_Oxw845-wEe20esvXuREr9A" Value="1"/>
                    <MarkovData xsi:type="tree:MarkovTransitionData" xmi:id="_Oxw85J-wEe20esvXuREr9A"/>
                    <Node xmi:id="_Oxw85Z-wEe20esvXuREr9A" NameID="Node1328" Label="maintain" NodeType="TerminalNode">
                      <Prob xmi:id="_Oxw85p-wEe20esvXuREr9A" Value="#"/>
                      <MarkovData xsi:type="tree:MarkovJumpTransitionData" xmi:id="_Oxw855-wEe20esvXvQEr9A" MarkovJumpState="mild">
                        <TransitionReward xmi:id="_Oxw86J-wEe20esvXvQEr9A" Set="2" Value="0.5 * initial_pop * utility_mild">
                          <Comment xsi:nil="true"/>
                        </TransitionReward>
                      </MarkovData>
                    </Node>
                    <Node xmi:id="_Oxw86Z-wEe20esvXvQEr9A" NameID="Node1329" Label="worsen" NodeType="TerminalNode">
                      <Prob xmi:id="_Oxw86p-wEe20esvXvQEr9A" Value="prob_mild_to_moderate"/>
                      <MarkovData xsi:type="tree:MarkovJumpTransitionData" xmi:id="_Oxw865-wEe20esvXvQEr9A" MarkovJumpState="moderate">
                        <TransitionReward xmi:id="_Oxw87J-wEe20esvXwPEr9A" Set="2" Value="0.5 * initial_pop * utility_moderate">
                          <Comment xsi:nil="true"/>
                        </TransitionReward>
                      </MarkovData>
                    </Node>
                    <Node xmi:id="_Oxw87Z-wEe20esvXwPEr9A" NameID="Node1330" Label="die" NodeType="TerminalNode">
                      <Prob xmi:id="_Oxw87p-wEe20esvXwPEr9A" Value="mortality_unnatural"/>
                      <MarkovData xsi:type="tree:MarkovJumpTransitionData" xmi:id="_Oxw875-wEe20esvXwPEr9A" MarkovJumpState="dead"/>
                    </Node>
                  </Node>
                </Node>
                <Node xmi:id="_Oxw88J-wEe20esvXwPEr9A" NameID="Node1331" Label="not opportunistic case find" NodeType="ChanceNode">
                  <Prob xmi:id="_Oxw88Z-wEe20esvXxOEr9A" Value="#"/>
                  <MarkovData xsi:type="tree:MarkovTransitionData" xmi:id="_Oxw88p-wEe20esvXxOEr9A"/>
                  <Node xmi:id="_Oxw885-wEe20esvXxOEr9A" NameID="Node1332" Label="maintain" NodeType="TerminalNode">
                    <Prob xmi:id="_Oxw89J-wEe20esvXxOEr9A" Value="#"/>
                    <MarkovData xsi:type="tree:MarkovJumpTransitionData" xmi:id="_Oxw89Z-wEe20esvXxOEr9A" MarkovJumpState="mild">
                      <TransitionReward xmi:id="_Oxw89p-wEe20esvXyNEr9A" Set="2" Value="0.5 * initial_pop * utility_mild">
                        <Comment xsi:nil="true"/>
                      </TransitionReward>
                    </MarkovData>
                  </Node>
                  <Node xmi:id="_Oxw895-wEe20esvXyNEr9A" NameID="Node1333" Label="worsen" NodeType="TerminalNode">
                    <Prob xmi:id="_Oxw8-J-wEe20esvXyNEr9A" Value="prob_mild_to_moderate"/>
                    <MarkovData xsi:type="tree:MarkovJumpTransitionData" xmi:id="_Oxw8-Z-wEe20esvXyNEr9A" MarkovJumpState="moderate">
                      <TransitionReward xmi:id="_Oxw8-p-wEe20esvXyNEr9A" Set="2" Value="0.5 * initial_pop * utility_moderate">
                        <Comment xsi:nil="true"/>
                      </TransitionReward>
                    </MarkovData>
                  </Node>
                  <Node xmi:id="_Oxw8-5-wEe20esvXzMEr9A" NameID="Node1334" Label="die" NodeType="TerminalNode">
                    <Prob xmi:id="_Oxw8_J-wEe20esvXzMEr9A" Value="mortality_unnatural"/>
                    <MarkovData xsi:type="tree:MarkovJumpTransitionData" xmi:id="_Oxw8_Z-wEe20esvXzMEr9A" MarkovJumpState="dead"/>
                  </Node>
                </Node>
              </Node>
            </Node>
            <Node xmi:id="_Oxw8_p-wEe20esvXzMEr9A" NameID="Node1335" Label="not screen" NodeType="ChanceNode">
              <Prob xmi:id="_Oxw8_5-wEe20esvXzMEr9A" Value="_stage &lt;> 0"/>
              <MarkovData xsi:type="tree:MarkovTransitionData" xmi:id="_Oxw9AJ-wEe20esvX0LEr9A"/>
              <Node xmi:id="_Oxw9AZ-wEe20esvX0LEr9A" NameID="Node1336" Label="opportunistic case find" NodeType="ChanceNode">
                <Prob xmi:id="_Oxw9Ap-wEe20esvX0LEr9A" Value="urban_oppo"/>
                <MarkovData xsi:type="tree:MarkovTransitionData" xmi:id="_Oxw9A5-wEe20esvX0LEr9A">
                  <TransitionReward xmi:id="_Oxw9BJ-wEe20esvX0LEr9A" Set="1" Value="initial_pop * urban_cost_exam_mild">
                    <Comment xsi:nil="true"/>
                  </TransitionReward>
                </MarkovData>
                <Node xmi:id="_Oxw9BZ-wEe20esvX1KEr9A" NameID="Node1337" Label="not treat" NodeType="ChanceNode">
                  <Prob xmi:id="_Oxw9Bp-wEe20esvX1KEr9A" Value="1"/>
                  <MarkovData xsi:type="tree:MarkovTransitionData" xmi:id="_Oxw9B5-wEe20esvX1KEr9A"/>
                  <Node xmi:id="_Oxw9CJ-wEe20esvX1KEr9A" NameID="Node1338" Label="maintain" NodeType="TerminalNode">
                    <Prob xmi:id="_Oxw9CZ-wEe20esvX1KEr9A" Value="#"/>
                    <MarkovData xsi:type="tree:MarkovJumpTransitionData" xmi:id="_Oxw9Cp-wEe20esvX2JEr9A" MarkovJumpState="mild">
                      <TransitionReward xmi:id="_Oxw9C5-wEe20esvX2JEr9A" Set="2" Value="0.5 * initial_pop * utility_mild">
                        <Comment xsi:nil="true"/>
                      </TransitionReward>
                    </MarkovData>
                  </Node>
                  <Node xmi:id="_Oxw9DJ-wEe20esvX2JEr9A" NameID="Node1339" Label="worsen" NodeType="TerminalNode">
                    <Prob xmi:id="_Oxw9DZ-wEe20esvX2JEr9A" Value="prob_mild_to_moderate"/>
                    <MarkovData xsi:type="tree:MarkovJumpTransitionData" xmi:id="_Oxw9Dp-wEe20esvX2JEr9A" MarkovJumpState="moderate">
                      <TransitionReward xmi:id="_Oxw9D5-wEe20esvX3IEr9A" Set="2" Value="0.5 * initial_pop * utility_moderate">
                        <Comment xsi:nil="true"/>
                      </TransitionReward>
                    </MarkovData>
                  </Node>
                  <Node xmi:id="_Oxw9EJ-wEe20esvX3IEr9A" NameID="Node1340" Label="die" NodeType="TerminalNode">
                    <Prob xmi:id="_Oxw9EZ-wEe20esvX3IEr9A" Value="mortality_unnatural"/>
                    <MarkovData xsi:type="tree:MarkovJumpTransitionData" xmi:id="_Oxw9Ep-wEe20esvX3IEr9A" MarkovJumpState="dead"/>
                  </Node>
                </Node>
              </Node>
              <Node xmi:id="_Oxw9E5-wEe20esvX3IEr9A" NameID="Node1341" Label="not opportunistic case find" NodeType="ChanceNode">
                <Prob xmi:id="_Oxw9FJ-wEe20esvX4HEr9A" Value="#"/>
                <MarkovData xsi:type="tree:MarkovTransitionData" xmi:id="_Oxw9FZ-wEe20esvX4HEr9A"/>
                <Node xmi:id="_Oxw9Fp-wEe20esvX4HEr9A" NameID="Node1342" Label="maintain" NodeType="TerminalNode">
                  <Prob xmi:id="_Oxw9F5-wEe20esvX4HEr9A" Value="#"/>
                  <MarkovData xsi:type="tree:MarkovJumpTransitionData" xmi:id="_Oxw9GJ-wEe20esvX4HEr9A" MarkovJumpState="mild">
                    <TransitionReward xmi:id="_Oxw9GZ-wEe20esvX5GEr9A" Set="2" Value="0.5 * initial_pop * utility_mild">
                      <Comment xsi:nil="true"/>
                    </TransitionReward>
                  </MarkovData>
                </Node>
                <Node xmi:id="_Oxw9Gp-wEe20esvX5GEr9A" NameID="Node1343" Label="worsen" NodeType="TerminalNode">
                  <Prob xmi:id="_Oxw9G5-wEe20esvX5GEr9A" Value="prob_mild_to_moderate"/>
                  <MarkovData xsi:type="tree:MarkovJumpTransitionData" xmi:id="_Oxw9HJ-wEe20esvX5GEr9A" MarkovJumpState="moderate">
                    <TransitionReward xmi:id="_Oxw9HZ-wEe20esvX5GEr9A" Set="2" Value="0.5 * initial_pop * utility_moderate">
                      <Comment xsi:nil="true"/>
                    </TransitionReward>
                  </MarkovData>
                </Node>
                <Node xmi:id="_Oxw9Hp-wEe20esvX6FEr9A" NameID="Node1344" Label="die" NodeType="TerminalNode">
                  <Prob xmi:id="_Oxw9H5-wEe20esvX6FEr9A" Value="mortality_unnatural"/>
                  <MarkovData xsi:type="tree:MarkovJumpTransitionData" xmi:id="_Oxw9IJ-wEe20esvX6FEr9A" MarkovJumpState="dead"/>
                </Node>
              </Node>
            </Node>
          </Node>
        </Node>
        <Node xmi:id="_Oxw9IZ-wEe20esvX6FEr9A" NameID="Node1345" Label="moderate" NodeType="ChanceNode">
          <Prob xmi:id="_Oxw9Ip-wEe20esvX6FEr9A" Value="urban_prevalence_moderate"/>
          <MarkovData xsi:type="tree:MarkovNonAbsorbingStateData" xmi:id="_Oxw9I5-wEe20esvX7EEr9A">
            <StateReward xmi:id="_Oxw9JJ-wEe20esvX7EEr9A" Set="1">
              <Init xmi:id="_Oxw9JZ-wEe20esvX7EEr9A" Value="0" Comment=""/>
              <Incr xmi:id="_Oxw9Jp-wEe20esvX7EEr9A" Value="0" Comment=""/>
              <Final xmi:id="_Oxw9J5-wEe20esvX7EEr9A" Value="0" Comment=""/>
            </StateReward>
            <StateReward xmi:id="_Oxw9KJ-wEe20esvX8DEr9A" Set="2">
              <Init xmi:id="_Oxw9KZ-wEe20esvX8DEr9A" Value="0.5 * initial_pop * utility_moderate" Comment=""/>
              <Incr xmi:id="_Oxw9Kp-wEe20esvX8DEr9A" Value="0.5 * initial_pop * utility_moderate" Comment=""/>
              <Final xmi:id="_Oxw9K5-wEe20esvX8DEr9A" Value="0" Comment=""/>
            </StateReward>
            <StateReward xmi:id="_Oxw9LJ-wEe20esvX8DEr9A" Set="3">
              <Init xmi:id="_Oxw9LZ-wEe20esvX9CEr9A" Value="0"/>
              <Incr xmi:id="_Oxw9Lp-wEe20esvX9CEr9A" Value="0"/>
              <Final xmi:id="_Oxw9L5-wEe20esvX9CEr9A" Value="0"/>
            </StateReward>
          </MarkovData>
          <Node xmi:id="_Oxw9MJ-wEe20esvX9CEr9A" NameID="Node1346" Label="screening interval" NodeType="LogicNode">
            <Prob xmi:id="_Oxw9MZ-wEe20esvX9CEr9A" Value="1"/>
            <MarkovData xsi:type="tree:MarkovTransitionData" xmi:id="_Oxw9Mp-wEe20esvX-BEr9A"/>
            <Node xmi:id="_Oxw9M5-wEe20esvX-BEr9A" NameID="Node1347" Label="screen" NodeType="ChanceNode">
              <Prob xmi:id="_Oxw9NJ-wEe20esvX-BEr9A" Value="_stage = 0"/>
              <MarkovData xsi:type="tree:MarkovTransitionData" xmi:id="_Oxw9NZ-wEe20esvX-BEr9A"/>
              <Node xmi:id="_Oxw9Np-wEe20esvX-BEr9A" NameID="Node1348" Label="screen" NodeType="ChanceNode">
                <Prob xmi:id="_Oxw9N5-wEe20esvX_AEr9A" Value="urban_compliance_AItele"/>
                <MarkovData xsi:type="tree:MarkovTransitionData" xmi:id="_Oxw9OJ-wEe20esvX_AEr9A">
                  <TransitionReward xmi:id="_Oxw9OZ-wEe20esvX_AEr9A" Set="1" Value="initial_pop * urban_cost_screen_AI">
                    <Comment xsi:nil="true"/>
                  </TransitionReward>
                </MarkovData>
                <Node xmi:id="_Oxw9Op-wEe20esvX_AEr9A" NameID="Node1349" Label="screen positive" NodeType="ChanceNode">
                  <Prob xmi:id="_Oxw9O5-wEe20esvX_AEr9A" Value="sensitivity_AItele"/>
                  <MarkovData xsi:type="tree:MarkovTransitionData" xmi:id="_Oxw9PJ-wEe20esvXA_Er9A"/>
                  <Node xmi:id="_Oxw9PZ-wEe20esvXA_Er9A" NameID="Node1350" Label="exam" NodeType="ChanceNode">
                    <Prob xmi:id="_Oxw9Pp-wEe20esvXA_Er9A" Value="urban_compliance_AIexam"/>
                    <MarkovData xsi:type="tree:MarkovTransitionData" xmi:id="_Oxw9P5-wEe20esvXA_Er9A">
                      <TransitionReward xmi:id="_Oxw9QJ-wEe20esvXA_Er9A" Set="1" Value="initial_pop * urban_cost_exam_moderate">
                        <Comment xsi:nil="true"/>
                      </TransitionReward>
                    </MarkovData>
                    <Node xmi:id="_Oxw9QZ-wEe20esvXB-Er9A" NameID="Node1351" Label="exam positive &amp; treat" NodeType="ChanceNode">
                      <Prob xmi:id="_Oxw9Qp-wEe20esvXB-Er9A" Value="urban_compliance_treat"/>
                      <MarkovData xsi:type="tree:MarkovTransitionData" xmi:id="_Oxw9Q5-wEe20esvXB-Er9A">
                        <TransitionReward xmi:id="_Oxw9RJ-wEe20esvXB-Er9A" Set="1" Value="initial_pop * urban_cost_treat_moderate">
                          <Comment xsi:nil="true"/>
                        </TransitionReward>
                      </MarkovData>
                      <Node xmi:id="_Oxw9RZ-wEe20esvXB-Er9A" NameID="Node1352" Label="survive" NodeType="ChanceNode">
                        <Prob xmi:id="_Oxw9Rp-wEe20esvXC9Er9A" Value="#"/>
                        <MarkovData xsi:type="tree:MarkovTransitionData" xmi:id="_Oxw9R5-wEe20esvXC9Er9A"/>
                        <Node xmi:id="_Oxw9SJ-wEe20esvXC9Er9A" NameID="Node1353" Label="recover" NodeType="TerminalNode">
                          <Prob xmi:id="_Oxw9SZ-wEe20esvXC9Er9A" Value="urban_prob_topost1"/>
                          <MarkovData xsi:type="tree:MarkovJumpTransitionData" xmi:id="_Oxw9Sp-wEe20esvXC9Er9A" MarkovJumpState="post1">
                            <TransitionReward xmi:id="_Oxw9S5-wEe20esvXD8Er9A" Set="2" Value="0.5 * initial_pop * utility_post1">
                              <Comment xsi:nil="true"/>
                            </TransitionReward>
                          </MarkovData>
                        </Node>
                        <Node xmi:id="_Oxw9TJ-wEe20esvXD8Er9A" NameID="Node1354" Label="maintain" NodeType="TerminalNode">
                          <Prob xmi:id="_Oxw9TZ-wEe20esvXD8Er9A" Value="urban_prob_topost2"/>
                          <MarkovData xsi:type="tree:MarkovJumpTransitionData" xmi:id="_Oxw9Tp-wEe20esvXD8Er9A" MarkovJumpState="post2">
                            <TransitionReward xmi:id="_Oxw9T5-wEe20esvXD8Er9A" Set="2" Value="0.5 * initial_pop * utility_post2">
                              <Comment xsi:nil="true"/>
                            </TransitionReward>
                          </MarkovData>
                        </Node>
                        <Node xmi:id="_Oxw9UJ-wEe20esvXE7Er9A" NameID="Node1355" Label="worsen" NodeType="TerminalNode">
                          <Prob xmi:id="_Oxw9UZ-wEe20esvXE7Er9A" Value="urban_prob_topost3"/>
                          <MarkovData xsi:type="tree:MarkovJumpTransitionData" xmi:id="_Oxw9Up-wEe20esvXE7Er9A" MarkovJumpState="post3">
                            <TransitionReward xmi:id="_Oxw9U5-wEe20esvXE7Er9A" Set="2" Value="0.5 * initial_pop * utility_post3">
                              <Comment xsi:nil="true"/>
                            </TransitionReward>
                            <TransitionReward xmi:id="_Oxw9VJ-wEe20esvXE7Er9A" Set="3" Value="0.5 * initial_pop * blindness">
                              <Comment xsi:nil="true"/>
                            </TransitionReward>
                            <TransitionReward xmi:id="_Oxw9VZ-wEe20esvXF6Er9A" Set="1" Value="0.5 * initial_pop * urban_cost_blindness">
                              <Comment xsi:nil="true"/>
                            </TransitionReward>
                          </MarkovData>
                        </Node>
                      </Node>
                      <Node xmi:id="_Oxw9Vp-wEe20esvXF6Er9A" NameID="Node1356" Label="die" NodeType="TerminalNode">
                        <Prob xmi:id="_Oxw9V5-wEe20esvXF6Er9A" Value="mortality_natural"/>
                        <MarkovData xsi:type="tree:MarkovJumpTransitionData" xmi:id="_Oxw9WJ-wEe20esvXF6Er9A" MarkovJumpState="dead"/>
                      </Node>
                    </Node>
                    <Node xmi:id="_1kYnMGpKEe6xCeWTStX60g" NameID="Node3085" Label="exam positive &amp; not treat" NodeType="ChanceNode">
                      <Prob xmi:id="_1kYnMWpKEe6xCeWTTsX60g" Value="#"/>
                      <MarkovData xsi:type="tree:MarkovTransitionData" xmi:id="_1kYnMmpKEe6xCeWTTsX60g"/>
                      <Node xmi:id="__UzYZmpKEe6xCeWTZmX60g" NameID="Node3087" Label="maintain" NodeType="TerminalNode">
                        <Prob xmi:id="__UzYZ2pKEe6xCeWTZmX60g" Value="#"/>
                        <MarkovData xsi:type="tree:MarkovJumpTransitionData" xmi:id="__UzYaGpKEe6xCeWTZmX60g" MarkovJumpState="moderate">
                          <TransitionReward xmi:id="__UzYaWpKEe6xCeWTZmX60g" Set="2" Value="0.5 * initial_pop * utility_moderate">
                            <Comment xsi:nil="true"/>
                          </TransitionReward>
                        </MarkovData>
                      </Node>
                      <Node xmi:id="__UzYYGpKEe6xCeWTYnX60g" NameID="Node3086" Label="worsen" NodeType="TerminalNode">
                        <Prob xmi:id="__UzYYWpKEe6xCeWTYnX60g" Value="prob_moderate_to_severe"/>
                        <MarkovData xsi:type="tree:MarkovJumpTransitionData" xmi:id="__UzYYmpKEe6xCeWTYnX60g" MarkovJumpState="severe">
                          <TransitionReward xmi:id="__UzYY2pKEe6xCeWTYnX60g" Set="2" Value="0.5 * initial_pop * utility_severe">
                            <Comment xsi:nil="true"/>
                          </TransitionReward>
                          <TransitionReward xmi:id="__UzYZGpKEe6xCeWTYnX60g" Set="3" Value="0.5 * initial_pop * blindness">
                            <Comment xsi:nil="true"/>
                          </TransitionReward>
                          <TransitionReward xmi:id="__UzYZWpKEe6xCeWTZmX60g" Set="1" Value="0.5 * initial_pop * urban_cost_blindness">
                            <Comment xsi:nil="true"/>
                          </TransitionReward>
                        </MarkovData>
                      </Node>
                      <Node xmi:id="__UzYampKEe6xCeWTalX60g" NameID="Node3088" Label="die" NodeType="TerminalNode">
                        <Prob xmi:id="__UzYa2pKEe6xCeWTalX60g" Value="mortality_unnatural"/>
                        <MarkovData xsi:type="tree:MarkovJumpTransitionData" xmi:id="__UzYbGpKEe6xCeWTalX60g" MarkovJumpState="dead"/>
                      </Node>
                    </Node>
                  </Node>
                  <Node xmi:id="_Oxw9WZ-wEe20esvXF6Er9A" NameID="Node1357" Label="not exam" NodeType="ChanceNode">
                    <Prob xmi:id="_Oxw9Wp-wEe20esvXG5Er9A" Value="#"/>
                    <MarkovData xsi:type="tree:MarkovTransitionData" xmi:id="_Oxw9W5-wEe20esvXG5Er9A"/>
                    <Node xmi:id="_Oxw9XJ-wEe20esvXG5Er9A" NameID="Node1358" Label="opportunistic case find" NodeType="ChanceNode">
                      <Prob xmi:id="_Oxw9XZ-wEe20esvXG5Er9A" Value="urban_oppo"/>
                      <MarkovData xsi:type="tree:MarkovTransitionData" xmi:id="_Oxw9Xp-wEe20esvXG5Er9A">
                        <TransitionReward xmi:id="_Oxw9X5-wEe20esvXH4Er9A" Set="1" Value="initial_pop * urban_cost_exam_moderate">
                          <Comment xsi:nil="true"/>
                        </TransitionReward>
                      </MarkovData>
                      <Node xmi:id="_Oxw9YJ-wEe20esvXH4Er9A" NameID="Node1359" Label="treat" NodeType="ChanceNode">
                        <Prob xmi:id="_Oxw9YZ-wEe20esvXH4Er9A" Value="urban_compliance_treat"/>
                        <MarkovData xsi:type="tree:MarkovTransitionData" xmi:id="_Oxw9Yp-wEe20esvXH4Er9A">
                          <TransitionReward xmi:id="_Oxw9Y5-wEe20esvXH4Er9A" Set="1" Value="initial_pop * urban_cost_treat_moderate">
                            <Comment xsi:nil="true"/>
                          </TransitionReward>
                        </MarkovData>
                        <Node xmi:id="_Oxw9ZJ-wEe20esvXI3Er9A" NameID="Node1360" Label="survive" NodeType="ChanceNode">
                          <Prob xmi:id="_Oxw9ZZ-wEe20esvXI3Er9A" Value="#"/>
                          <MarkovData xsi:type="tree:MarkovTransitionData" xmi:id="_Oxw9Zp-wEe20esvXI3Er9A"/>
                          <Node xmi:id="_Oxw9Z5-wEe20esvXI3Er9A" NameID="Node1361" Label="recover" NodeType="TerminalNode">
                            <Prob xmi:id="_Oxw9aJ-wEe20esvXI3Er9A" Value="urban_prob_topost1"/>
                            <MarkovData xsi:type="tree:MarkovJumpTransitionData" xmi:id="_Oxw9aZ-wEe20esvXJ2Er9A" MarkovJumpState="post1">
                              <TransitionReward xmi:id="_Oxw9ap-wEe20esvXJ2Er9A" Set="2" Value="0.5 * initial_pop * utility_post1">
                                <Comment xsi:nil="true"/>
                              </TransitionReward>
                            </MarkovData>
                          </Node>
                          <Node xmi:id="_Oxw9a5-wEe20esvXJ2Er9A" NameID="Node1362" Label="maintain" NodeType="TerminalNode">
                            <Prob xmi:id="_Oxw9bJ-wEe20esvXJ2Er9A" Value="urban_prob_topost2"/>
                            <MarkovData xsi:type="tree:MarkovJumpTransitionData" xmi:id="_Oxw9bZ-wEe20esvXJ2Er9A" MarkovJumpState="post2">
                              <TransitionReward xmi:id="_Oxw9bp-wEe20esvXK1Er9A" Set="2" Value="0.5 * initial_pop * utility_post2">
                                <Comment xsi:nil="true"/>
                              </TransitionReward>
                            </MarkovData>
                          </Node>
                          <Node xmi:id="_Oxw9b5-wEe20esvXK1Er9A" NameID="Node1363" Label="worsen" NodeType="TerminalNode">
                            <Prob xmi:id="_Oxw9cJ-wEe20esvXK1Er9A" Value="urban_prob_topost3"/>
                            <MarkovData xsi:type="tree:MarkovJumpTransitionData" xmi:id="_Oxw9cZ-wEe20esvXK1Er9A" MarkovJumpState="post3">
                              <TransitionReward xmi:id="_Oxw9cp-wEe20esvXK1Er9A" Set="2" Value="0.5 * initial_pop * utility_post3">
                                <Comment xsi:nil="true"/>
                              </TransitionReward>
                              <TransitionReward xmi:id="_Oxw9c5-wEe20esvXL0Er9A" Set="3" Value="0.5 * initial_pop * blindness">
                                <Comment xsi:nil="true"/>
                              </TransitionReward>
                              <TransitionReward xmi:id="_Oxw9dJ-wEe20esvXL0Er9A" Set="1" Value="0.5 * initial_pop * urban_cost_blindness">
                                <Comment xsi:nil="true"/>
                              </TransitionReward>
                            </MarkovData>
                          </Node>
                        </Node>
                        <Node xmi:id="_Oxw9dZ-wEe20esvXL0Er9A" NameID="Node1364" Label="die" NodeType="TerminalNode">
                          <Prob xmi:id="_Oxw9dp-wEe20esvXL0Er9A" Value="mortality_natural"/>
                          <MarkovData xsi:type="tree:MarkovJumpTransitionData" xmi:id="_Oxw9d5-wEe20esvXL0Er9A" MarkovJumpState="dead"/>
                        </Node>
                      </Node>
                      <Node xmi:id="_CU0MxWpLEe6xCeWTfgX60g" NameID="Node3089" Label="not treat" NodeType="ChanceNode">
                        <Prob xmi:id="_CU0MxmpLEe6xCeWTfgX60g" Value="#"/>
                        <MarkovData xsi:type="tree:MarkovTransitionData" xmi:id="_CU0Mx2pLEe6xCeWTfgX60g"/>
                        <Node xmi:id="_JqO7IGpLEe6xCeWTlaX60g" NameID="Node3091" Label="maintain" NodeType="TerminalNode">
                          <Prob xmi:id="_JqO7IWpLEe6xCeWTlaX60g" Value="#"/>
                          <MarkovData xsi:type="tree:MarkovJumpTransitionData" xmi:id="_JqO7ImpLEe6xCeWTlaX60g" MarkovJumpState="moderate">
                            <TransitionReward xmi:id="_JqO7I2pLEe6xCeWTmZX60g" Set="2" Value="0.5 * initial_pop * utility_moderate">
                              <Comment xsi:nil="true"/>
                            </TransitionReward>
                          </MarkovData>
                        </Node>
                        <Node xmi:id="_JqOUH2pLEe6xCeWTkbX60g" NameID="Node3090" Label="worsen" NodeType="TerminalNode">
                          <Prob xmi:id="_JqOUIGpLEe6xCeWTkbX60g" Value="prob_moderate_to_severe"/>
                          <MarkovData xsi:type="tree:MarkovJumpTransitionData" xmi:id="_JqOUIWpLEe6xCeWTkbX60g" MarkovJumpState="severe">
                            <TransitionReward xmi:id="_JqOUImpLEe6xCeWTkbX60g" Set="2" Value="0.5 * initial_pop * utility_severe">
                              <Comment xsi:nil="true"/>
                            </TransitionReward>
                            <TransitionReward xmi:id="_JqOUI2pLEe6xCeWTlaX60g" Set="3" Value="0.5 * initial_pop * blindness">
                              <Comment xsi:nil="true"/>
                            </TransitionReward>
                            <TransitionReward xmi:id="_JqOUJGpLEe6xCeWTlaX60g" Set="1" Value="0.5 * initial_pop * urban_cost_blindness">
                              <Comment xsi:nil="true"/>
                            </TransitionReward>
                          </MarkovData>
                        </Node>
                        <Node xmi:id="_JqO7JGpLEe6xCeWTmZX60g" NameID="Node3092" Label="die" NodeType="TerminalNode">
                          <Prob xmi:id="_JqO7JWpLEe6xCeWTmZX60g" Value="mortality_unnatural"/>
                          <MarkovData xsi:type="tree:MarkovJumpTransitionData" xmi:id="_JqO7JmpLEe6xCeWTmZX60g" MarkovJumpState="dead"/>
                        </Node>
                      </Node>
                    </Node>
                    <Node xmi:id="_Oxw9eJ-wEe20esvXMzEr9A" NameID="Node1365" Label="not opportunistic case find" NodeType="ChanceNode">
                      <Prob xmi:id="_Oxw9eZ-wEe20esvXMzEr9A" Value="#"/>
                      <MarkovData xsi:type="tree:MarkovTransitionData" xmi:id="_Oxw9ep-wEe20esvXMzEr9A"/>
                      <Node xmi:id="_Oxw9e5-wEe20esvXMzEr9A" NameID="Node1366" Label="maintain" NodeType="TerminalNode">
                        <Prob xmi:id="_Oxw9fJ-wEe20esvXMzEr9A" Value="#"/>
                        <MarkovData xsi:type="tree:MarkovJumpTransitionData" xmi:id="_Oxw9fZ-wEe20esvXNyEr9A" MarkovJumpState="moderate">
                          <TransitionReward xmi:id="_Oxw9fp-wEe20esvXNyEr9A" Set="2" Value="0.5 * initial_pop * utility_moderate">
                            <Comment xsi:nil="true"/>
                          </TransitionReward>
                        </MarkovData>
                      </Node>
                      <Node xmi:id="_Oxw9f5-wEe20esvXNyEr9A" NameID="Node1367" Label="worsen" NodeType="TerminalNode">
                        <Prob xmi:id="_Oxw9gJ-wEe20esvXNyEr9A" Value="prob_moderate_to_severe"/>
                        <MarkovData xsi:type="tree:MarkovJumpTransitionData" xmi:id="_Oxw9gZ-wEe20esvXNyEr9A" MarkovJumpState="severe">
                          <TransitionReward xmi:id="_Oxw9gp-wEe20esvXOxEr9A" Set="2" Value="0.5 * initial_pop * utility_severe">
                            <Comment xsi:nil="true"/>
                          </TransitionReward>
                          <TransitionReward xmi:id="_Oxw9g5-wEe20esvXOxEr9A" Set="3" Value="0.5 * initial_pop * blindness">
                            <Comment xsi:nil="true"/>
                          </TransitionReward>
                          <TransitionReward xmi:id="_Oxw9hJ-wEe20esvXOxEr9A" Set="1" Value="0.5 * initial_pop * urban_cost_blindness">
                            <Comment xsi:nil="true"/>
                          </TransitionReward>
                        </MarkovData>
                      </Node>
                      <Node xmi:id="_Oxw9hZ-wEe20esvXOxEr9A" NameID="Node1368" Label="die" NodeType="TerminalNode">
                        <Prob xmi:id="_Oxw9hp-wEe20esvXOxEr9A" Value="mortality_unnatural"/>
                        <MarkovData xsi:type="tree:MarkovJumpTransitionData" xmi:id="_Oxw9h5-wEe20esvXPwEr9A" MarkovJumpState="dead"/>
                      </Node>
                    </Node>
                  </Node>
                </Node>
                <Node xmi:id="_Oxw9iJ-wEe20esvXPwEr9A" NameID="Node1369" Label="screen negative" NodeType="ChanceNode">
                  <Prob xmi:id="_Oxw9iZ-wEe20esvXPwEr9A" Value="#"/>
                  <MarkovData xsi:type="tree:MarkovTransitionData" xmi:id="_Oxw9ip-wEe20esvXPwEr9A"/>
                  <Node xmi:id="_RdWSIGpLEe6xCeWT-BX60g" NameID="Node3097" Label="opportunistic case find" NodeType="ChanceNode">
                    <Prob xmi:id="_RdWSIWpLEe6xCeWT-BX60g" Value="urban_oppo"/>
                    <MarkovData xsi:type="tree:MarkovTransitionData" xmi:id="_RdWSImpLEe6xCeWT-BX60g">
                      <TransitionReward xmi:id="_RdWSI2pLEe6xCeWT-BX60g" Set="1" Value="initial_pop * urban_cost_exam_moderate">
                        <Comment xsi:nil="true"/>
                      </TransitionReward>
                    </MarkovData>
                    <Node xmi:id="_RdWSJGpLEe6xCeWT_AX60g" NameID="Node3098" Label="treat" NodeType="ChanceNode">
                      <Prob xmi:id="_RdWSJWpLEe6xCeWT_AX60g" Value="urban_compliance_treat"/>
                      <MarkovData xsi:type="tree:MarkovTransitionData" xmi:id="_RdWSJmpLEe6xCeWT_AX60g">
                        <TransitionReward xmi:id="_RdWSJ2pLEe6xCeWT_AX60g" Set="1" Value="initial_pop * urban_cost_treat_moderate">
                          <Comment xsi:nil="true"/>
                        </TransitionReward>
                      </MarkovData>
                      <Node xmi:id="_RdWSKGpLEe6xCeWT_AX60g" NameID="Node3099" Label="survive" NodeType="ChanceNode">
                        <Prob xmi:id="_RdWSKWpLEe6xCeWTA_X60g" Value="#"/>
                        <MarkovData xsi:type="tree:MarkovTransitionData" xmi:id="_RdWSKmpLEe6xCeWTA_X60g"/>
                        <Node xmi:id="_RdWSK2pLEe6xCeWTA_X60g" NameID="Node3100" Label="recover" NodeType="TerminalNode">
                          <Prob xmi:id="_RdWSLGpLEe6xCeWTA_X60g" Value="urban_prob_topost1"/>
                          <MarkovData xsi:type="tree:MarkovJumpTransitionData" xmi:id="_RdWSLWpLEe6xCeWTA_X60g" MarkovJumpState="post1">
                            <TransitionReward xmi:id="_RdWSLmpLEe6xCeWTB-X60g" Set="2" Value="0.5 * initial_pop * utility_post1">
                              <Comment xsi:nil="true"/>
                            </TransitionReward>
                          </MarkovData>
                        </Node>
                        <Node xmi:id="_RdWSL2pLEe6xCeWTB-X60g" NameID="Node3101" Label="maintain" NodeType="TerminalNode">
                          <Prob xmi:id="_RdWSMGpLEe6xCeWTB-X60g" Value="urban_prob_topost2"/>
                          <MarkovData xsi:type="tree:MarkovJumpTransitionData" xmi:id="_RdWSMWpLEe6xCeWTB-X60g" MarkovJumpState="post2">
                            <TransitionReward xmi:id="_RdWSMmpLEe6xCeWTB-X60g" Set="2" Value="0.5 * initial_pop * utility_post2">
                              <Comment xsi:nil="true"/>
                            </TransitionReward>
                          </MarkovData>
                        </Node>
                        <Node xmi:id="_RdWSM2pLEe6xCeWTC9X60g" NameID="Node3102" Label="worsen" NodeType="TerminalNode">
                          <Prob xmi:id="_RdWSNGpLEe6xCeWTC9X60g" Value="urban_prob_topost3"/>
                          <MarkovData xsi:type="tree:MarkovJumpTransitionData" xmi:id="_RdWSNWpLEe6xCeWTC9X60g" MarkovJumpState="post3">
                            <TransitionReward xmi:id="_RdWSNmpLEe6xCeWTC9X60g" Set="2" Value="0.5 * initial_pop * utility_post3">
                              <Comment xsi:nil="true"/>
                            </TransitionReward>
                            <TransitionReward xmi:id="_RdWSN2pLEe6xCeWTC9X60g" Set="3" Value="0.5 * initial_pop * blindness">
                              <Comment xsi:nil="true"/>
                            </TransitionReward>
                            <TransitionReward xmi:id="_RdWSOGpLEe6xCeWTD8X60g" Set="1" Value="0.5 * initial_pop * urban_cost_blindness">
                              <Comment xsi:nil="true"/>
                            </TransitionReward>
                          </MarkovData>
                        </Node>
                      </Node>
                      <Node xmi:id="_RdWSOWpLEe6xCeWTD8X60g" NameID="Node3103" Label="die" NodeType="TerminalNode">
                        <Prob xmi:id="_RdWSOmpLEe6xCeWTD8X60g" Value="mortality_natural"/>
                        <MarkovData xsi:type="tree:MarkovJumpTransitionData" xmi:id="_RdWSO2pLEe6xCeWTD8X60g" MarkovJumpState="dead"/>
                      </Node>
                    </Node>
                    <Node xmi:id="_RdWSPGpLEe6xCeWTD8X60g" NameID="Node3104" Label="not treat" NodeType="ChanceNode">
                      <Prob xmi:id="_RdWSPWpLEe6xCeWTE7X60g" Value="#"/>
                      <MarkovData xsi:type="tree:MarkovTransitionData" xmi:id="_RdWSPmpLEe6xCeWTE7X60g"/>
                      <Node xmi:id="_RdWSP2pLEe6xCeWTE7X60g" NameID="Node3105" Label="maintain" NodeType="TerminalNode">
                        <Prob xmi:id="_RdWSQGpLEe6xCeWTE7X60g" Value="#"/>
                        <MarkovData xsi:type="tree:MarkovJumpTransitionData" xmi:id="_RdWSQWpLEe6xCeWTE7X60g" MarkovJumpState="moderate">
                          <TransitionReward xmi:id="_RdWSQmpLEe6xCeWTF6X60g" Set="2" Value="0.5 * initial_pop * utility_moderate">
                            <Comment xsi:nil="true"/>
                          </TransitionReward>
                        </MarkovData>
                      </Node>
                      <Node xmi:id="_RdWSQ2pLEe6xCeWTF6X60g" NameID="Node3106" Label="worsen" NodeType="TerminalNode">
                        <Prob xmi:id="_RdWSRGpLEe6xCeWTF6X60g" Value="prob_moderate_to_severe"/>
                        <MarkovData xsi:type="tree:MarkovJumpTransitionData" xmi:id="_RdWSRWpLEe6xCeWTF6X60g" MarkovJumpState="severe">
                          <TransitionReward xmi:id="_RdWSRmpLEe6xCeWTF6X60g" Set="2" Value="0.5 * initial_pop * utility_severe">
                            <Comment xsi:nil="true"/>
                          </TransitionReward>
                          <TransitionReward xmi:id="_RdWSR2pLEe6xCeWTG5X60g" Set="3" Value="0.5 * initial_pop * blindness">
                            <Comment xsi:nil="true"/>
                          </TransitionReward>
                          <TransitionReward xmi:id="_RdWSSGpLEe6xCeWTG5X60g" Set="1" Value="0.5 * initial_pop * urban_cost_blindness">
                            <Comment xsi:nil="true"/>
                          </TransitionReward>
                        </MarkovData>
                      </Node>
                      <Node xmi:id="_RdWSSWpLEe6xCeWTG5X60g" NameID="Node3107" Label="die" NodeType="TerminalNode">
                        <Prob xmi:id="_RdWSSmpLEe6xCeWTG5X60g" Value="mortality_unnatural"/>
                        <MarkovData xsi:type="tree:MarkovJumpTransitionData" xmi:id="_RdWSS2pLEe6xCeWTG5X60g" MarkovJumpState="dead"/>
                      </Node>
                    </Node>
                  </Node>
                  <Node xmi:id="_RdVEAGpLEe6xCeWT7EX60g" NameID="Node3093" Label="not opportunistic case find" NodeType="ChanceNode">
                    <Prob xmi:id="_RdVEAWpLEe6xCeWT7EX60g" Value="#"/>
                    <MarkovData xsi:type="tree:MarkovTransitionData" xmi:id="_RdVEAmpLEe6xCeWT7EX60g"/>
                    <Node xmi:id="_RdVEA2pLEe6xCeWT7EX60g" NameID="Node3094" Label="maintain" NodeType="TerminalNode">
                      <Prob xmi:id="_RdVEBGpLEe6xCeWT7EX60g" Value="#"/>
                      <MarkovData xsi:type="tree:MarkovJumpTransitionData" xmi:id="_RdVEBWpLEe6xCeWT8DX60g" MarkovJumpState="moderate">
                        <TransitionReward xmi:id="_RdVEBmpLEe6xCeWT8DX60g" Set="2" Value="0.5 * initial_pop * utility_moderate">
                          <Comment xsi:nil="true"/>
                        </TransitionReward>
                      </MarkovData>
                    </Node>
                    <Node xmi:id="_RdVEB2pLEe6xCeWT8DX60g" NameID="Node3095" Label="worsen" NodeType="TerminalNode">
                      <Prob xmi:id="_RdVECGpLEe6xCeWT8DX60g" Value="prob_moderate_to_severe"/>
                      <MarkovData xsi:type="tree:MarkovJumpTransitionData" xmi:id="_RdVECWpLEe6xCeWT8DX60g" MarkovJumpState="severe">
                        <TransitionReward xmi:id="_RdVECmpLEe6xCeWT9CX60g" Set="2" Value="0.5 * initial_pop * utility_severe">
                          <Comment xsi:nil="true"/>
                        </TransitionReward>
                        <TransitionReward xmi:id="_RdVEC2pLEe6xCeWT9CX60g" Set="3" Value="0.5 * initial_pop * blindness">
                          <Comment xsi:nil="true"/>
                        </TransitionReward>
                        <TransitionReward xmi:id="_RdVEDGpLEe6xCeWT9CX60g" Set="1" Value="0.5 * initial_pop * urban_cost_blindness">
                          <Comment xsi:nil="true"/>
                        </TransitionReward>
                      </MarkovData>
                    </Node>
                    <Node xmi:id="_RdVEDWpLEe6xCeWT9CX60g" NameID="Node3096" Label="die" NodeType="TerminalNode">
                      <Prob xmi:id="_RdVEDmpLEe6xCeWT9CX60g" Value="mortality_unnatural"/>
                      <MarkovData xsi:type="tree:MarkovJumpTransitionData" xmi:id="_RdVED2pLEe6xCeWT-BX60g" MarkovJumpState="dead"/>
                    </Node>
                  </Node>
                </Node>
              </Node>
              <Node xmi:id="_Oxw9t5-wEe20esvXYnEr9A" NameID="Node1381" Label="not screen" NodeType="ChanceNode">
                <Prob xmi:id="_Oxw9uJ-wEe20esvXYnEr9A" Value="#"/>
                <MarkovData xsi:type="tree:MarkovTransitionData" xmi:id="_Oxw9uZ-wEe20esvXZmEr9A"/>
                <Node xmi:id="_SJC6gGpLEe6xCeWTqVX60g" NameID="Node3112" Label="opportunistic case find" NodeType="ChanceNode">
                  <Prob xmi:id="_SJC6gWpLEe6xCeWTqVX60g" Value="urban_oppo"/>
                  <MarkovData xsi:type="tree:MarkovTransitionData" xmi:id="_SJC6gmpLEe6xCeWTrUX60g">
                    <TransitionReward xmi:id="_SJC6g2pLEe6xCeWTrUX60g" Set="1" Value="initial_pop * urban_cost_exam_moderate">
                      <Comment xsi:nil="true"/>
                    </TransitionReward>
                  </MarkovData>
                  <Node xmi:id="_SJC6hGpLEe6xCeWTrUX60g" NameID="Node3113" Label="treat" NodeType="ChanceNode">
                    <Prob xmi:id="_SJC6hWpLEe6xCeWTrUX60g" Value="urban_compliance_treat"/>
                    <MarkovData xsi:type="tree:MarkovTransitionData" xmi:id="_SJC6hmpLEe6xCeWTrUX60g">
                      <TransitionReward xmi:id="_SJC6h2pLEe6xCeWTsTX60g" Set="1" Value="initial_pop * urban_cost_treat_moderate">
                        <Comment xsi:nil="true"/>
                      </TransitionReward>
                    </MarkovData>
                    <Node xmi:id="_SJC6iGpLEe6xCeWTsTX60g" NameID="Node3114" Label="survive" NodeType="ChanceNode">
                      <Prob xmi:id="_SJC6iWpLEe6xCeWTsTX60g" Value="#"/>
                      <MarkovData xsi:type="tree:MarkovTransitionData" xmi:id="_SJC6impLEe6xCeWTsTX60g"/>
                      <Node xmi:id="_SJC6i2pLEe6xCeWTsTX60g" NameID="Node3115" Label="recover" NodeType="TerminalNode">
                        <Prob xmi:id="_SJC6jGpLEe6xCeWTtSX60g" Value="urban_prob_topost1"/>
                        <MarkovData xsi:type="tree:MarkovJumpTransitionData" xmi:id="_SJC6jWpLEe6xCeWTtSX60g" MarkovJumpState="post1">
                          <TransitionReward xmi:id="_SJC6jmpLEe6xCeWTtSX60g" Set="2" Value="0.5 * initial_pop * utility_post1">
                            <Comment xsi:nil="true"/>
                          </TransitionReward>
                        </MarkovData>
                      </Node>
                      <Node xmi:id="_SJC6j2pLEe6xCeWTtSX60g" NameID="Node3116" Label="maintain" NodeType="TerminalNode">
                        <Prob xmi:id="_SJC6kGpLEe6xCeWTtSX60g" Value="urban_prob_topost2"/>
                        <MarkovData xsi:type="tree:MarkovJumpTransitionData" xmi:id="_SJC6kWpLEe6xCeWTuRX60g" MarkovJumpState="post2">
                          <TransitionReward xmi:id="_SJC6kmpLEe6xCeWTuRX60g" Set="2" Value="0.5 * initial_pop * utility_post2">
                            <Comment xsi:nil="true"/>
                          </TransitionReward>
                        </MarkovData>
                      </Node>
                      <Node xmi:id="_SJC6k2pLEe6xCeWTuRX60g" NameID="Node3117" Label="worsen" NodeType="TerminalNode">
                        <Prob xmi:id="_SJC6lGpLEe6xCeWTuRX60g" Value="urban_prob_topost3"/>
                        <MarkovData xsi:type="tree:MarkovJumpTransitionData" xmi:id="_SJC6lWpLEe6xCeWTuRX60g" MarkovJumpState="post3">
                          <TransitionReward xmi:id="_SJC6lmpLEe6xCeWTvQX60g" Set="2" Value="0.5 * initial_pop * utility_post3">
                            <Comment xsi:nil="true"/>
                          </TransitionReward>
                          <TransitionReward xmi:id="_SJC6l2pLEe6xCeWTvQX60g" Set="3" Value="0.5 * initial_pop * blindness">
                            <Comment xsi:nil="true"/>
                          </TransitionReward>
                          <TransitionReward xmi:id="_SJC6mGpLEe6xCeWTvQX60g" Set="1" Value="0.5 * initial_pop * urban_cost_blindness">
                            <Comment xsi:nil="true"/>
                          </TransitionReward>
                        </MarkovData>
                      </Node>
                    </Node>
                    <Node xmi:id="_SJC6mWpLEe6xCeWTvQX60g" NameID="Node3118" Label="die" NodeType="TerminalNode">
                      <Prob xmi:id="_SJC6mmpLEe6xCeWTvQX60g" Value="mortality_natural"/>
                      <MarkovData xsi:type="tree:MarkovJumpTransitionData" xmi:id="_SJC6m2pLEe6xCeWTwPX60g" MarkovJumpState="dead"/>
                    </Node>
                  </Node>
                  <Node xmi:id="_SJC6nGpLEe6xCeWTwPX60g" NameID="Node3119" Label="not treat" NodeType="ChanceNode">
                    <Prob xmi:id="_SJC6nWpLEe6xCeWTwPX60g" Value="#"/>
                    <MarkovData xsi:type="tree:MarkovTransitionData" xmi:id="_SJC6nmpLEe6xCeWTwPX60g"/>
                    <Node xmi:id="_SJC6n2pLEe6xCeWTwPX60g" NameID="Node3120" Label="maintain" NodeType="TerminalNode">
                      <Prob xmi:id="_SJC6oGpLEe6xCeWTxOX60g" Value="#"/>
                      <MarkovData xsi:type="tree:MarkovJumpTransitionData" xmi:id="_SJC6oWpLEe6xCeWTxOX60g" MarkovJumpState="moderate">
                        <TransitionReward xmi:id="_SJC6ompLEe6xCeWTxOX60g" Set="2" Value="0.5 * initial_pop * utility_moderate">
                          <Comment xsi:nil="true"/>
                        </TransitionReward>
                      </MarkovData>
                    </Node>
                    <Node xmi:id="_SJC6o2pLEe6xCeWTxOX60g" NameID="Node3121" Label="worsen" NodeType="TerminalNode">
                      <Prob xmi:id="_SJC6pGpLEe6xCeWTxOX60g" Value="prob_moderate_to_severe"/>
                      <MarkovData xsi:type="tree:MarkovJumpTransitionData" xmi:id="_SJC6pWpLEe6xCeWTyNX60g" MarkovJumpState="severe">
                        <TransitionReward xmi:id="_SJC6pmpLEe6xCeWTyNX60g" Set="2" Value="0.5 * initial_pop * utility_severe">
                          <Comment xsi:nil="true"/>
                        </TransitionReward>
                        <TransitionReward xmi:id="_SJC6p2pLEe6xCeWTyNX60g" Set="3" Value="0.5 * initial_pop * blindness">
                          <Comment xsi:nil="true"/>
                        </TransitionReward>
                        <TransitionReward xmi:id="_SJC6qGpLEe6xCeWTyNX60g" Set="1" Value="0.5 * initial_pop * urban_cost_blindness">
                          <Comment xsi:nil="true"/>
                        </TransitionReward>
                      </MarkovData>
                    </Node>
                    <Node xmi:id="_SJC6qWpLEe6xCeWTyNX60g" NameID="Node3122" Label="die" NodeType="TerminalNode">
                      <Prob xmi:id="_SJC6qmpLEe6xCeWTzMX60g" Value="mortality_unnatural"/>
                      <MarkovData xsi:type="tree:MarkovJumpTransitionData" xmi:id="_SJC6q2pLEe6xCeWTzMX60g" MarkovJumpState="dead"/>
                    </Node>
                  </Node>
                </Node>
                <Node xmi:id="_SJCTcGpLEe6xCeWTnYX60g" NameID="Node3108" Label="not opportunistic case find" NodeType="ChanceNode">
                  <Prob xmi:id="_SJCTcWpLEe6xCeWTnYX60g" Value="#"/>
                  <MarkovData xsi:type="tree:MarkovTransitionData" xmi:id="_SJCTcmpLEe6xCeWTnYX60g"/>
                  <Node xmi:id="_SJCTc2pLEe6xCeWToXX60g" NameID="Node3109" Label="maintain" NodeType="TerminalNode">
                    <Prob xmi:id="_SJCTdGpLEe6xCeWToXX60g" Value="#"/>
                    <MarkovData xsi:type="tree:MarkovJumpTransitionData" xmi:id="_SJCTdWpLEe6xCeWToXX60g" MarkovJumpState="moderate">
                      <TransitionReward xmi:id="_SJCTdmpLEe6xCeWToXX60g" Set="2" Value="0.5 * initial_pop * utility_moderate">
                        <Comment xsi:nil="true"/>
                      </TransitionReward>
                    </MarkovData>
                  </Node>
                  <Node xmi:id="_SJCTd2pLEe6xCeWToXX60g" NameID="Node3110" Label="worsen" NodeType="TerminalNode">
                    <Prob xmi:id="_SJCTeGpLEe6xCeWTpWX60g" Value="prob_moderate_to_severe"/>
                    <MarkovData xsi:type="tree:MarkovJumpTransitionData" xmi:id="_SJCTeWpLEe6xCeWTpWX60g" MarkovJumpState="severe">
                      <TransitionReward xmi:id="_SJCTempLEe6xCeWTpWX60g" Set="2" Value="0.5 * initial_pop * utility_severe">
                        <Comment xsi:nil="true"/>
                      </TransitionReward>
                      <TransitionReward xmi:id="_SJCTe2pLEe6xCeWTpWX60g" Set="3" Value="0.5 * initial_pop * blindness">
                        <Comment xsi:nil="true"/>
                      </TransitionReward>
                      <TransitionReward xmi:id="_SJCTfGpLEe6xCeWTpWX60g" Set="1" Value="0.5 * initial_pop * urban_cost_blindness">
                        <Comment xsi:nil="true"/>
                      </TransitionReward>
                    </MarkovData>
                  </Node>
                  <Node xmi:id="_SJCTfWpLEe6xCeWTqVX60g" NameID="Node3111" Label="die" NodeType="TerminalNode">
                    <Prob xmi:id="_SJCTfmpLEe6xCeWTqVX60g" Value="mortality_unnatural"/>
                    <MarkovData xsi:type="tree:MarkovJumpTransitionData" xmi:id="_SJCTf2pLEe6xCeWTqVX60g" MarkovJumpState="dead"/>
                  </Node>
                </Node>
              </Node>
            </Node>
            <Node xmi:id="_Oxw95p-wEe20esvXidEr9A" NameID="Node1393" Label="not screen" NodeType="ChanceNode">
              <Prob xmi:id="_Oxw955-wEe20esvXidEr9A" Value="_stage &lt;> 0"/>
              <MarkovData xsi:type="tree:MarkovTransitionData" xmi:id="_Oxw96J-wEe20esvXidEr9A"/>
              <Node xmi:id="_SxYF0GpLEe6xCeWTWpX60g" NameID="Node3127" Label="opportunistic case find" NodeType="ChanceNode">
                <Prob xmi:id="_SxYF0WpLEe6xCeWTXoX60g" Value="urban_oppo"/>
                <MarkovData xsi:type="tree:MarkovTransitionData" xmi:id="_SxYF0mpLEe6xCeWTXoX60g">
                  <TransitionReward xmi:id="_SxYF02pLEe6xCeWTXoX60g" Set="1" Value="initial_pop * urban_cost_exam_moderate">
                    <Comment xsi:nil="true"/>
                  </TransitionReward>
                </MarkovData>
                <Node xmi:id="_SxYF1GpLEe6xCeWTXoX60g" NameID="Node3128" Label="treat" NodeType="ChanceNode">
                  <Prob xmi:id="_SxYF1WpLEe6xCeWTXoX60g" Value="urban_compliance_treat"/>
                  <MarkovData xsi:type="tree:MarkovTransitionData" xmi:id="_SxYF1mpLEe6xCeWTYnX60g">
                    <TransitionReward xmi:id="_SxYF12pLEe6xCeWTYnX60g" Set="1" Value="initial_pop * urban_cost_treat_moderate">
                      <Comment xsi:nil="true"/>
                    </TransitionReward>
                  </MarkovData>
                  <Node xmi:id="_SxYF2GpLEe6xCeWTYnX60g" NameID="Node3129" Label="survive" NodeType="ChanceNode">
                    <Prob xmi:id="_SxYF2WpLEe6xCeWTYnX60g" Value="#"/>
                    <MarkovData xsi:type="tree:MarkovTransitionData" xmi:id="_SxYF2mpLEe6xCeWTYnX60g"/>
                    <Node xmi:id="_SxYF22pLEe6xCeWTZmX60g" NameID="Node3130" Label="recover" NodeType="TerminalNode">
                      <Prob xmi:id="_SxYF3GpLEe6xCeWTZmX60g" Value="urban_prob_topost1"/>
                      <MarkovData xsi:type="tree:MarkovJumpTransitionData" xmi:id="_SxYF3WpLEe6xCeWTZmX60g" MarkovJumpState="post1">
                        <TransitionReward xmi:id="_SxYF3mpLEe6xCeWTZmX60g" Set="2" Value="0.5 * initial_pop * utility_post1">
                          <Comment xsi:nil="true"/>
                        </TransitionReward>
                      </MarkovData>
                    </Node>
                    <Node xmi:id="_SxYF32pLEe6xCeWTZmX60g" NameID="Node3131" Label="maintain" NodeType="TerminalNode">
                      <Prob xmi:id="_SxYF4GpLEe6xCeWTalX60g" Value="urban_prob_topost2"/>
                      <MarkovData xsi:type="tree:MarkovJumpTransitionData" xmi:id="_SxYF4WpLEe6xCeWTalX60g" MarkovJumpState="post2">
                        <TransitionReward xmi:id="_SxYF4mpLEe6xCeWTalX60g" Set="2" Value="0.5 * initial_pop * utility_post2">
                          <Comment xsi:nil="true"/>
                        </TransitionReward>
                      </MarkovData>
                    </Node>
                    <Node xmi:id="_SxYF42pLEe6xCeWTalX60g" NameID="Node3132" Label="worsen" NodeType="TerminalNode">
                      <Prob xmi:id="_SxYF5GpLEe6xCeWTalX60g" Value="urban_prob_topost3"/>
                      <MarkovData xsi:type="tree:MarkovJumpTransitionData" xmi:id="_SxYF5WpLEe6xCeWTbkX60g" MarkovJumpState="post3">
                        <TransitionReward xmi:id="_SxYF5mpLEe6xCeWTbkX60g" Set="2" Value="0.5 * initial_pop * utility_post3">
                          <Comment xsi:nil="true"/>
                        </TransitionReward>
                        <TransitionReward xmi:id="_SxYF52pLEe6xCeWTbkX60g" Set="3" Value="0.5 * initial_pop * blindness">
                          <Comment xsi:nil="true"/>
                        </TransitionReward>
                        <TransitionReward xmi:id="_SxYF6GpLEe6xCeWTbkX60g" Set="1" Value="0.5 * initial_pop * urban_cost_blindness">
                          <Comment xsi:nil="true"/>
                        </TransitionReward>
                      </MarkovData>
                    </Node>
                  </Node>
                  <Node xmi:id="_SxYF6WpLEe6xCeWTbkX60g" NameID="Node3133" Label="die" NodeType="TerminalNode">
                    <Prob xmi:id="_SxYF6mpLEe6xCeWTcjX60g" Value="mortality_natural"/>
                    <MarkovData xsi:type="tree:MarkovJumpTransitionData" xmi:id="_SxYF62pLEe6xCeWTcjX60g" MarkovJumpState="dead"/>
                  </Node>
                </Node>
                <Node xmi:id="_SxYF7GpLEe6xCeWTcjX60g" NameID="Node3134" Label="not treat" NodeType="ChanceNode">
                  <Prob xmi:id="_SxYF7WpLEe6xCeWTcjX60g" Value="#"/>
                  <MarkovData xsi:type="tree:MarkovTransitionData" xmi:id="_SxYF7mpLEe6xCeWTcjX60g"/>
                  <Node xmi:id="_SxYF72pLEe6xCeWTdiX60g" NameID="Node3135" Label="maintain" NodeType="TerminalNode">
                    <Prob xmi:id="_SxYF8GpLEe6xCeWTdiX60g" Value="#"/>
                    <MarkovData xsi:type="tree:MarkovJumpTransitionData" xmi:id="_SxYF8WpLEe6xCeWTdiX60g" MarkovJumpState="moderate">
                      <TransitionReward xmi:id="_SxYF8mpLEe6xCeWTdiX60g" Set="2" Value="0.5 * initial_pop * utility_moderate">
                        <Comment xsi:nil="true"/>
                      </TransitionReward>
                    </MarkovData>
                  </Node>
                  <Node xmi:id="_SxYF82pLEe6xCeWTdiX60g" NameID="Node3136" Label="worsen" NodeType="TerminalNode">
                    <Prob xmi:id="_SxYF9GpLEe6xCeWTehX60g" Value="prob_moderate_to_severe"/>
                    <MarkovData xsi:type="tree:MarkovJumpTransitionData" xmi:id="_SxYF9WpLEe6xCeWTehX60g" MarkovJumpState="severe">
                      <TransitionReward xmi:id="_SxYF9mpLEe6xCeWTehX60g" Set="2" Value="0.5 * initial_pop * utility_severe">
                        <Comment xsi:nil="true"/>
                      </TransitionReward>
                      <TransitionReward xmi:id="_SxYF92pLEe6xCeWTehX60g" Set="3" Value="0.5 * initial_pop * blindness">
                        <Comment xsi:nil="true"/>
                      </TransitionReward>
                      <TransitionReward xmi:id="_SxYF-GpLEe6xCeWTehX60g" Set="1" Value="0.5 * initial_pop * urban_cost_blindness">
                        <Comment xsi:nil="true"/>
                      </TransitionReward>
                    </MarkovData>
                  </Node>
                  <Node xmi:id="_SxYF-WpLEe6xCeWTfgX60g" NameID="Node3137" Label="die" NodeType="TerminalNode">
                    <Prob xmi:id="_SxYF-mpLEe6xCeWTfgX60g" Value="mortality_unnatural"/>
                    <MarkovData xsi:type="tree:MarkovJumpTransitionData" xmi:id="_SxYF-2pLEe6xCeWTfgX60g" MarkovJumpState="dead"/>
                  </Node>
                </Node>
              </Node>
              <Node xmi:id="_SxXewGpLEe6xCeWTTsX60g" NameID="Node3123" Label="not opportunistic case find" NodeType="ChanceNode">
                <Prob xmi:id="_SxXewWpLEe6xCeWTTsX60g" Value="#"/>
                <MarkovData xsi:type="tree:MarkovTransitionData" xmi:id="_SxXewmpLEe6xCeWTUrX60g"/>
                <Node xmi:id="_SxXew2pLEe6xCeWTUrX60g" NameID="Node3124" Label="maintain" NodeType="TerminalNode">
                  <Prob xmi:id="_SxXexGpLEe6xCeWTUrX60g" Value="#"/>
                  <MarkovData xsi:type="tree:MarkovJumpTransitionData" xmi:id="_SxXexWpLEe6xCeWTUrX60g" MarkovJumpState="moderate">
                    <TransitionReward xmi:id="_SxXexmpLEe6xCeWTUrX60g" Set="2" Value="0.5 * initial_pop * utility_moderate">
                      <Comment xsi:nil="true"/>
                    </TransitionReward>
                  </MarkovData>
                </Node>
                <Node xmi:id="_SxXex2pLEe6xCeWTVqX60g" NameID="Node3125" Label="worsen" NodeType="TerminalNode">
                  <Prob xmi:id="_SxXeyGpLEe6xCeWTVqX60g" Value="prob_moderate_to_severe"/>
                  <MarkovData xsi:type="tree:MarkovJumpTransitionData" xmi:id="_SxXeyWpLEe6xCeWTVqX60g" MarkovJumpState="severe">
                    <TransitionReward xmi:id="_SxXeympLEe6xCeWTVqX60g" Set="2" Value="0.5 * initial_pop * utility_severe">
                      <Comment xsi:nil="true"/>
                    </TransitionReward>
                    <TransitionReward xmi:id="_SxXey2pLEe6xCeWTVqX60g" Set="3" Value="0.5 * initial_pop * blindness">
                      <Comment xsi:nil="true"/>
                    </TransitionReward>
                    <TransitionReward xmi:id="_SxXezGpLEe6xCeWTWpX60g" Set="1" Value="0.5 * initial_pop * urban_cost_blindness">
                      <Comment xsi:nil="true"/>
                    </TransitionReward>
                  </MarkovData>
                </Node>
                <Node xmi:id="_SxXezWpLEe6xCeWTWpX60g" NameID="Node3126" Label="die" NodeType="TerminalNode">
                  <Prob xmi:id="_SxXezmpLEe6xCeWTWpX60g" Value="mortality_unnatural"/>
                  <MarkovData xsi:type="tree:MarkovJumpTransitionData" xmi:id="_SxXez2pLEe6xCeWTWpX60g" MarkovJumpState="dead"/>
                </Node>
              </Node>
            </Node>
          </Node>
        </Node>
        <Node xmi:id="_Oxw-FZ-wEe20esvXrUEr9A" NameID="Node1405" Label="severe" NodeType="ChanceNode">
          <Prob xmi:id="_Oxw-Fp-wEe20esvXrUEr9A" Value="urban_prevalence_severe"/>
          <MarkovData xsi:type="tree:MarkovNonAbsorbingStateData" xmi:id="_Oxw-F5-wEe20esvXrUEr9A">
            <StateReward xmi:id="_Oxw-GJ-wEe20esvXsTEr9A" Set="1">
              <Init xmi:id="_Oxw-GZ-wEe20esvXsTEr9A" Value="0.5 * initial_pop * urban_cost_blindness" Comment=""/>
              <Incr xmi:id="_Oxw-Gp-wEe20esvXsTEr9A" Value="0.5 * initial_pop * urban_cost_blindness" Comment=""/>
              <Final xmi:id="_Oxw-G5-wEe20esvXsTEr9A" Value="0" Comment=""/>
            </StateReward>
            <StateReward xmi:id="_Oxw-HJ-wEe20esvXsTEr9A" Set="2">
              <Init xmi:id="_Oxw-HZ-wEe20esvXtSEr9A" Value="0.5 * initial_pop * utility_severe" Comment=""/>
              <Incr xmi:id="_Oxw-Hp-wEe20esvXtSEr9A" Value="0.5 * initial_pop * utility_severe" Comment=""/>
              <Final xmi:id="_Oxw-H5-wEe20esvXtSEr9A" Value="0" Comment=""/>
            </StateReward>
            <StateReward xmi:id="_Oxw-IJ-wEe20esvXtSEr9A" Set="3">
              <Init xmi:id="_Oxw-IZ-wEe20esvXtSEr9A" Value="0.5 * initial_pop * blindness" Comment=""/>
              <Incr xmi:id="_Oxw-Ip-wEe20esvXuREr9A" Value="0.5 * initial_pop * blindness" Comment=""/>
              <Final xmi:id="_Oxw-I5-wEe20esvXuREr9A" Value="0" Comment=""/>
            </StateReward>
          </MarkovData>
          <Node xmi:id="_Oxw-JJ-wEe20esvXuREr9A" NameID="Node1406" Label="screening interval" NodeType="LogicNode">
            <Prob xmi:id="_Oxw-JZ-wEe20esvXuREr9A" Value="1"/>
            <MarkovData xsi:type="tree:MarkovTransitionData" xmi:id="_Oxw-Jp-wEe20esvXuREr9A"/>
            <Node xmi:id="_Oxw-J5-wEe20esvXvQEr9A" NameID="Node1407" Label="screen" NodeType="ChanceNode">
              <Prob xmi:id="_Oxw-KJ-wEe20esvXvQEr9A" Value="_stage = 0"/>
              <MarkovData xsi:type="tree:MarkovTransitionData" xmi:id="_Oxw-KZ-wEe20esvXvQEr9A"/>
              <Node xmi:id="_Oxw-Kp-wEe20esvXvQEr9A" NameID="Node1408" Label="screen" NodeType="ChanceNode">
                <Prob xmi:id="_Oxw-K5-wEe20esvXvQEr9A" Value="urban_compliance_AItele"/>
                <MarkovData xsi:type="tree:MarkovTransitionData" xmi:id="_Oxw-LJ-wEe20esvXwPEr9A">
                  <TransitionReward xmi:id="_Oxw-LZ-wEe20esvXwPEr9A" Set="1" Value="initial_pop * urban_cost_screen_AI"/>
                </MarkovData>
                <Node xmi:id="_Oxw-Lp-wEe20esvXwPEr9A" NameID="Node1409" Label="screen positive" NodeType="ChanceNode">
                  <Prob xmi:id="_Oxw-L5-wEe20esvXwPEr9A" Value="sensitivity_AItele"/>
                  <MarkovData xsi:type="tree:MarkovTransitionData" xmi:id="_Oxw-MJ-wEe20esvXwPEr9A"/>
                  <Node xmi:id="_Oxw-MZ-wEe20esvXxOEr9A" NameID="Node1410" Label="exam" NodeType="ChanceNode">
                    <Prob xmi:id="_Oxw-Mp-wEe20esvXxOEr9A" Value="urban_compliance_AIexam"/>
                    <MarkovData xsi:type="tree:MarkovTransitionData" xmi:id="_OxxjEJ-wEe20esvXxOEr9A">
                      <TransitionReward xmi:id="_OxxjEZ-wEe20esvXxOEr9A" Set="1" Value="initial_pop * urban_cost_exam_severe">
                        <Comment xsi:nil="true"/>
                      </TransitionReward>
                    </MarkovData>
                    <Node xmi:id="_OxxjEp-wEe20esvXxOEr9A" NameID="Node1411" Label="exam positive &amp; treat" NodeType="ChanceNode">
                      <Prob xmi:id="_OxxjE5-wEe20esvXyNEr9A" Value="urban_compliance_treat"/>
                      <MarkovData xsi:type="tree:MarkovTransitionData" xmi:id="_OxxjFJ-wEe20esvXyNEr9A">
                        <TransitionReward xmi:id="_OxxjFZ-wEe20esvXyNEr9A" Set="1" Value="initial_pop * urban_cost_treat_severe">
                          <Comment xsi:nil="true"/>
                        </TransitionReward>
                      </MarkovData>
                      <Node xmi:id="_OxxjFp-wEe20esvXyNEr9A" NameID="Node1412" Label="survive" NodeType="ChanceNode">
                        <Prob xmi:id="_OxxjF5-wEe20esvXyNEr9A" Value="#"/>
                        <MarkovData xsi:type="tree:MarkovTransitionData" xmi:id="_OxxjGJ-wEe20esvXzMEr9A"/>
                        <Node xmi:id="_OxxjGZ-wEe20esvXzMEr9A" NameID="Node1413" Label="recover" NodeType="TerminalNode">
                          <Prob xmi:id="_OxxjGp-wEe20esvXzMEr9A" Value="urban_prob_topost1"/>
                          <MarkovData xsi:type="tree:MarkovJumpTransitionData" xmi:id="_OxxjG5-wEe20esvXzMEr9A" MarkovJumpState="post1">
                            <TransitionReward xmi:id="_OxxjHJ-wEe20esvXzMEr9A" Set="2" Value="0.5 * initial_pop * utility_post1">
                              <Comment xsi:nil="true"/>
                            </TransitionReward>
                          </MarkovData>
                        </Node>
                        <Node xmi:id="_OxxjHZ-wEe20esvX0LEr9A" NameID="Node1414" Label="recover" NodeType="TerminalNode">
                          <Prob xmi:id="_OxxjHp-wEe20esvX0LEr9A" Value="urban_prob_topost2"/>
                          <MarkovData xsi:type="tree:MarkovJumpTransitionData" xmi:id="_OxxjH5-wEe20esvX0LEr9A" MarkovJumpState="post2">
                            <TransitionReward xmi:id="_OxxjIJ-wEe20esvX0LEr9A" Set="2" Value="0.5 * initial_pop * utility_post2">
                              <Comment xsi:nil="true"/>
                            </TransitionReward>
                          </MarkovData>
                        </Node>
                        <Node xmi:id="_OxxjIZ-wEe20esvX0LEr9A" NameID="Node1415" Label="maintain" NodeType="TerminalNode">
                          <Prob xmi:id="_OxxjIp-wEe20esvX1KEr9A" Value="urban_prob_topost3"/>
                          <MarkovData xsi:type="tree:MarkovJumpTransitionData" xmi:id="_OxxjI5-wEe20esvX1KEr9A" MarkovJumpState="post3">
                            <TransitionReward xmi:id="_OxxjJJ-wEe20esvX1KEr9A" Set="2" Value="0.5 * initial_pop * utility_post3">
                              <Comment xsi:nil="true"/>
                            </TransitionReward>
                            <TransitionReward xmi:id="_OxxjJZ-wEe20esvX1KEr9A" Set="3" Value="0.5 * initial_pop * blindness">
                              <Comment xsi:nil="true"/>
                            </TransitionReward>
                            <TransitionReward xmi:id="_OxxjJp-wEe20esvX1KEr9A" Set="1" Value="0.5 * initial_pop * urban_cost_blindness">
                              <Comment xsi:nil="true"/>
                            </TransitionReward>
                          </MarkovData>
                        </Node>
                      </Node>
                      <Node xmi:id="_OxxjJ5-wEe20esvX2JEr9A" NameID="Node1416" Label="die" NodeType="TerminalNode">
                        <Prob xmi:id="_OxxjKJ-wEe20esvX2JEr9A" Value="mortality_natural"/>
                        <MarkovData xsi:type="tree:MarkovJumpTransitionData" xmi:id="_OxxjKZ-wEe20esvX2JEr9A" MarkovJumpState="dead"/>
                      </Node>
                    </Node>
                    <Node xmi:id="_hSN5F2pLEe6xCeWT0LX60g" NameID="Node3138" Label="exam positive &amp; not treat" NodeType="ChanceNode">
                      <Prob xmi:id="_hSN5GGpLEe6xCeWT0LX60g" Value="#"/>
                      <MarkovData xsi:type="tree:MarkovTransitionData" xmi:id="_hSN5GWpLEe6xCeWT0LX60g"/>
                      <Node xmi:id="_1jmupWpLEe6xCeWTC9X60g" NameID="Node3142" Label="maintain" NodeType="TerminalNode">
                        <Prob xmi:id="_1jmupmpLEe6xCeWTC9X60g" Value="#"/>
                        <MarkovData xsi:type="tree:MarkovJumpTransitionData" xmi:id="_1jmup2pLEe6xCeWTC9X60g" MarkovJumpState="severe">
                          <TransitionReward xmi:id="_1jmuqGpLEe6xCeWTC9X60g" Set="2" Value="0.5 * initial_pop * utility_severe">
                            <Comment xsi:nil="true"/>
                          </TransitionReward>
                          <TransitionReward xmi:id="_1jmuqWpLEe6xCeWTC9X60g" Set="3" Value="0.5 * initial_pop * blindness">
                            <Comment xsi:nil="true"/>
                          </TransitionReward>
                          <TransitionReward xmi:id="_1jmuqmpLEe6xCeWTD8X60g" Set="1" Value="0.5 * initial_pop * urban_cost_blindness">
                            <Comment xsi:nil="true"/>
                          </TransitionReward>
                        </MarkovData>
                      </Node>
                      <Node xmi:id="_1jmuq2pLEe6xCeWTD8X60g" NameID="Node3143" Label="die" NodeType="TerminalNode">
                        <Prob xmi:id="_1jmurGpLEe6xCeWTD8X60g" Value="mortality_unnatural"/>
                        <MarkovData xsi:type="tree:MarkovJumpTransitionData" xmi:id="_1jmurWpLEe6xCeWTD8X60g" MarkovJumpState="dead"/>
                      </Node>
                    </Node>
                  </Node>
                  <Node xmi:id="_OxxjKp-wEe20esvX2JEr9A" NameID="Node1417" Label="not exam" NodeType="ChanceNode">
                    <Prob xmi:id="_OxxjK5-wEe20esvX2JEr9A" Value="#"/>
                    <MarkovData xsi:type="tree:MarkovTransitionData" xmi:id="_OxxjLJ-wEe20esvX3IEr9A"/>
                    <Node xmi:id="_OxxjLZ-wEe20esvX3IEr9A" NameID="Node1418" Label="opportunistic case find" NodeType="ChanceNode">
                      <Prob xmi:id="_OxxjLp-wEe20esvX3IEr9A" Value="urban_oppo"/>
                      <MarkovData xsi:type="tree:MarkovTransitionData" xmi:id="_OxxjL5-wEe20esvX3IEr9A">
                        <TransitionReward xmi:id="_OxxjMJ-wEe20esvX3IEr9A" Set="1" Value="initial_pop * urban_cost_exam_severe">
                          <Comment xsi:nil="true"/>
                        </TransitionReward>
                      </MarkovData>
                      <Node xmi:id="_OxxjMZ-wEe20esvX4HEr9A" NameID="Node1419" Label="treat" NodeType="ChanceNode">
                        <Prob xmi:id="_OxxjMp-wEe20esvX4HEr9A" Value="urban_compliance_treat"/>
                        <MarkovData xsi:type="tree:MarkovTransitionData" xmi:id="_OxxjM5-wEe20esvX4HEr9A">
                          <TransitionReward xmi:id="_OxxjNJ-wEe20esvX4HEr9A" Set="1" Value="initial_pop * urban_cost_treat_severe">
                            <Comment xsi:nil="true"/>
                          </TransitionReward>
                        </MarkovData>
                        <Node xmi:id="_OxxjNZ-wEe20esvX4HEr9A" NameID="Node1420" Label="survive" NodeType="ChanceNode">
                          <Prob xmi:id="_OxxjNp-wEe20esvX5GEr9A" Value="#"/>
                          <MarkovData xsi:type="tree:MarkovTransitionData" xmi:id="_OxxjN5-wEe20esvX5GEr9A"/>
                          <Node xmi:id="_OxxjOJ-wEe20esvX5GEr9A" NameID="Node1421" Label="recover" NodeType="TerminalNode">
                            <Prob xmi:id="_OxxjOZ-wEe20esvX5GEr9A" Value="urban_prob_topost1"/>
                            <MarkovData xsi:type="tree:MarkovJumpTransitionData" xmi:id="_OxxjOp-wEe20esvX5GEr9A" MarkovJumpState="post1">
                              <TransitionReward xmi:id="_OxxjO5-wEe20esvX6FEr9A" Set="2" Value="0.5 * initial_pop * utility_post1">
                                <Comment xsi:nil="true"/>
                              </TransitionReward>
                            </MarkovData>
                          </Node>
                          <Node xmi:id="_OxxjPJ-wEe20esvX6FEr9A" NameID="Node1422" Label="recover" NodeType="TerminalNode">
                            <Prob xmi:id="_OxxjPZ-wEe20esvX6FEr9A" Value="urban_prob_topost2"/>
                            <MarkovData xsi:type="tree:MarkovJumpTransitionData" xmi:id="_OxxjPp-wEe20esvX6FEr9A" MarkovJumpState="post2">
                              <TransitionReward xmi:id="_OxxjP5-wEe20esvX6FEr9A" Set="2" Value="0.5 * initial_pop * utility_post2">
                                <Comment xsi:nil="true"/>
                              </TransitionReward>
                            </MarkovData>
                          </Node>
                          <Node xmi:id="_OxxjQJ-wEe20esvX7EEr9A" NameID="Node1423" Label="maintain" NodeType="TerminalNode">
                            <Prob xmi:id="_OxxjQZ-wEe20esvX7EEr9A" Value="urban_prob_topost3"/>
                            <MarkovData xsi:type="tree:MarkovJumpTransitionData" xmi:id="_OxxjQp-wEe20esvX7EEr9A" MarkovJumpState="post3">
                              <TransitionReward xmi:id="_OxxjQ5-wEe20esvX7EEr9A" Set="2" Value="0.5 * initial_pop * utility_post3">
                                <Comment xsi:nil="true"/>
                              </TransitionReward>
                              <TransitionReward xmi:id="_OxxjRJ-wEe20esvX7EEr9A" Set="3" Value="0.5 * initial_pop * blindness">
                                <Comment xsi:nil="true"/>
                              </TransitionReward>
                              <TransitionReward xmi:id="_OxxjRZ-wEe20esvX8DEr9A" Set="1" Value="0.5 * initial_pop * urban_cost_blindness">
                                <Comment xsi:nil="true"/>
                              </TransitionReward>
                            </MarkovData>
                          </Node>
                        </Node>
                        <Node xmi:id="_OxxjRp-wEe20esvX8DEr9A" NameID="Node1424" Label="die" NodeType="TerminalNode">
                          <Prob xmi:id="_OxxjR5-wEe20esvX8DEr9A" Value="mortality_natural"/>
                          <MarkovData xsi:type="tree:MarkovJumpTransitionData" xmi:id="_OxxjSJ-wEe20esvX8DEr9A" MarkovJumpState="dead"/>
                        </Node>
                      </Node>
                      <Node xmi:id="_tByelWpLEe6xCeWT3IX60g" NameID="Node3139" Label="not treat" NodeType="ChanceNode">
                        <Prob xmi:id="_tByelmpLEe6xCeWT3IX60g" Value="#"/>
                        <MarkovData xsi:type="tree:MarkovTransitionData" xmi:id="_tByel2pLEe6xCeWT3IX60g"/>
                        <Node xmi:id="_xMchIGpLEe6xCeWT7EX60g" NameID="Node3140" Label="maintain" NodeType="TerminalNode">
                          <Prob xmi:id="_xMchIWpLEe6xCeWT7EX60g" Value="#"/>
                          <MarkovData xsi:type="tree:MarkovJumpTransitionData" xmi:id="_xMchImpLEe6xCeWT7EX60g" MarkovJumpState="severe">
                            <TransitionReward xmi:id="_xMchI2pLEe6xCeWT7EX60g" Set="2" Value="0.5 * initial_pop * utility_severe">
                              <Comment xsi:nil="true"/>
                            </TransitionReward>
                            <TransitionReward xmi:id="_xMchJGpLEe6xCeWT8DX60g" Set="3" Value="0.5 * initial_pop * blindness">
                              <Comment xsi:nil="true"/>
                            </TransitionReward>
                            <TransitionReward xmi:id="_xMchJWpLEe6xCeWT8DX60g" Set="1" Value="0.5 * initial_pop * urban_cost_blindness">
                              <Comment xsi:nil="true"/>
                            </TransitionReward>
                          </MarkovData>
                        </Node>
                        <Node xmi:id="_xMchJmpLEe6xCeWT8DX60g" NameID="Node3141" Label="die" NodeType="TerminalNode">
                          <Prob xmi:id="_xMchJ2pLEe6xCeWT8DX60g" Value="mortality_unnatural"/>
                          <MarkovData xsi:type="tree:MarkovJumpTransitionData" xmi:id="_xMchKGpLEe6xCeWT8DX60g" MarkovJumpState="dead"/>
                        </Node>
                      </Node>
                    </Node>
                    <Node xmi:id="_OxxjSZ-wEe20esvX8DEr9A" NameID="Node1425" Label="not opportunistic case find" NodeType="ChanceNode">
                      <Prob xmi:id="_OxxjSp-wEe20esvX9CEr9A" Value="#"/>
                      <MarkovData xsi:type="tree:MarkovTransitionData" xmi:id="_OxxjS5-wEe20esvX9CEr9A"/>
                      <Node xmi:id="_OxxjTJ-wEe20esvX9CEr9A" NameID="Node1426" Label="maintain" NodeType="TerminalNode">
                        <Prob xmi:id="_OxxjTZ-wEe20esvX9CEr9A" Value="#"/>
                        <MarkovData xsi:type="tree:MarkovJumpTransitionData" xmi:id="_OxxjTp-wEe20esvX9CEr9A" MarkovJumpState="severe">
                          <TransitionReward xmi:id="_OxxjT5-wEe20esvX-BEr9A" Set="2" Value="0.5 * initial_pop * utility_severe">
                            <Comment xsi:nil="true"/>
                          </TransitionReward>
                          <TransitionReward xmi:id="_OxxjUJ-wEe20esvX-BEr9A" Set="3" Value="0.5 * initial_pop * blindness">
                            <Comment xsi:nil="true"/>
                          </TransitionReward>
                          <TransitionReward xmi:id="_OxxjUZ-wEe20esvX-BEr9A" Set="1" Value="0.5 * initial_pop * urban_cost_blindness">
                            <Comment xsi:nil="true"/>
                          </TransitionReward>
                        </MarkovData>
                      </Node>
                      <Node xmi:id="_OxxjUp-wEe20esvX-BEr9A" NameID="Node1427" Label="die" NodeType="TerminalNode">
                        <Prob xmi:id="_OxxjU5-wEe20esvX-BEr9A" Value="mortality_unnatural"/>
                        <MarkovData xsi:type="tree:MarkovJumpTransitionData" xmi:id="_OxxjVJ-wEe20esvX_AEr9A" MarkovJumpState="dead"/>
                      </Node>
                    </Node>
                  </Node>
                </Node>
                <Node xmi:id="_OxxjVZ-wEe20esvX_AEr9A" NameID="Node1428" Label="screen negative" NodeType="ChanceNode">
                  <Prob xmi:id="_OxxjVp-wEe20esvX_AEr9A" Value="#"/>
                  <MarkovData xsi:type="tree:MarkovTransitionData" xmi:id="_OxxjV5-wEe20esvX_AEr9A"/>
                  <Node xmi:id="_dNaQwGpUEe6xCeWTQvX60g" NameID="Node3147" Label="opportunistic case find" NodeType="ChanceNode">
                    <Prob xmi:id="_dNaQwWpUEe6xCeWTRuX60g" Value="urban_oppo"/>
                    <MarkovData xsi:type="tree:MarkovTransitionData" xmi:id="_dNaQwmpUEe6xCeWTRuX60g">
                      <TransitionReward xmi:id="_dNaQw2pUEe6xCeWTRuX60g" Set="1" Value="initial_pop * urban_cost_exam_severe">
                        <Comment xsi:nil="true"/>
                      </TransitionReward>
                    </MarkovData>
                    <Node xmi:id="_dNaQxGpUEe6xCeWTRuX60g" NameID="Node3148" Label="treat" NodeType="ChanceNode">
                      <Prob xmi:id="_dNaQxWpUEe6xCeWTRuX60g" Value="urban_compliance_treat"/>
                      <MarkovData xsi:type="tree:MarkovTransitionData" xmi:id="_dNaQxmpUEe6xCeWTStX60g">
                        <TransitionReward xmi:id="_dNaQx2pUEe6xCeWTStX60g" Set="1" Value="initial_pop * urban_cost_treat_severe">
                          <Comment xsi:nil="true"/>
                        </TransitionReward>
                      </MarkovData>
                      <Node xmi:id="_dNaQyGpUEe6xCeWTStX60g" NameID="Node3149" Label="survive" NodeType="ChanceNode">
                        <Prob xmi:id="_dNaQyWpUEe6xCeWTStX60g" Value="#"/>
                        <MarkovData xsi:type="tree:MarkovTransitionData" xmi:id="_dNaQympUEe6xCeWTStX60g"/>
                        <Node xmi:id="_dNaQy2pUEe6xCeWTTsX60g" NameID="Node3150" Label="recover" NodeType="TerminalNode">
                          <Prob xmi:id="_dNaQzGpUEe6xCeWTTsX60g" Value="urban_prob_topost1"/>
                          <MarkovData xsi:type="tree:MarkovJumpTransitionData" xmi:id="_dNaQzWpUEe6xCeWTTsX60g" MarkovJumpState="post1">
                            <TransitionReward xmi:id="_dNaQzmpUEe6xCeWTTsX60g" Set="2" Value="0.5 * initial_pop * utility_post1">
                              <Comment xsi:nil="true"/>
                            </TransitionReward>
                          </MarkovData>
                        </Node>
                        <Node xmi:id="_dNaQz2pUEe6xCeWTTsX60g" NameID="Node3151" Label="recover" NodeType="TerminalNode">
                          <Prob xmi:id="_dNaQ0GpUEe6xCeWTUrX60g" Value="urban_prob_topost2"/>
                          <MarkovData xsi:type="tree:MarkovJumpTransitionData" xmi:id="_dNaQ0WpUEe6xCeWTUrX60g" MarkovJumpState="post2">
                            <TransitionReward xmi:id="_dNaQ0mpUEe6xCeWTUrX60g" Set="2" Value="0.5 * initial_pop * utility_post2">
                              <Comment xsi:nil="true"/>
                            </TransitionReward>
                          </MarkovData>
                        </Node>
                        <Node xmi:id="_dNaQ02pUEe6xCeWTUrX60g" NameID="Node3152" Label="maintain" NodeType="TerminalNode">
                          <Prob xmi:id="_dNaQ1GpUEe6xCeWTUrX60g" Value="urban_prob_topost3"/>
                          <MarkovData xsi:type="tree:MarkovJumpTransitionData" xmi:id="_dNaQ1WpUEe6xCeWTVqX60g" MarkovJumpState="post3">
                            <TransitionReward xmi:id="_dNaQ1mpUEe6xCeWTVqX60g" Set="2" Value="0.5 * initial_pop * utility_post3">
                              <Comment xsi:nil="true"/>
                            </TransitionReward>
                            <TransitionReward xmi:id="_dNaQ12pUEe6xCeWTVqX60g" Set="3" Value="0.5 * initial_pop * blindness">
                              <Comment xsi:nil="true"/>
                            </TransitionReward>
                            <TransitionReward xmi:id="_dNaQ2GpUEe6xCeWTVqX60g" Set="1" Value="0.5 * initial_pop * urban_cost_blindness">
                              <Comment xsi:nil="true"/>
                            </TransitionReward>
                          </MarkovData>
                        </Node>
                      </Node>
                      <Node xmi:id="_dNaQ2WpUEe6xCeWTVqX60g" NameID="Node3153" Label="die" NodeType="TerminalNode">
                        <Prob xmi:id="_dNaQ2mpUEe6xCeWTWpX60g" Value="mortality_natural"/>
                        <MarkovData xsi:type="tree:MarkovJumpTransitionData" xmi:id="_dNaQ22pUEe6xCeWTWpX60g" MarkovJumpState="dead"/>
                      </Node>
                    </Node>
                    <Node xmi:id="_dNaQ3GpUEe6xCeWTWpX60g" NameID="Node3154" Label="not treat" NodeType="ChanceNode">
                      <Prob xmi:id="_dNaQ3WpUEe6xCeWTWpX60g" Value="#"/>
                      <MarkovData xsi:type="tree:MarkovTransitionData" xmi:id="_dNaQ3mpUEe6xCeWTWpX60g"/>
                      <Node xmi:id="_dNaQ32pUEe6xCeWTXoX60g" NameID="Node3155" Label="maintain" NodeType="TerminalNode">
                        <Prob xmi:id="_dNaQ4GpUEe6xCeWTXoX60g" Value="#"/>
                        <MarkovData xsi:type="tree:MarkovJumpTransitionData" xmi:id="_dNaQ4WpUEe6xCeWTXoX60g" MarkovJumpState="severe">
                          <TransitionReward xmi:id="_dNaQ4mpUEe6xCeWTXoX60g" Set="2" Value="0.5 * initial_pop * utility_severe">
                            <Comment xsi:nil="true"/>
                          </TransitionReward>
                          <TransitionReward xmi:id="_dNaQ42pUEe6xCeWTXoX60g" Set="3" Value="0.5 * initial_pop * blindness">
                            <Comment xsi:nil="true"/>
                          </TransitionReward>
                          <TransitionReward xmi:id="_dNaQ5GpUEe6xCeWTYnX60g" Set="1" Value="0.5 * initial_pop * urban_cost_blindness">
                            <Comment xsi:nil="true"/>
                          </TransitionReward>
                        </MarkovData>
                      </Node>
                      <Node xmi:id="_dNaQ5WpUEe6xCeWTYnX60g" NameID="Node3156" Label="die" NodeType="TerminalNode">
                        <Prob xmi:id="_dNaQ5mpUEe6xCeWTYnX60g" Value="mortality_unnatural"/>
                        <MarkovData xsi:type="tree:MarkovJumpTransitionData" xmi:id="_dNaQ52pUEe6xCeWTYnX60g" MarkovJumpState="dead"/>
                      </Node>
                    </Node>
                  </Node>
                  <Node xmi:id="_dNZpsGpUEe6xCeWTOxX60g" NameID="Node3144" Label="not opportunistic case find" NodeType="ChanceNode">
                    <Prob xmi:id="_dNZpsWpUEe6xCeWTOxX60g" Value="#"/>
                    <MarkovData xsi:type="tree:MarkovTransitionData" xmi:id="_dNZpsmpUEe6xCeWTOxX60g"/>
                    <Node xmi:id="_dNZps2pUEe6xCeWTPwX60g" NameID="Node3145" Label="maintain" NodeType="TerminalNode">
                      <Prob xmi:id="_dNZptGpUEe6xCeWTPwX60g" Value="#"/>
                      <MarkovData xsi:type="tree:MarkovJumpTransitionData" xmi:id="_dNZptWpUEe6xCeWTPwX60g" MarkovJumpState="severe">
                        <TransitionReward xmi:id="_dNZptmpUEe6xCeWTPwX60g" Set="2" Value="0.5 * initial_pop * utility_severe">
                          <Comment xsi:nil="true"/>
                        </TransitionReward>
                        <TransitionReward xmi:id="_dNZpt2pUEe6xCeWTPwX60g" Set="3" Value="0.5 * initial_pop * blindness">
                          <Comment xsi:nil="true"/>
                        </TransitionReward>
                        <TransitionReward xmi:id="_dNZpuGpUEe6xCeWTQvX60g" Set="1" Value="0.5 * initial_pop * urban_cost_blindness">
                          <Comment xsi:nil="true"/>
                        </TransitionReward>
                      </MarkovData>
                    </Node>
                    <Node xmi:id="_dNZpuWpUEe6xCeWTQvX60g" NameID="Node3146" Label="die" NodeType="TerminalNode">
                      <Prob xmi:id="_dNZpumpUEe6xCeWTQvX60g" Value="mortality_unnatural"/>
                      <MarkovData xsi:type="tree:MarkovJumpTransitionData" xmi:id="_dNZpu2pUEe6xCeWTQvX60g" MarkovJumpState="dead"/>
                    </Node>
                  </Node>
                </Node>
              </Node>
              <Node xmi:id="_OxxjgJ-wEe20esvXH4Er9A" NameID="Node1439" Label="not screen" NodeType="ChanceNode">
                <Prob xmi:id="_OxxjgZ-wEe20esvXI3Er9A" Value="#"/>
                <MarkovData xsi:type="tree:MarkovTransitionData" xmi:id="_Oxxjgp-wEe20esvXI3Er9A"/>
                <Node xmi:id="_doJsAGpUEe6xCeWT3IX60g" NameID="Node3160" Label="opportunistic case find" NodeType="ChanceNode">
                  <Prob xmi:id="_doJsAWpUEe6xCeWT3IX60g" Value="urban_oppo"/>
                  <MarkovData xsi:type="tree:MarkovTransitionData" xmi:id="_doJsAmpUEe6xCeWT4HX60g">
                    <TransitionReward xmi:id="_doJsA2pUEe6xCeWT4HX60g" Set="1" Value="initial_pop * urban_cost_exam_severe">
                      <Comment xsi:nil="true"/>
                    </TransitionReward>
                  </MarkovData>
                  <Node xmi:id="_doJsBGpUEe6xCeWT4HX60g" NameID="Node3161" Label="treat" NodeType="ChanceNode">
                    <Prob xmi:id="_doJsBWpUEe6xCeWT4HX60g" Value="urban_compliance_treat"/>
                    <MarkovData xsi:type="tree:MarkovTransitionData" xmi:id="_doJsBmpUEe6xCeWT4HX60g">
                      <TransitionReward xmi:id="_doJsB2pUEe6xCeWT5GX60g" Set="1" Value="initial_pop * urban_cost_treat_severe">
                        <Comment xsi:nil="true"/>
                      </TransitionReward>
                    </MarkovData>
                    <Node xmi:id="_doJsCGpUEe6xCeWT5GX60g" NameID="Node3162" Label="survive" NodeType="ChanceNode">
                      <Prob xmi:id="_doJsCWpUEe6xCeWT5GX60g" Value="#"/>
                      <MarkovData xsi:type="tree:MarkovTransitionData" xmi:id="_doJsCmpUEe6xCeWT5GX60g"/>
                      <Node xmi:id="_doJsC2pUEe6xCeWT5GX60g" NameID="Node3163" Label="recover" NodeType="TerminalNode">
                        <Prob xmi:id="_doJsDGpUEe6xCeWT6FX60g" Value="urban_prob_topost1"/>
                        <MarkovData xsi:type="tree:MarkovJumpTransitionData" xmi:id="_doJsDWpUEe6xCeWT6FX60g" MarkovJumpState="post1">
                          <TransitionReward xmi:id="_doJsDmpUEe6xCeWT6FX60g" Set="2" Value="0.5 * initial_pop * utility_post1">
                            <Comment xsi:nil="true"/>
                          </TransitionReward>
                        </MarkovData>
                      </Node>
                      <Node xmi:id="_doJsD2pUEe6xCeWT6FX60g" NameID="Node3164" Label="recover" NodeType="TerminalNode">
                        <Prob xmi:id="_doJsEGpUEe6xCeWT6FX60g" Value="urban_prob_topost2"/>
                        <MarkovData xsi:type="tree:MarkovJumpTransitionData" xmi:id="_doJsEWpUEe6xCeWT7EX60g" MarkovJumpState="post2">
                          <TransitionReward xmi:id="_doJsEmpUEe6xCeWT7EX60g" Set="2" Value="0.5 * initial_pop * utility_post2">
                            <Comment xsi:nil="true"/>
                          </TransitionReward>
                        </MarkovData>
                      </Node>
                      <Node xmi:id="_doJsE2pUEe6xCeWT7EX60g" NameID="Node3165" Label="maintain" NodeType="TerminalNode">
                        <Prob xmi:id="_doJsFGpUEe6xCeWT7EX60g" Value="urban_prob_topost3"/>
                        <MarkovData xsi:type="tree:MarkovJumpTransitionData" xmi:id="_doJsFWpUEe6xCeWT7EX60g" MarkovJumpState="post3">
                          <TransitionReward xmi:id="_doJsFmpUEe6xCeWT8DX60g" Set="2" Value="0.5 * initial_pop * utility_post3">
                            <Comment xsi:nil="true"/>
                          </TransitionReward>
                          <TransitionReward xmi:id="_doJsF2pUEe6xCeWT8DX60g" Set="3" Value="0.5 * initial_pop * blindness">
                            <Comment xsi:nil="true"/>
                          </TransitionReward>
                          <TransitionReward xmi:id="_doJsGGpUEe6xCeWT8DX60g" Set="1" Value="0.5 * initial_pop * urban_cost_blindness">
                            <Comment xsi:nil="true"/>
                          </TransitionReward>
                        </MarkovData>
                      </Node>
                    </Node>
                    <Node xmi:id="_doJsGWpUEe6xCeWT8DX60g" NameID="Node3166" Label="die" NodeType="TerminalNode">
                      <Prob xmi:id="_doJsGmpUEe6xCeWT8DX60g" Value="mortality_natural"/>
                      <MarkovData xsi:type="tree:MarkovJumpTransitionData" xmi:id="_doJsG2pUEe6xCeWT9CX60g" MarkovJumpState="dead"/>
                    </Node>
                  </Node>
                  <Node xmi:id="_doJsHGpUEe6xCeWT9CX60g" NameID="Node3167" Label="not treat" NodeType="ChanceNode">
                    <Prob xmi:id="_doJsHWpUEe6xCeWT9CX60g" Value="#"/>
                    <MarkovData xsi:type="tree:MarkovTransitionData" xmi:id="_doJsHmpUEe6xCeWT9CX60g"/>
                    <Node xmi:id="_doJsH2pUEe6xCeWT9CX60g" NameID="Node3168" Label="maintain" NodeType="TerminalNode">
                      <Prob xmi:id="_doJsIGpUEe6xCeWT-BX60g" Value="#"/>
                      <MarkovData xsi:type="tree:MarkovJumpTransitionData" xmi:id="_doJsIWpUEe6xCeWT-BX60g" MarkovJumpState="severe">
                        <TransitionReward xmi:id="_doJsImpUEe6xCeWT-BX60g" Set="2" Value="0.5 * initial_pop * utility_severe">
                          <Comment xsi:nil="true"/>
                        </TransitionReward>
                        <TransitionReward xmi:id="_doJsI2pUEe6xCeWT-BX60g" Set="3" Value="0.5 * initial_pop * blindness">
                          <Comment xsi:nil="true"/>
                        </TransitionReward>
                        <TransitionReward xmi:id="_doJsJGpUEe6xCeWT-BX60g" Set="1" Value="0.5 * initial_pop * urban_cost_blindness">
                          <Comment xsi:nil="true"/>
                        </TransitionReward>
                      </MarkovData>
                    </Node>
                    <Node xmi:id="_doJsJWpUEe6xCeWT_AX60g" NameID="Node3169" Label="die" NodeType="TerminalNode">
                      <Prob xmi:id="_doJsJmpUEe6xCeWT_AX60g" Value="mortality_unnatural"/>
                      <MarkovData xsi:type="tree:MarkovJumpTransitionData" xmi:id="_doJsJ2pUEe6xCeWT_AX60g" MarkovJumpState="dead"/>
                    </Node>
                  </Node>
                </Node>
                <Node xmi:id="_doJFD2pUEe6xCeWT1KX60g" NameID="Node3157" Label="not opportunistic case find" NodeType="ChanceNode">
                  <Prob xmi:id="_doJFEGpUEe6xCeWT1KX60g" Value="#"/>
                  <MarkovData xsi:type="tree:MarkovTransitionData" xmi:id="_doJFEWpUEe6xCeWT1KX60g"/>
                  <Node xmi:id="_doJFEmpUEe6xCeWT1KX60g" NameID="Node3158" Label="maintain" NodeType="TerminalNode">
                    <Prob xmi:id="_doJFE2pUEe6xCeWT2JX60g" Value="#"/>
                    <MarkovData xsi:type="tree:MarkovJumpTransitionData" xmi:id="_doJFFGpUEe6xCeWT2JX60g" MarkovJumpState="severe">
                      <TransitionReward xmi:id="_doJFFWpUEe6xCeWT2JX60g" Set="2" Value="0.5 * initial_pop * utility_severe">
                        <Comment xsi:nil="true"/>
                      </TransitionReward>
                      <TransitionReward xmi:id="_doJFFmpUEe6xCeWT2JX60g" Set="3" Value="0.5 * initial_pop * blindness">
                        <Comment xsi:nil="true"/>
                      </TransitionReward>
                      <TransitionReward xmi:id="_doJFF2pUEe6xCeWT2JX60g" Set="1" Value="0.5 * initial_pop * urban_cost_blindness">
                        <Comment xsi:nil="true"/>
                      </TransitionReward>
                    </MarkovData>
                  </Node>
                  <Node xmi:id="_doJFGGpUEe6xCeWT3IX60g" NameID="Node3159" Label="die" NodeType="TerminalNode">
                    <Prob xmi:id="_doJFGWpUEe6xCeWT3IX60g" Value="mortality_unnatural"/>
                    <MarkovData xsi:type="tree:MarkovJumpTransitionData" xmi:id="_doJFGmpUEe6xCeWT3IX60g" MarkovJumpState="dead"/>
                  </Node>
                </Node>
              </Node>
            </Node>
            <Node xmi:id="_Oxxjq5-wEe20esvXQvEr9A" NameID="Node1450" Label="not screen" NodeType="ChanceNode">
              <Prob xmi:id="_OxxjrJ-wEe20esvXQvEr9A" Value="_stage &lt;> 0"/>
              <MarkovData xsi:type="tree:MarkovTransitionData" xmi:id="_OxxjrZ-wEe20esvXQvEr9A"/>
              <Node xmi:id="_eKarnGpUEe6xCeWTehX60g" NameID="Node3173" Label="opportunistic case find" NodeType="ChanceNode">
                <Prob xmi:id="_eKarnWpUEe6xCeWTfgX60g" Value="urban_oppo"/>
                <MarkovData xsi:type="tree:MarkovTransitionData" xmi:id="_eKarnmpUEe6xCeWTfgX60g">
                  <TransitionReward xmi:id="_eKarn2pUEe6xCeWTfgX60g" Set="1" Value="initial_pop * urban_cost_exam_severe">
                    <Comment xsi:nil="true"/>
                  </TransitionReward>
                </MarkovData>
                <Node xmi:id="_eKaroGpUEe6xCeWTfgX60g" NameID="Node3174" Label="treat" NodeType="ChanceNode">
                  <Prob xmi:id="_eKaroWpUEe6xCeWTfgX60g" Value="urban_compliance_treat"/>
                  <MarkovData xsi:type="tree:MarkovTransitionData" xmi:id="_eKarompUEe6xCeWTgfX60g">
                    <TransitionReward xmi:id="_eKaro2pUEe6xCeWTgfX60g" Set="1" Value="initial_pop * urban_cost_treat_severe">
                      <Comment xsi:nil="true"/>
                    </TransitionReward>
                  </MarkovData>
                  <Node xmi:id="_eKarpGpUEe6xCeWTgfX60g" NameID="Node3175" Label="survive" NodeType="ChanceNode">
                    <Prob xmi:id="_eKarpWpUEe6xCeWTgfX60g" Value="#"/>
                    <MarkovData xsi:type="tree:MarkovTransitionData" xmi:id="_eKarpmpUEe6xCeWTgfX60g"/>
                    <Node xmi:id="_eKarp2pUEe6xCeWTheX60g" NameID="Node3176" Label="recover" NodeType="TerminalNode">
                      <Prob xmi:id="_eKarqGpUEe6xCeWTheX60g" Value="urban_prob_topost1"/>
                      <MarkovData xsi:type="tree:MarkovJumpTransitionData" xmi:id="_eKarqWpUEe6xCeWTheX60g" MarkovJumpState="post1">
                        <TransitionReward xmi:id="_eKarqmpUEe6xCeWTheX60g" Set="2" Value="0.5 * initial_pop * utility_post1">
                          <Comment xsi:nil="true"/>
                        </TransitionReward>
                      </MarkovData>
                    </Node>
                    <Node xmi:id="_eKarq2pUEe6xCeWTheX60g" NameID="Node3177" Label="recover" NodeType="TerminalNode">
                      <Prob xmi:id="_eKarrGpUEe6xCeWTidX60g" Value="urban_prob_topost2"/>
                      <MarkovData xsi:type="tree:MarkovJumpTransitionData" xmi:id="_eKarrWpUEe6xCeWTidX60g" MarkovJumpState="post2">
                        <TransitionReward xmi:id="_eKarrmpUEe6xCeWTidX60g" Set="2" Value="0.5 * initial_pop * utility_post2">
                          <Comment xsi:nil="true"/>
                        </TransitionReward>
                      </MarkovData>
                    </Node>
                    <Node xmi:id="_eKarr2pUEe6xCeWTidX60g" NameID="Node3178" Label="maintain" NodeType="TerminalNode">
                      <Prob xmi:id="_eKarsGpUEe6xCeWTidX60g" Value="urban_prob_topost3"/>
                      <MarkovData xsi:type="tree:MarkovJumpTransitionData" xmi:id="_eKarsWpUEe6xCeWTjcX60g" MarkovJumpState="post3">
                        <TransitionReward xmi:id="_eKarsmpUEe6xCeWTjcX60g" Set="2" Value="0.5 * initial_pop * utility_post3">
                          <Comment xsi:nil="true"/>
                        </TransitionReward>
                        <TransitionReward xmi:id="_eKars2pUEe6xCeWTjcX60g" Set="3" Value="0.5 * initial_pop * blindness">
                          <Comment xsi:nil="true"/>
                        </TransitionReward>
                        <TransitionReward xmi:id="_eKartGpUEe6xCeWTjcX60g" Set="1" Value="0.5 * initial_pop * urban_cost_blindness">
                          <Comment xsi:nil="true"/>
                        </TransitionReward>
                      </MarkovData>
                    </Node>
                  </Node>
                  <Node xmi:id="_eKartWpUEe6xCeWTjcX60g" NameID="Node3179" Label="die" NodeType="TerminalNode">
                    <Prob xmi:id="_eKartmpUEe6xCeWTkbX60g" Value="mortality_natural"/>
                    <MarkovData xsi:type="tree:MarkovJumpTransitionData" xmi:id="_eKart2pUEe6xCeWTkbX60g" MarkovJumpState="dead"/>
                  </Node>
                </Node>
                <Node xmi:id="_eKaruGpUEe6xCeWTkbX60g" NameID="Node3180" Label="not treat" NodeType="ChanceNode">
                  <Prob xmi:id="_eKaruWpUEe6xCeWTkbX60g" Value="#"/>
                  <MarkovData xsi:type="tree:MarkovTransitionData" xmi:id="_eKarumpUEe6xCeWTkbX60g"/>
                  <Node xmi:id="_eKaru2pUEe6xCeWTlaX60g" NameID="Node3181" Label="maintain" NodeType="TerminalNode">
                    <Prob xmi:id="_eKarvGpUEe6xCeWTlaX60g" Value="#"/>
                    <MarkovData xsi:type="tree:MarkovJumpTransitionData" xmi:id="_eKarvWpUEe6xCeWTlaX60g" MarkovJumpState="severe">
                      <TransitionReward xmi:id="_eKarvmpUEe6xCeWTlaX60g" Set="2" Value="0.5 * initial_pop * utility_severe">
                        <Comment xsi:nil="true"/>
                      </TransitionReward>
                      <TransitionReward xmi:id="_eKarv2pUEe6xCeWTlaX60g" Set="3" Value="0.5 * initial_pop * blindness">
                        <Comment xsi:nil="true"/>
                      </TransitionReward>
                      <TransitionReward xmi:id="_eKarwGpUEe6xCeWTmZX60g" Set="1" Value="0.5 * initial_pop * urban_cost_blindness">
                        <Comment xsi:nil="true"/>
                      </TransitionReward>
                    </MarkovData>
                  </Node>
                  <Node xmi:id="_eKarwWpUEe6xCeWTmZX60g" NameID="Node3182" Label="die" NodeType="TerminalNode">
                    <Prob xmi:id="_eKarwmpUEe6xCeWTmZX60g" Value="mortality_unnatural"/>
                    <MarkovData xsi:type="tree:MarkovJumpTransitionData" xmi:id="_eKarw2pUEe6xCeWTmZX60g" MarkovJumpState="dead"/>
                  </Node>
                </Node>
              </Node>
              <Node xmi:id="_eKarkGpUEe6xCeWTcjX60g" NameID="Node3170" Label="not opportunistic case find" NodeType="ChanceNode">
                <Prob xmi:id="_eKarkWpUEe6xCeWTcjX60g" Value="#"/>
                <MarkovData xsi:type="tree:MarkovTransitionData" xmi:id="_eKarkmpUEe6xCeWTcjX60g"/>
                <Node xmi:id="_eKark2pUEe6xCeWTdiX60g" NameID="Node3171" Label="maintain" NodeType="TerminalNode">
                  <Prob xmi:id="_eKarlGpUEe6xCeWTdiX60g" Value="#"/>
                  <MarkovData xsi:type="tree:MarkovJumpTransitionData" xmi:id="_eKarlWpUEe6xCeWTdiX60g" MarkovJumpState="severe">
                    <TransitionReward xmi:id="_eKarlmpUEe6xCeWTdiX60g" Set="2" Value="0.5 * initial_pop * utility_severe">
                      <Comment xsi:nil="true"/>
                    </TransitionReward>
                    <TransitionReward xmi:id="_eKarl2pUEe6xCeWTdiX60g" Set="3" Value="0.5 * initial_pop * blindness">
                      <Comment xsi:nil="true"/>
                    </TransitionReward>
                    <TransitionReward xmi:id="_eKarmGpUEe6xCeWTehX60g" Set="1" Value="0.5 * initial_pop * urban_cost_blindness">
                      <Comment xsi:nil="true"/>
                    </TransitionReward>
                  </MarkovData>
                </Node>
                <Node xmi:id="_eKarmWpUEe6xCeWTehX60g" NameID="Node3172" Label="die" NodeType="TerminalNode">
                  <Prob xmi:id="_eKarmmpUEe6xCeWTehX60g" Value="mortality_unnatural"/>
                  <MarkovData xsi:type="tree:MarkovJumpTransitionData" xmi:id="_eKarm2pUEe6xCeWTehX60g" MarkovJumpState="dead"/>
                </Node>
              </Node>
            </Node>
          </Node>
        </Node>
        <Node xmi:id="_Oxxj1p-wEe20esvXZmEr9A" NameID="Node1461" Label="dead" NodeType="TerminalNode">
          <Prob xmi:id="_Oxxj15-wEe20esvXZmEr9A" Value="0"/>
          <MarkovData xsi:type="tree:MarkovStateData" xmi:id="_Oxxj2J-wEe20esvXZmEr9A">
            <StateReward xmi:id="_Oxxj2Z-wEe20esvXZmEr9A" Set="1">
              <Init xmi:id="_Oxxj2p-wEe20esvXZmEr9A" Value="0"/>
              <Incr xmi:id="_Oxxj25-wEe20esvXalEr9A" Value="0"/>
              <Final xmi:id="_Oxxj3J-wEe20esvXalEr9A" Value="0"/>
            </StateReward>
            <StateReward xmi:id="_Oxxj3Z-wEe20esvXalEr9A" Set="2">
              <Init xmi:id="_Oxxj3p-wEe20esvXalEr9A" Value="0"/>
              <Incr xmi:id="_Oxxj35-wEe20esvXalEr9A" Value="0"/>
              <Final xmi:id="_Oxxj4J-wEe20esvXbkEr9A" Value="0"/>
            </StateReward>
            <StateReward xmi:id="_Oxxj4Z-wEe20esvXbkEr9A" Set="3">
              <Init xmi:id="_Oxxj4p-wEe20esvXbkEr9A" Value="0"/>
              <Incr xmi:id="_Oxxj45-wEe20esvXbkEr9A" Value="0"/>
              <Final xmi:id="_Oxxj5J-wEe20esvXbkEr9A" Value="0"/>
            </StateReward>
          </MarkovData>
        </Node>
        <Node xmi:id="_Oxxj5Z-wEe20esvXcjEr9A" NameID="Node1462" Label="post1" NodeType="ChanceNode">
          <Prob xmi:id="_Oxxj5p-wEe20esvXcjEr9A" Value="0"/>
          <MarkovData xsi:type="tree:MarkovNonAbsorbingStateData" xmi:id="_Oxxj55-wEe20esvXcjEr9A">
            <StateReward xmi:id="_Oxxj6J-wEe20esvXcjEr9A" Set="2">
              <Init xmi:id="_Oxxj6Z-wEe20esvXcjEr9A" Value="0.5 * initial_pop * utility_post1" Comment=""/>
              <Incr xmi:id="_Oxxj6p-wEe20esvXdiEr9A" Value="0.5 * initial_pop * utility_post1" Comment=""/>
              <Final xmi:id="_Oxxj65-wEe20esvXdiEr9A" Value="0" Comment=""/>
            </StateReward>
            <StateReward xmi:id="_Oxxj7J-wEe20esvXdiEr9A" Set="1">
              <Init xmi:id="_Oxxj7Z-wEe20esvXdiEr9A" Value="0" Comment=""/>
              <Incr xmi:id="_Oxxj7p-wEe20esvXdiEr9A" Value="0" Comment=""/>
              <Final xmi:id="_Oxxj75-wEe20esvXehEr9A" Value="0" Comment=""/>
            </StateReward>
            <StateReward xmi:id="_Oxxj8J-wEe20esvXehEr9A" Set="3">
              <Init xmi:id="_Oxxj8Z-wEe20esvXehEr9A" Value="0" Comment=""/>
              <Incr xmi:id="_Oxxj8p-wEe20esvXehEr9A" Value="0" Comment=""/>
              <Final xmi:id="_Oxxj85-wEe20esvXehEr9A" Value="0" Comment=""/>
            </StateReward>
          </MarkovData>
          <Node xmi:id="_Oxxj9J-wEe20esvXfgEr9A" NameID="Node1463" Label="maintain" NodeType="TerminalNode">
            <Prob xmi:id="_Oxxj9Z-wEe20esvXfgEr9A" Value="#"/>
            <MarkovData xsi:type="tree:MarkovJumpTransitionData" xmi:id="_Oxxj9p-wEe20esvXfgEr9A" MarkovJumpState="post1">
              <TransitionReward xmi:id="_Oxxj95-wEe20esvXfgEr9A" Set="2" Value="0.5 * initial_pop * utility_post1">
                <Comment xsi:nil="true"/>
              </TransitionReward>
              <TransitionReward xmi:id="_Oxxj-J-wEe20esvXfgEr9A" Set="3" Value="0">
                <Comment xsi:nil="true"/>
              </TransitionReward>
              <TransitionReward xmi:id="_Oxxj-Z-wEe20esvXgfEr9A" Set="1" Value="0">
                <Comment xsi:nil="true"/>
              </TransitionReward>
            </MarkovData>
          </Node>
          <Node xmi:id="_Oxxj-p-wEe20esvXgfEr9A" NameID="Node1464" Label="die" NodeType="TerminalNode">
            <Prob xmi:id="_Oxxj-5-wEe20esvXgfEr9A" Value="mortality_natural"/>
            <MarkovData xsi:type="tree:MarkovJumpTransitionData" xmi:id="_Oxxj_J-wEe20esvXgfEr9A" MarkovJumpState="dead"/>
          </Node>
        </Node>
        <Node xmi:id="_Oxxj_Z-wEe20esvXgfEr9A" NameID="Node1465" Label="post2" NodeType="ChanceNode">
          <Prob xmi:id="_Oxxj_p-wEe20esvXheEr9A" Value="0"/>
          <MarkovData xsi:type="tree:MarkovNonAbsorbingStateData" xmi:id="_Oxxj_5-wEe20esvXheEr9A">
            <StateReward xmi:id="_OxxkAJ-wEe20esvXheEr9A" Set="2">
              <Init xmi:id="_OxxkAZ-wEe20esvXheEr9A" Value="0.5 * initial_pop * utility_post2" Comment=""/>
              <Incr xmi:id="_OxxkAp-wEe20esvXheEr9A" Value="0.5 * initial_pop * utility_post2" Comment=""/>
              <Final xmi:id="_OxxkA5-wEe20esvXidEr9A" Value="0" Comment=""/>
            </StateReward>
            <StateReward xmi:id="_OxxkBJ-wEe20esvXidEr9A" Set="1">
              <Init xmi:id="_OxxkBZ-wEe20esvXidEr9A" Value="0"/>
              <Incr xmi:id="_OxxkBp-wEe20esvXidEr9A" Value="0"/>
              <Final xmi:id="_OxxkB5-wEe20esvXidEr9A" Value="0"/>
            </StateReward>
            <StateReward xmi:id="_OxxkCJ-wEe20esvXjcEr9A" Set="3">
              <Init xmi:id="_OxxkCZ-wEe20esvXjcEr9A" Value="0"/>
              <Incr xmi:id="_OxxkCp-wEe20esvXjcEr9A" Value="0"/>
              <Final xmi:id="_OxxkC5-wEe20esvXjcEr9A" Value="0"/>
            </StateReward>
          </MarkovData>
          <Node xmi:id="_OxxkDJ-wEe20esvXjcEr9A" NameID="Node1466" Label="maintain" NodeType="TerminalNode">
            <Prob xmi:id="_OxxkDZ-wEe20esvXkbEr9A" Value="#"/>
            <MarkovData xsi:type="tree:MarkovJumpTransitionData" xmi:id="_OxxkDp-wEe20esvXkbEr9A" MarkovJumpState="post2">
              <TransitionReward xmi:id="_OxxkD5-wEe20esvXkbEr9A" Set="2" Value="0.5 * initial_pop * utility_post2">
                <Comment xsi:nil="true"/>
              </TransitionReward>
            </MarkovData>
          </Node>
          <Node xmi:id="_OxxkEJ-wEe20esvXkbEr9A" NameID="Node1467" Label="die" NodeType="TerminalNode">
            <Prob xmi:id="_OxxkEZ-wEe20esvXkbEr9A" Value="mortality_natural"/>
            <MarkovData xsi:type="tree:MarkovJumpTransitionData" xmi:id="_OxxkEp-wEe20esvXlaEr9A" MarkovJumpState="dead"/>
          </Node>
        </Node>
        <Node xmi:id="_OxxkE5-wEe20esvXlaEr9A" NameID="Node1468" Label="post3" NodeType="ChanceNode">
          <Prob xmi:id="_OxxkFJ-wEe20esvXlaEr9A" Value="0"/>
          <MarkovData xsi:type="tree:MarkovNonAbsorbingStateData" xmi:id="_OxxkFZ-wEe20esvXlaEr9A">
            <StateReward xmi:id="_OxxkFp-wEe20esvXlaEr9A" Set="2">
              <Init xmi:id="_OxxkF5-wEe20esvXmZEr9A" Value="0.5 * initial_pop * utility_post3" Comment=""/>
              <Incr xmi:id="_OxxkGJ-wEe20esvXmZEr9A" Value="0.5 * initial_pop * utility_post3" Comment=""/>
              <Final xmi:id="_OxxkGZ-wEe20esvXmZEr9A" Value="0" Comment=""/>
            </StateReward>
            <StateReward xmi:id="_OxxkGp-wEe20esvXmZEr9A" Set="1">
              <Init xmi:id="_OxxkG5-wEe20esvXmZEr9A" Value="0.5 * initial_pop * urban_cost_blindness"/>
              <Incr xmi:id="_OxxkHJ-wEe20esvXnYEr9A" Value="0.5 * initial_pop * urban_cost_blindness"/>
              <Final xmi:id="_OxxkHZ-wEe20esvXnYEr9A" Value="0"/>
            </StateReward>
            <StateReward xmi:id="_OxxkHp-wEe20esvXnYEr9A" Set="3">
              <Init xmi:id="_OxxkH5-wEe20esvXnYEr9A" Value="0.5 * initial_pop * blindness"/>
              <Incr xmi:id="_OxxkIJ-wEe20esvXnYEr9A" Value="0.5 * initial_pop * blindness"/>
              <Final xmi:id="_OxxkIZ-wEe20esvXoXEr9A" Value="0"/>
            </StateReward>
          </MarkovData>
          <Node xmi:id="_OxxkIp-wEe20esvXoXEr9A" NameID="Node1469" Label="maintain" NodeType="TerminalNode">
            <Prob xmi:id="_OxxkI5-wEe20esvXoXEr9A" Value="#"/>
            <MarkovData xsi:type="tree:MarkovJumpTransitionData" xmi:id="_OxxkJJ-wEe20esvXoXEr9A" MarkovJumpState="post3">
              <TransitionReward xmi:id="_OxxkJZ-wEe20esvXoXEr9A" Set="2" Value="0.5 * initial_pop * utility_post3">
                <Comment xsi:nil="true"/>
              </TransitionReward>
              <TransitionReward xmi:id="_OxxkJp-wEe20esvXpWEr9A" Set="1" Value="0.5 * initial_pop * urban_cost_blindness"/>
              <TransitionReward xmi:id="_OxxkJ5-wEe20esvXpWEr9A" Set="3" Value="0.5 * initial_pop * blindness"/>
            </MarkovData>
          </Node>
          <Node xmi:id="_OxxkKJ-wEe20esvXpWEr9A" NameID="Node1470" Label="die" NodeType="TerminalNode">
            <Prob xmi:id="_OxxkKZ-wEe20esvXpWEr9A" Value="mortality_natural"/>
            <MarkovData xsi:type="tree:MarkovJumpTransitionData" xmi:id="_OxxkKp-wEe20esvXpWEr9A" MarkovJumpState="dead"/>
          </Node>
        </Node>
        <Termination xmi:id="_OxxkK5-wEe20esvXqVEr9A" Value="_stage = 30" Comment="Default condition must be modified to correct rule for model."/>
      </Node>
      <Node xmi:id="_O2lKkJ-wEe20esvX5GEr9A" NameID="Node2486" Label="Once-off, digital hierarchical screening" NodeType="MarkovNode">
        <Node xmi:id="_O2lKkZ-wEe20esvX5GEr9A" NameID="Node2487" Label="normal" NodeType="ChanceNode">
          <Prob xmi:id="_O2lKkp-wEe20esvX5GEr9A" Value="#"/>
          <MarkovData xsi:type="tree:MarkovNonAbsorbingStateData" xmi:id="_O2lKk5-wEe20esvX5GEr9A">
            <StateReward xmi:id="_O2lKlJ-wEe20esvX6FEr9A" Set="1">
              <Init xmi:id="_O2lKlZ-wEe20esvX6FEr9A" Value="0" Comment=""/>
              <Incr xmi:id="_O2lKlp-wEe20esvX6FEr9A" Value="0" Comment=""/>
              <Final xmi:id="_O2lKl5-wEe20esvX6FEr9A" Value="0" Comment=""/>
            </StateReward>
            <StateReward xmi:id="_O2lKmJ-wEe20esvX6FEr9A" Set="2">
              <Init xmi:id="_O2lKmZ-wEe20esvX7EEr9A" Value="0.5 * initial_pop * utility_normal" Comment=""/>
              <Incr xmi:id="_O2lKmp-wEe20esvX7EEr9A" Value="0.5 * initial_pop * utility_normal" Comment=""/>
              <Final xmi:id="_O2lKm5-wEe20esvX7EEr9A" Value="0" Comment=""/>
            </StateReward>
            <StateReward xmi:id="_O2lKnJ-wEe20esvX7EEr9A" Set="3">
              <Init xmi:id="_O2lKnZ-wEe20esvX7EEr9A" Value="0"/>
              <Incr xmi:id="_O2lKnp-wEe20esvX8DEr9A" Value="0"/>
              <Final xmi:id="_O2lKn5-wEe20esvX8DEr9A" Value="0"/>
            </StateReward>
          </MarkovData>
          <Node xmi:id="_O2lKoJ-wEe20esvX8DEr9A" NameID="Node2488" Label="screening interval" NodeType="LogicNode">
            <Prob xmi:id="_O2lKoZ-wEe20esvX8DEr9A" Value="1"/>
            <MarkovData xsi:type="tree:MarkovTransitionData" xmi:id="_O2lKop-wEe20esvX8DEr9A"/>
            <Node xmi:id="_O2lKo5-wEe20esvX9CEr9A" NameID="Node2489" Label="screen" NodeType="ChanceNode">
              <Prob xmi:id="_O2lKpJ-wEe20esvX9CEr9A" Value="_stage = 0"/>
              <MarkovData xsi:type="tree:MarkovTransitionData" xmi:id="_O2lKpZ-wEe20esvX9CEr9A"/>
              <Node xmi:id="_O2lKpp-wEe20esvX9CEr9A" NameID="Node2490" Label="screen --phone" NodeType="ChanceNode">
                <Prob xmi:id="_O2lKp5-wEe20esvX9CEr9A" Value="urban_compliance_DHphone"/>
                <MarkovData xsi:type="tree:MarkovTransitionData" xmi:id="_O2lKqJ-wEe20esvX-BEr9A"/>
                <Node xmi:id="_O2lKqZ-wEe20esvX-BEr9A" NameID="Node2491" Label="screen positive --phone" NodeType="ChanceNode">
                  <Prob xmi:id="_O2lKqp-wEe20esvX-BEr9A" Value="#"/>
                  <MarkovData xsi:type="tree:MarkovTransitionData" xmi:id="_O2lKq5-wEe20esvX-BEr9A"/>
                  <Node xmi:id="_O2lKrJ-wEe20esvX-BEr9A" NameID="Node2492" Label="screen" NodeType="ChanceNode">
                    <Prob xmi:id="_O2lKrZ-wEe20esvX_AEr9A" Value="urban_compliance_DHtele"/>
                    <MarkovData xsi:type="tree:MarkovTransitionData" xmi:id="_O2lKrp-wEe20esvX_AEr9A">
                      <TransitionReward xmi:id="_O2lKr5-wEe20esvX_AEr9A" Set="1" Value="initial_pop * urban_cost_screen_DH">
                        <Comment xsi:nil="true"/>
                      </TransitionReward>
                    </MarkovData>
                    <Node xmi:id="_O2lKsJ-wEe20esvX_AEr9A" NameID="Node2493" Label="screen positive" NodeType="ChanceNode">
                      <Prob xmi:id="_O2lKsZ-wEe20esvX_AEr9A" Value="#"/>
                      <MarkovData xsi:type="tree:MarkovTransitionData" xmi:id="_O2lKsp-wEe20esvXA_Er9A"/>
                      <Node xmi:id="_O2lKs5-wEe20esvXA_Er9A" NameID="Node2494" Label="exam" NodeType="ChanceNode">
                        <Prob xmi:id="_O2lKtJ-wEe20esvXA_Er9A" Value="urban_compliance_DHexam"/>
                        <MarkovData xsi:type="tree:MarkovTransitionData" xmi:id="_O2lKtZ-wEe20esvXA_Er9A">
                          <TransitionReward xmi:id="_O2lKtp-wEe20esvXA_Er9A" Set="1" Value="initial_pop * urban_cost_exam_normal">
                            <Comment xsi:nil="true"/>
                          </TransitionReward>
                        </MarkovData>
                        <Node xmi:id="_O2lKt5-wEe20esvXB-Er9A" NameID="Node2495" Label="exam negative" NodeType="ChanceNode">
                          <Prob xmi:id="_O2lKuJ-wEe20esvXB-Er9A" Value="1"/>
                          <MarkovData xsi:type="tree:MarkovTransitionData" xmi:id="_O2lKuZ-wEe20esvXB-Er9A"/>
                          <Node xmi:id="_O2lKup-wEe20esvXB-Er9A" NameID="Node2496" Label="maintain" NodeType="TerminalNode">
                            <Prob xmi:id="_O2lKu5-wEe20esvXB-Er9A" Value="#"/>
                            <MarkovData xsi:type="tree:MarkovJumpTransitionData" xmi:id="_O2lKvJ-wEe20esvXC9Er9A" MarkovJumpState="normal">
                              <TransitionReward xmi:id="_O2lKvZ-wEe20esvXC9Er9A" Set="2" Value="0.5 * initial_pop * utility_normal">
                                <Comment xsi:nil="true"/>
                              </TransitionReward>
                            </MarkovData>
                          </Node>
                          <Node xmi:id="_O2lKvp-wEe20esvXC9Er9A" NameID="Node2497" Label="worsen" NodeType="TerminalNode">
                            <Prob xmi:id="_O2lKv5-wEe20esvXC9Er9A" Value="prob_normal_to_mild"/>
                            <MarkovData xsi:type="tree:MarkovJumpTransitionData" xmi:id="_O2lKwJ-wEe20esvXC9Er9A" MarkovJumpState="mild">
                              <TransitionReward xmi:id="_O2lKwZ-wEe20esvXD8Er9A" Set="2" Value="0.5 * initial_pop * utility_mild">
                                <Comment xsi:nil="true"/>
                              </TransitionReward>
                            </MarkovData>
                          </Node>
                          <Node xmi:id="_O2lKwp-wEe20esvXD8Er9A" NameID="Node2498" Label="die" NodeType="TerminalNode">
                            <Prob xmi:id="_O2lKw5-wEe20esvXD8Er9A" Value="mortality_natural"/>
                            <MarkovData xsi:type="tree:MarkovJumpTransitionData" xmi:id="_O2lKxJ-wEe20esvXD8Er9A" MarkovJumpState="dead"/>
                          </Node>
                        </Node>
                      </Node>
                      <Node xmi:id="_O2lKxZ-wEe20esvXD8Er9A" NameID="Node2499" Label="not exam" NodeType="ChanceNode">
                        <Prob xmi:id="_O2lKxp-wEe20esvXE7Er9A" Value="#"/>
                        <MarkovData xsi:type="tree:MarkovTransitionData" xmi:id="_O2lKx5-wEe20esvXE7Er9A"/>
                        <Node xmi:id="_O2lKyJ-wEe20esvXE7Er9A" NameID="Node2500" Label="maintain" NodeType="TerminalNode">
                          <Prob xmi:id="_O2lKyZ-wEe20esvXE7Er9A" Value="#"/>
                          <MarkovData xsi:type="tree:MarkovJumpTransitionData" xmi:id="_O2lKyp-wEe20esvXE7Er9A" MarkovJumpState="normal">
                            <TransitionReward xmi:id="_O2lKy5-wEe20esvXF6Er9A" Set="2" Value="0.5 * initial_pop * utility_normal">
                              <Comment xsi:nil="true"/>
                            </TransitionReward>
                          </MarkovData>
                        </Node>
                        <Node xmi:id="_O2lKzJ-wEe20esvXF6Er9A" NameID="Node2501" Label="worsen" NodeType="TerminalNode">
                          <Prob xmi:id="_O2lKzZ-wEe20esvXF6Er9A" Value="prob_normal_to_mild"/>
                          <MarkovData xsi:type="tree:MarkovJumpTransitionData" xmi:id="_O2lKzp-wEe20esvXF6Er9A" MarkovJumpState="mild">
                            <TransitionReward xmi:id="_O2lKz5-wEe20esvXF6Er9A" Set="2" Value="0.5 * initial_pop * utility_mild">
                              <Comment xsi:nil="true"/>
                            </TransitionReward>
                          </MarkovData>
                        </Node>
                        <Node xmi:id="_O2lK0J-wEe20esvXG5Er9A" NameID="Node2502" Label="die" NodeType="TerminalNode">
                          <Prob xmi:id="_O2lK0Z-wEe20esvXG5Er9A" Value="mortality_natural"/>
                          <MarkovData xsi:type="tree:MarkovJumpTransitionData" xmi:id="_O2lK0p-wEe20esvXG5Er9A" MarkovJumpState="dead"/>
                        </Node>
                      </Node>
                    </Node>
                    <Node xmi:id="_O2lK05-wEe20esvXG5Er9A" NameID="Node2503" Label="screen negative" NodeType="ChanceNode">
                      <Prob xmi:id="_O2lK1J-wEe20esvXG5Er9A" Value="specificity_DHtele"/>
                      <MarkovData xsi:type="tree:MarkovTransitionData" xmi:id="_O2lK1Z-wEe20esvXH4Er9A"/>
                      <Node xmi:id="_O2lK1p-wEe20esvXH4Er9A" NameID="Node2504" Label="maintain" NodeType="TerminalNode">
                        <Prob xmi:id="_O2lK15-wEe20esvXH4Er9A" Value="#"/>
                        <MarkovData xsi:type="tree:MarkovJumpTransitionData" xmi:id="_O2lK2J-wEe20esvXH4Er9A" MarkovJumpState="normal">
                          <TransitionReward xmi:id="_O2lK2Z-wEe20esvXH4Er9A" Set="2" Value="0.5 * initial_pop * utility_normal">
                            <Comment xsi:nil="true"/>
                          </TransitionReward>
                        </MarkovData>
                      </Node>
                      <Node xmi:id="_O2lK2p-wEe20esvXI3Er9A" NameID="Node2505" Label="worsen" NodeType="TerminalNode">
                        <Prob xmi:id="_O2lK25-wEe20esvXI3Er9A" Value="prob_normal_to_mild"/>
                        <MarkovData xsi:type="tree:MarkovJumpTransitionData" xmi:id="_O2lK3J-wEe20esvXI3Er9A" MarkovJumpState="mild">
                          <TransitionReward xmi:id="_O2lK3Z-wEe20esvXI3Er9A" Set="2" Value="0.5 * initial_pop * utility_mild">
                            <Comment xsi:nil="true"/>
                          </TransitionReward>
                        </MarkovData>
                      </Node>
                      <Node xmi:id="_O2lK3p-wEe20esvXI3Er9A" NameID="Node2506" Label="die" NodeType="TerminalNode">
                        <Prob xmi:id="_O2lK35-wEe20esvXJ2Er9A" Value="mortality_natural"/>
                        <MarkovData xsi:type="tree:MarkovJumpTransitionData" xmi:id="_O2lK4J-wEe20esvXJ2Er9A" MarkovJumpState="dead"/>
                      </Node>
                    </Node>
                  </Node>
                  <Node xmi:id="_O2lK4Z-wEe20esvXJ2Er9A" NameID="Node2507" Label="not screen" NodeType="ChanceNode">
                    <Prob xmi:id="_O2lK4p-wEe20esvXJ2Er9A" Value="#"/>
                    <MarkovData xsi:type="tree:MarkovTransitionData" xmi:id="_O2lK45-wEe20esvXJ2Er9A"/>
                    <Node xmi:id="_O2lK5J-wEe20esvXK1Er9A" NameID="Node2508" Label="maintain" NodeType="TerminalNode">
                      <Prob xmi:id="_O2lK5Z-wEe20esvXK1Er9A" Value="#"/>
                      <MarkovData xsi:type="tree:MarkovJumpTransitionData" xmi:id="_O2lK5p-wEe20esvXK1Er9A" MarkovJumpState="normal">
                        <TransitionReward xmi:id="_O2lK55-wEe20esvXK1Er9A" Set="2" Value="0.5 * initial_pop * utility_normal">
                          <Comment xsi:nil="true"/>
                        </TransitionReward>
                      </MarkovData>
                    </Node>
                    <Node xmi:id="_O2lK6J-wEe20esvXK1Er9A" NameID="Node2509" Label="worsen" NodeType="TerminalNode">
                      <Prob xmi:id="_O2lK6Z-wEe20esvXL0Er9A" Value="prob_normal_to_mild"/>
                      <MarkovData xsi:type="tree:MarkovJumpTransitionData" xmi:id="_O2lK6p-wEe20esvXL0Er9A" MarkovJumpState="mild">
                        <TransitionReward xmi:id="_O2lK65-wEe20esvXL0Er9A" Set="2" Value="0.5 * initial_pop * utility_mild">
                          <Comment xsi:nil="true"/>
                        </TransitionReward>
                      </MarkovData>
                    </Node>
                    <Node xmi:id="_O2lK7J-wEe20esvXL0Er9A" NameID="Node2510" Label="die" NodeType="TerminalNode">
                      <Prob xmi:id="_O2lK7Z-wEe20esvXL0Er9A" Value="mortality_natural"/>
                      <MarkovData xsi:type="tree:MarkovJumpTransitionData" xmi:id="_O2lK7p-wEe20esvXMzEr9A" MarkovJumpState="dead"/>
                    </Node>
                  </Node>
                </Node>
                <Node xmi:id="_O2lK75-wEe20esvXMzEr9A" NameID="Node2511" Label="screen negative --phone" NodeType="ChanceNode">
                  <Prob xmi:id="_O2lK8J-wEe20esvXMzEr9A" Value="specificity_DHphone"/>
                  <MarkovData xsi:type="tree:MarkovTransitionData" xmi:id="_O2lK8Z-wEe20esvXMzEr9A"/>
                  <Node xmi:id="_O2lK8p-wEe20esvXMzEr9A" NameID="Node2512" Label="maintain" NodeType="TerminalNode">
                    <Prob xmi:id="_O2lK85-wEe20esvXNyEr9A" Value="#"/>
                    <MarkovData xsi:type="tree:MarkovJumpTransitionData" xmi:id="_O2lK9J-wEe20esvXNyEr9A" MarkovJumpState="normal">
                      <TransitionReward xmi:id="_O2lK9Z-wEe20esvXNyEr9A" Set="2" Value="0.5 * initial_pop * utility_normal">
                        <Comment xsi:nil="true"/>
                      </TransitionReward>
                    </MarkovData>
                  </Node>
                  <Node xmi:id="_O2lK9p-wEe20esvXNyEr9A" NameID="Node2513" Label="worsen" NodeType="TerminalNode">
                    <Prob xmi:id="_O2lK95-wEe20esvXNyEr9A" Value="prob_normal_to_mild"/>
                    <MarkovData xsi:type="tree:MarkovJumpTransitionData" xmi:id="_O2lK-J-wEe20esvXOxEr9A" MarkovJumpState="mild">
                      <TransitionReward xmi:id="_O2lK-Z-wEe20esvXOxEr9A" Set="2" Value="0.5 * initial_pop * utility_mild">
                        <Comment xsi:nil="true"/>
                      </TransitionReward>
                    </MarkovData>
                  </Node>
                  <Node xmi:id="_O2lK-p-wEe20esvXOxEr9A" NameID="Node2514" Label="die" NodeType="TerminalNode">
                    <Prob xmi:id="_O2lK-5-wEe20esvXOxEr9A" Value="mortality_natural"/>
                    <MarkovData xsi:type="tree:MarkovJumpTransitionData" xmi:id="_O2lK_J-wEe20esvXOxEr9A" MarkovJumpState="dead"/>
                  </Node>
                </Node>
              </Node>
              <Node xmi:id="_O2lK_Z-wEe20esvXPwEr9A" NameID="Node2515" Label="not screen --phone" NodeType="ChanceNode">
                <Prob xmi:id="_O2lK_p-wEe20esvXPwEr9A" Value="#"/>
                <MarkovData xsi:type="tree:MarkovTransitionData" xmi:id="_O2lK_5-wEe20esvXPwEr9A"/>
                <Node xmi:id="_O2lLAJ-wEe20esvXPwEr9A" NameID="Node2516" Label="maintain" NodeType="TerminalNode">
                  <Prob xmi:id="_O2lLAZ-wEe20esvXPwEr9A" Value="#"/>
                  <MarkovData xsi:type="tree:MarkovJumpTransitionData" xmi:id="_O2lLAp-wEe20esvXQvEr9A" MarkovJumpState="normal">
                    <TransitionReward xmi:id="_O2lLA5-wEe20esvXQvEr9A" Set="2" Value="0.5 * initial_pop * utility_normal">
                      <Comment xsi:nil="true"/>
                    </TransitionReward>
                  </MarkovData>
                </Node>
                <Node xmi:id="_O2lLBJ-wEe20esvXQvEr9A" NameID="Node2517" Label="worsen" NodeType="TerminalNode">
                  <Prob xmi:id="_O2lLBZ-wEe20esvXQvEr9A" Value="prob_normal_to_mild"/>
                  <MarkovData xsi:type="tree:MarkovJumpTransitionData" xmi:id="_O2lLBp-wEe20esvXQvEr9A" MarkovJumpState="mild">
                    <TransitionReward xmi:id="_O2lLB5-wEe20esvXRuEr9A" Set="2" Value="0.5 * initial_pop * utility_mild">
                      <Comment xsi:nil="true"/>
                    </TransitionReward>
                  </MarkovData>
                </Node>
                <Node xmi:id="_O2lLCJ-wEe20esvXRuEr9A" NameID="Node2518" Label="die" NodeType="TerminalNode">
                  <Prob xmi:id="_O2lLCZ-wEe20esvXRuEr9A" Value="mortality_natural"/>
                  <MarkovData xsi:type="tree:MarkovJumpTransitionData" xmi:id="_O2lLCp-wEe20esvXRuEr9A" MarkovJumpState="dead"/>
                </Node>
              </Node>
            </Node>
            <Node xmi:id="_O2lLC5-wEe20esvXRuEr9A" NameID="Node2519" Label="not screen" NodeType="ChanceNode">
              <Prob xmi:id="_O2lLDJ-wEe20esvXStEr9A" Value="_stage &lt;> 0"/>
              <MarkovData xsi:type="tree:MarkovTransitionData" xmi:id="_O2lLDZ-wEe20esvXStEr9A"/>
              <Node xmi:id="_O2lLDp-wEe20esvXStEr9A" NameID="Node2520" Label="maintain" NodeType="TerminalNode">
                <Prob xmi:id="_O2lLD5-wEe20esvXStEr9A" Value="#"/>
                <MarkovData xsi:type="tree:MarkovJumpTransitionData" xmi:id="_O2lLEJ-wEe20esvXStEr9A" MarkovJumpState="normal">
                  <TransitionReward xmi:id="_O2lLEZ-wEe20esvXTsEr9A" Set="2" Value="0.5 * initial_pop * utility_normal">
                    <Comment xsi:nil="true"/>
                  </TransitionReward>
                </MarkovData>
              </Node>
              <Node xmi:id="_O2lLEp-wEe20esvXTsEr9A" NameID="Node2521" Label="worsen" NodeType="TerminalNode">
                <Prob xmi:id="_O2lLE5-wEe20esvXTsEr9A" Value="prob_normal_to_mild"/>
                <MarkovData xsi:type="tree:MarkovJumpTransitionData" xmi:id="_O2lLFJ-wEe20esvXTsEr9A" MarkovJumpState="mild">
                  <TransitionReward xmi:id="_O2lLFZ-wEe20esvXTsEr9A" Set="2" Value="0.5 * initial_pop * utility_mild">
                    <Comment xsi:nil="true"/>
                  </TransitionReward>
                </MarkovData>
              </Node>
              <Node xmi:id="_O2lLFp-wEe20esvXUrEr9A" NameID="Node2522" Label="die" NodeType="TerminalNode">
                <Prob xmi:id="_O2lLF5-wEe20esvXUrEr9A" Value="mortality_natural"/>
                <MarkovData xsi:type="tree:MarkovJumpTransitionData" xmi:id="_O2lLGJ-wEe20esvXUrEr9A" MarkovJumpState="dead"/>
              </Node>
            </Node>
          </Node>
        </Node>
        <Node xmi:id="_O2lLGZ-wEe20esvXUrEr9A" NameID="Node2523" Label="mild" NodeType="ChanceNode">
          <Prob xmi:id="_O2lLGp-wEe20esvXUrEr9A" Value="urban_prevalence_mild"/>
          <MarkovData xsi:type="tree:MarkovNonAbsorbingStateData" xmi:id="_O2lLG5-wEe20esvXVqEr9A">
            <StateReward xmi:id="_O2lLHJ-wEe20esvXVqEr9A" Set="1">
              <Init xmi:id="_O2lLHZ-wEe20esvXVqEr9A" Value="0" Comment=""/>
              <Incr xmi:id="_O2lLHp-wEe20esvXVqEr9A" Value="0" Comment=""/>
              <Final xmi:id="_O2lLH5-wEe20esvXVqEr9A" Value="0" Comment=""/>
            </StateReward>
            <StateReward xmi:id="_O2lLIJ-wEe20esvXWpEr9A" Set="2">
              <Init xmi:id="_O2lLIZ-wEe20esvXWpEr9A" Value="0.5 * initial_pop * utility_mild" Comment=""/>
              <Incr xmi:id="_O2lLIp-wEe20esvXWpEr9A" Value="0.5 * initial_pop * utility_mild" Comment=""/>
              <Final xmi:id="_O2lLI5-wEe20esvXWpEr9A" Value="0" Comment=""/>
            </StateReward>
            <StateReward xmi:id="_O2lLJJ-wEe20esvXWpEr9A" Set="3">
              <Init xmi:id="_O2lLJZ-wEe20esvXXoEr9A" Value="0"/>
              <Incr xmi:id="_O2lLJp-wEe20esvXXoEr9A" Value="0"/>
              <Final xmi:id="_O2lLJ5-wEe20esvXXoEr9A" Value="0"/>
            </StateReward>
          </MarkovData>
          <Node xmi:id="_O2lLKJ-wEe20esvXXoEr9A" NameID="Node2524" Label="screening interval" NodeType="LogicNode">
            <Prob xmi:id="_O2lLKZ-wEe20esvXXoEr9A" Value="1"/>
            <MarkovData xsi:type="tree:MarkovTransitionData" xmi:id="_O2lLKp-wEe20esvXYnEr9A"/>
            <Node xmi:id="_O2lLK5-wEe20esvXYnEr9A" NameID="Node2525" Label="screen" NodeType="ChanceNode">
              <Prob xmi:id="_O2lLLJ-wEe20esvXYnEr9A" Value="_stage = 0"/>
              <MarkovData xsi:type="tree:MarkovTransitionData" xmi:id="_O2lLLZ-wEe20esvXYnEr9A"/>
              <Node xmi:id="_O2lLLp-wEe20esvXYnEr9A" NameID="Node2526" Label="screen --phone" NodeType="ChanceNode">
                <Prob xmi:id="_O2lLL5-wEe20esvXZmEr9A" Value="urban_compliance_DHphone"/>
                <MarkovData xsi:type="tree:MarkovTransitionData" xmi:id="_O2lLMJ-wEe20esvXZmEr9A"/>
                <Node xmi:id="_O2lLMZ-wEe20esvXZmEr9A" NameID="Node2527" Label="screen positive --phone" NodeType="ChanceNode">
                  <Prob xmi:id="_O2lLMp-wEe20esvXZmEr9A" Value="#"/>
                  <MarkovData xsi:type="tree:MarkovTransitionData" xmi:id="_O2lLM5-wEe20esvXZmEr9A"/>
                  <Node xmi:id="_O2lLNJ-wEe20esvXalEr9A" NameID="Node2528" Label="screen" NodeType="ChanceNode">
                    <Prob xmi:id="_O2lLNZ-wEe20esvXalEr9A" Value="urban_compliance_DHtele"/>
                    <MarkovData xsi:type="tree:MarkovTransitionData" xmi:id="_O2lLNp-wEe20esvXalEr9A">
                      <TransitionReward xmi:id="_O2lLN5-wEe20esvXalEr9A" Set="1" Value="initial_pop * urban_cost_screen_DH">
                        <Comment xsi:nil="true"/>
                      </TransitionReward>
                    </MarkovData>
                    <Node xmi:id="_O2lLOJ-wEe20esvXalEr9A" NameID="Node2529" Label="screen positive" NodeType="ChanceNode">
                      <Prob xmi:id="_O2lLOZ-wEe20esvXbkEr9A" Value="#"/>
                      <MarkovData xsi:type="tree:MarkovTransitionData" xmi:id="_O2lLOp-wEe20esvXbkEr9A"/>
                      <Node xmi:id="_O2lLO5-wEe20esvXbkEr9A" NameID="Node2530" Label="exam" NodeType="ChanceNode">
                        <Prob xmi:id="_O2lLPJ-wEe20esvXbkEr9A" Value="urban_compliance_DHexam"/>
                        <MarkovData xsi:type="tree:MarkovTransitionData" xmi:id="_O2lLPZ-wEe20esvXbkEr9A">
                          <TransitionReward xmi:id="_O2lLPp-wEe20esvXcjEr9A" Set="1" Value="initial_pop * urban_cost_exam_mild">
                            <Comment xsi:nil="true"/>
                          </TransitionReward>
                        </MarkovData>
                        <Node xmi:id="_O2lLP5-wEe20esvXcjEr9A" NameID="Node2531" Label="exam positive &amp; not treat" NodeType="ChanceNode">
                          <Prob xmi:id="_O2lLQJ-wEe20esvXcjEr9A" Value="1"/>
                          <MarkovData xsi:type="tree:MarkovTransitionData" xmi:id="_O2lLQZ-wEe20esvXcjEr9A"/>
                          <Node xmi:id="_O2lLQp-wEe20esvXcjEr9A" NameID="Node2532" Label="maintain" NodeType="TerminalNode">
                            <Prob xmi:id="_O2lLQ5-wEe20esvXdiEr9A" Value="#"/>
                            <MarkovData xsi:type="tree:MarkovJumpTransitionData" xmi:id="_O2lLRJ-wEe20esvXdiEr9A" MarkovJumpState="mild">
                              <TransitionReward xmi:id="_O2lLRZ-wEe20esvXdiEr9A" Set="2" Value="0.5 * initial_pop * utility_mild">
                                <Comment xsi:nil="true"/>
                              </TransitionReward>
                            </MarkovData>
                          </Node>
                          <Node xmi:id="_O2lLRp-wEe20esvXdiEr9A" NameID="Node2533" Label="worsen" NodeType="TerminalNode">
                            <Prob xmi:id="_O2lLR5-wEe20esvXdiEr9A" Value="prob_mild_to_moderate"/>
                            <MarkovData xsi:type="tree:MarkovJumpTransitionData" xmi:id="_O2lLSJ-wEe20esvXehEr9A" MarkovJumpState="moderate">
                              <TransitionReward xmi:id="_O2lLSZ-wEe20esvXehEr9A" Set="2" Value="0.5 * initial_pop * utility_moderate">
                                <Comment xsi:nil="true"/>
                              </TransitionReward>
                            </MarkovData>
                          </Node>
                          <Node xmi:id="_O2lLSp-wEe20esvXehEr9A" NameID="Node2534" Label="die" NodeType="TerminalNode">
                            <Prob xmi:id="_O2lLS5-wEe20esvXehEr9A" Value="mortality_unnatural"/>
                            <MarkovData xsi:type="tree:MarkovJumpTransitionData" xmi:id="_O2lLTJ-wEe20esvXehEr9A" MarkovJumpState="dead"/>
                          </Node>
                        </Node>
                      </Node>
                      <Node xmi:id="_O2lLTZ-wEe20esvXfgEr9A" NameID="Node2535" Label="not exam" NodeType="ChanceNode">
                        <Prob xmi:id="_O2lLTp-wEe20esvXfgEr9A" Value="#"/>
                        <MarkovData xsi:type="tree:MarkovTransitionData" xmi:id="_O2lLT5-wEe20esvXfgEr9A"/>
                        <Node xmi:id="_O2lLUJ-wEe20esvXfgEr9A" NameID="Node2536" Label="opportunistic case find" NodeType="ChanceNode">
                          <Prob xmi:id="_O2lLUZ-wEe20esvXfgEr9A" Value="urban_oppo"/>
                          <MarkovData xsi:type="tree:MarkovTransitionData" xmi:id="_O2lLUp-wEe20esvXgfEr9A">
                            <TransitionReward xmi:id="_O2lLU5-wEe20esvXgfEr9A" Set="1" Value="initial_pop * urban_cost_exam_mild">
                              <Comment xsi:nil="true"/>
                            </TransitionReward>
                          </MarkovData>
                          <Node xmi:id="_O2lLVJ-wEe20esvXgfEr9A" NameID="Node2537" Label="not treat" NodeType="ChanceNode">
                            <Prob xmi:id="_O2lLVZ-wEe20esvXgfEr9A" Value="1"/>
                            <MarkovData xsi:type="tree:MarkovTransitionData" xmi:id="_O2lLVp-wEe20esvXgfEr9A"/>
                            <Node xmi:id="_O2lLV5-wEe20esvXheEr9A" NameID="Node2538" Label="maintain" NodeType="TerminalNode">
                              <Prob xmi:id="_O2lLWJ-wEe20esvXheEr9A" Value="#"/>
                              <MarkovData xsi:type="tree:MarkovJumpTransitionData" xmi:id="_O2lLWZ-wEe20esvXheEr9A" MarkovJumpState="mild">
                                <TransitionReward xmi:id="_O2lLWp-wEe20esvXheEr9A" Set="2" Value="0.5 * initial_pop * utility_mild">
                                  <Comment xsi:nil="true"/>
                                </TransitionReward>
                              </MarkovData>
                            </Node>
                            <Node xmi:id="_O2lLW5-wEe20esvXheEr9A" NameID="Node2539" Label="worsen" NodeType="TerminalNode">
                              <Prob xmi:id="_O2lLXJ-wEe20esvXidEr9A" Value="prob_mild_to_moderate"/>
                              <MarkovData xsi:type="tree:MarkovJumpTransitionData" xmi:id="_O2lLXZ-wEe20esvXidEr9A" MarkovJumpState="moderate">
                                <TransitionReward xmi:id="_O2lLXp-wEe20esvXidEr9A" Set="2" Value="0.5 * initial_pop * utility_moderate">
                                  <Comment xsi:nil="true"/>
                                </TransitionReward>
                              </MarkovData>
                            </Node>
                            <Node xmi:id="_O2lLX5-wEe20esvXidEr9A" NameID="Node2540" Label="die" NodeType="TerminalNode">
                              <Prob xmi:id="_O2lLYJ-wEe20esvXidEr9A" Value="mortality_unnatural"/>
                              <MarkovData xsi:type="tree:MarkovJumpTransitionData" xmi:id="_O2lLYZ-wEe20esvXjcEr9A" MarkovJumpState="dead"/>
                            </Node>
                          </Node>
                        </Node>
                        <Node xmi:id="_O2lLYp-wEe20esvXjcEr9A" NameID="Node2541" Label="not opportunistic case find" NodeType="ChanceNode">
                          <Prob xmi:id="_O2lLY5-wEe20esvXjcEr9A" Value="#"/>
                          <MarkovData xsi:type="tree:MarkovTransitionData" xmi:id="_O2lLZJ-wEe20esvXjcEr9A"/>
                          <Node xmi:id="_O2lLZZ-wEe20esvXjcEr9A" NameID="Node2542" Label="maintain" NodeType="TerminalNode">
                            <Prob xmi:id="_O2lLZp-wEe20esvXkbEr9A" Value="#"/>
                            <MarkovData xsi:type="tree:MarkovJumpTransitionData" xmi:id="_O2lLZ5-wEe20esvXkbEr9A" MarkovJumpState="mild">
                              <TransitionReward xmi:id="_O2lLaJ-wEe20esvXkbEr9A" Set="2" Value="0.5 * initial_pop * utility_mild">
                                <Comment xsi:nil="true"/>
                              </TransitionReward>
                            </MarkovData>
                          </Node>
                          <Node xmi:id="_O2lLaZ-wEe20esvXkbEr9A" NameID="Node2543" Label="worsen" NodeType="TerminalNode">
                            <Prob xmi:id="_O2lLap-wEe20esvXkbEr9A" Value="prob_mild_to_moderate"/>
                            <MarkovData xsi:type="tree:MarkovJumpTransitionData" xmi:id="_O2lLa5-wEe20esvXlaEr9A" MarkovJumpState="moderate">
                              <TransitionReward xmi:id="_O2lLbJ-wEe20esvXlaEr9A" Set="2" Value="0.5 * initial_pop * utility_moderate">
                                <Comment xsi:nil="true"/>
                              </TransitionReward>
                            </MarkovData>
                          </Node>
                          <Node xmi:id="_O2lLbZ-wEe20esvXlaEr9A" NameID="Node2544" Label="die" NodeType="TerminalNode">
                            <Prob xmi:id="_O2lLbp-wEe20esvXlaEr9A" Value="mortality_unnatural"/>
                            <MarkovData xsi:type="tree:MarkovJumpTransitionData" xmi:id="_O2lLb5-wEe20esvXlaEr9A" MarkovJumpState="dead"/>
                          </Node>
                        </Node>
                      </Node>
                    </Node>
                    <Node xmi:id="_O2lLcJ-wEe20esvXmZEr9A" NameID="Node2545" Label="screen negative" NodeType="ChanceNode">
                      <Prob xmi:id="_O2lLcZ-wEe20esvXmZEr9A" Value="specificity_DHtele"/>
                      <MarkovData xsi:type="tree:MarkovTransitionData" xmi:id="_O2lLcp-wEe20esvXmZEr9A"/>
                      <Node xmi:id="_O2lLc5-wEe20esvXmZEr9A" NameID="Node2546" Label="opportunistic case find" NodeType="ChanceNode">
                        <Prob xmi:id="_O2lLdJ-wEe20esvXmZEr9A" Value="urban_oppo"/>
                        <MarkovData xsi:type="tree:MarkovTransitionData" xmi:id="_O2lLdZ-wEe20esvXnYEr9A">
                          <TransitionReward xmi:id="_O2lLdp-wEe20esvXnYEr9A" Set="1" Value="initial_pop * urban_cost_exam_mild">
                            <Comment xsi:nil="true"/>
                          </TransitionReward>
                        </MarkovData>
                        <Node xmi:id="_O2lLd5-wEe20esvXnYEr9A" NameID="Node2547" Label="not treat" NodeType="ChanceNode">
                          <Prob xmi:id="_O2lLeJ-wEe20esvXnYEr9A" Value="1"/>
                          <MarkovData xsi:type="tree:MarkovTransitionData" xmi:id="_O2lLeZ-wEe20esvXnYEr9A"/>
                          <Node xmi:id="_O2lLep-wEe20esvXoXEr9A" NameID="Node2548" Label="maintain" NodeType="TerminalNode">
                            <Prob xmi:id="_O2lLe5-wEe20esvXoXEr9A" Value="#"/>
                            <MarkovData xsi:type="tree:MarkovJumpTransitionData" xmi:id="_O2lLfJ-wEe20esvXoXEr9A" MarkovJumpState="mild">
                              <TransitionReward xmi:id="_O2lLfZ-wEe20esvXoXEr9A" Set="2" Value="0.5 * initial_pop * utility_mild">
                                <Comment xsi:nil="true"/>
                              </TransitionReward>
                            </MarkovData>
                          </Node>
                          <Node xmi:id="_O2lLfp-wEe20esvXoXEr9A" NameID="Node2549" Label="worsen" NodeType="TerminalNode">
                            <Prob xmi:id="_O2lLf5-wEe20esvXpWEr9A" Value="prob_mild_to_moderate"/>
                            <MarkovData xsi:type="tree:MarkovJumpTransitionData" xmi:id="_O2lLgJ-wEe20esvXpWEr9A" MarkovJumpState="moderate">
                              <TransitionReward xmi:id="_O2lLgZ-wEe20esvXpWEr9A" Set="2" Value="0.5 * initial_pop * utility_moderate">
                                <Comment xsi:nil="true"/>
                              </TransitionReward>
                            </MarkovData>
                          </Node>
                          <Node xmi:id="_O2lLgp-wEe20esvXpWEr9A" NameID="Node2550" Label="die" NodeType="TerminalNode">
                            <Prob xmi:id="_O2lLg5-wEe20esvXpWEr9A" Value="mortality_unnatural"/>
                            <MarkovData xsi:type="tree:MarkovJumpTransitionData" xmi:id="_O2lLhJ-wEe20esvXqVEr9A" MarkovJumpState="dead"/>
                          </Node>
                        </Node>
                      </Node>
                      <Node xmi:id="_O2lLhZ-wEe20esvXqVEr9A" NameID="Node2551" Label="not opportunistic case find" NodeType="ChanceNode">
                        <Prob xmi:id="_O2lLhp-wEe20esvXqVEr9A" Value="#"/>
                        <MarkovData xsi:type="tree:MarkovTransitionData" xmi:id="_O2lLh5-wEe20esvXqVEr9A"/>
                        <Node xmi:id="_O2lLiJ-wEe20esvXqVEr9A" NameID="Node2552" Label="maintain" NodeType="TerminalNode">
                          <Prob xmi:id="_O2lLiZ-wEe20esvXrUEr9A" Value="#"/>
                          <MarkovData xsi:type="tree:MarkovJumpTransitionData" xmi:id="_O2lLip-wEe20esvXrUEr9A" MarkovJumpState="mild">
                            <TransitionReward xmi:id="_O2lLi5-wEe20esvXrUEr9A" Set="2" Value="0.5 * initial_pop * utility_mild">
                              <Comment xsi:nil="true"/>
                            </TransitionReward>
                          </MarkovData>
                        </Node>
                        <Node xmi:id="_O2lLjJ-wEe20esvXrUEr9A" NameID="Node2553" Label="worsen" NodeType="TerminalNode">
                          <Prob xmi:id="_O2lLjZ-wEe20esvXrUEr9A" Value="prob_mild_to_moderate"/>
                          <MarkovData xsi:type="tree:MarkovJumpTransitionData" xmi:id="_O2lLjp-wEe20esvXsTEr9A" MarkovJumpState="moderate">
                            <TransitionReward xmi:id="_O2lLj5-wEe20esvXsTEr9A" Set="2" Value="0.5 * initial_pop * utility_moderate">
                              <Comment xsi:nil="true"/>
                            </TransitionReward>
                          </MarkovData>
                        </Node>
                        <Node xmi:id="_O2lLkJ-wEe20esvXsTEr9A" NameID="Node2554" Label="die" NodeType="TerminalNode">
                          <Prob xmi:id="_O2lLkZ-wEe20esvXsTEr9A" Value="mortality_unnatural"/>
                          <MarkovData xsi:type="tree:MarkovJumpTransitionData" xmi:id="_O2lLkp-wEe20esvXsTEr9A" MarkovJumpState="dead"/>
                        </Node>
                      </Node>
                    </Node>
                  </Node>
                  <Node xmi:id="_O2lLk5-wEe20esvXtSEr9A" NameID="Node2555" Label="not screen" NodeType="ChanceNode">
                    <Prob xmi:id="_O2lLlJ-wEe20esvXtSEr9A" Value="#"/>
                    <MarkovData xsi:type="tree:MarkovTransitionData" xmi:id="_O2lLlZ-wEe20esvXtSEr9A"/>
                    <Node xmi:id="_O2lLlp-wEe20esvXtSEr9A" NameID="Node2556" Label="opportunistic case find" NodeType="ChanceNode">
                      <Prob xmi:id="_O2lLl5-wEe20esvXtSEr9A" Value="urban_oppo"/>
                      <MarkovData xsi:type="tree:MarkovTransitionData" xmi:id="_O2lLmJ-wEe20esvXuREr9A">
                        <TransitionReward xmi:id="_O2lLmZ-wEe20esvXuREr9A" Set="1" Value="initial_pop * urban_cost_exam_mild">
                          <Comment xsi:nil="true"/>
                        </TransitionReward>
                      </MarkovData>
                      <Node xmi:id="_O2lLmp-wEe20esvXuREr9A" NameID="Node2557" Label="not treat" NodeType="ChanceNode">
                        <Prob xmi:id="_O2lLm5-wEe20esvXuREr9A" Value="1"/>
                        <MarkovData xsi:type="tree:MarkovTransitionData" xmi:id="_O2lLnJ-wEe20esvXuREr9A"/>
                        <Node xmi:id="_O2lLnZ-wEe20esvXvQEr9A" NameID="Node2558" Label="maintain" NodeType="TerminalNode">
                          <Prob xmi:id="_O2lLnp-wEe20esvXvQEr9A" Value="#"/>
                          <MarkovData xsi:type="tree:MarkovJumpTransitionData" xmi:id="_O2lLn5-wEe20esvXvQEr9A" MarkovJumpState="mild">
                            <TransitionReward xmi:id="_O2lLoJ-wEe20esvXvQEr9A" Set="2" Value="0.5 * initial_pop * utility_mild">
                              <Comment xsi:nil="true"/>
                            </TransitionReward>
                          </MarkovData>
                        </Node>
                        <Node xmi:id="_O2lLoZ-wEe20esvXvQEr9A" NameID="Node2559" Label="worsen" NodeType="TerminalNode">
                          <Prob xmi:id="_O2lLop-wEe20esvXwPEr9A" Value="prob_mild_to_moderate"/>
                          <MarkovData xsi:type="tree:MarkovJumpTransitionData" xmi:id="_O2lLo5-wEe20esvXwPEr9A" MarkovJumpState="moderate">
                            <TransitionReward xmi:id="_O2lLpJ-wEe20esvXwPEr9A" Set="2" Value="0.5 * initial_pop * utility_moderate">
                              <Comment xsi:nil="true"/>
                            </TransitionReward>
                          </MarkovData>
                        </Node>
                        <Node xmi:id="_O2lLpZ-wEe20esvXwPEr9A" NameID="Node2560" Label="die" NodeType="TerminalNode">
                          <Prob xmi:id="_O2lLpp-wEe20esvXwPEr9A" Value="mortality_unnatural"/>
                          <MarkovData xsi:type="tree:MarkovJumpTransitionData" xmi:id="_O2lLp5-wEe20esvXxOEr9A" MarkovJumpState="dead"/>
                        </Node>
                      </Node>
                    </Node>
                    <Node xmi:id="_O2lLqJ-wEe20esvXxOEr9A" NameID="Node2561" Label="not opportunistic case find" NodeType="ChanceNode">
                      <Prob xmi:id="_O2lLqZ-wEe20esvXxOEr9A" Value="#"/>
                      <MarkovData xsi:type="tree:MarkovTransitionData" xmi:id="_O2lLqp-wEe20esvXxOEr9A"/>
                      <Node xmi:id="_O2lLq5-wEe20esvXxOEr9A" NameID="Node2562" Label="maintain" NodeType="TerminalNode">
                        <Prob xmi:id="_O2lLrJ-wEe20esvXyNEr9A" Value="#"/>
                        <MarkovData xsi:type="tree:MarkovJumpTransitionData" xmi:id="_O2lLrZ-wEe20esvXyNEr9A" MarkovJumpState="mild">
                          <TransitionReward xmi:id="_O2lLrp-wEe20esvXyNEr9A" Set="2" Value="0.5 * initial_pop * utility_mild">
                            <Comment xsi:nil="true"/>
                          </TransitionReward>
                        </MarkovData>
                      </Node>
                      <Node xmi:id="_O2lLr5-wEe20esvXyNEr9A" NameID="Node2563" Label="worsen" NodeType="TerminalNode">
                        <Prob xmi:id="_O2lLsJ-wEe20esvXyNEr9A" Value="prob_mild_to_moderate"/>
                        <MarkovData xsi:type="tree:MarkovJumpTransitionData" xmi:id="_O2lLsZ-wEe20esvXzMEr9A" MarkovJumpState="moderate">
                          <TransitionReward xmi:id="_O2lLsp-wEe20esvXzMEr9A" Set="2" Value="0.5 * initial_pop * utility_moderate">
                            <Comment xsi:nil="true"/>
                          </TransitionReward>
                        </MarkovData>
                      </Node>
                      <Node xmi:id="_O2lLs5-wEe20esvXzMEr9A" NameID="Node2564" Label="die" NodeType="TerminalNode">
                        <Prob xmi:id="_O2lLtJ-wEe20esvXzMEr9A" Value="mortality_unnatural"/>
                        <MarkovData xsi:type="tree:MarkovJumpTransitionData" xmi:id="_O2lLtZ-wEe20esvXzMEr9A" MarkovJumpState="dead"/>
                      </Node>
                    </Node>
                  </Node>
                </Node>
                <Node xmi:id="_O2lLtp-wEe20esvX0LEr9A" NameID="Node2565" Label="screen negative --phone" NodeType="ChanceNode">
                  <Prob xmi:id="_O2lLt5-wEe20esvX0LEr9A" Value="specificity_DHphone"/>
                  <MarkovData xsi:type="tree:MarkovTransitionData" xmi:id="_O2lLuJ-wEe20esvX0LEr9A"/>
                  <Node xmi:id="_O2lLuZ-wEe20esvX0LEr9A" NameID="Node2566" Label="opportunistic case find" NodeType="ChanceNode">
                    <Prob xmi:id="_O2lLup-wEe20esvX0LEr9A" Value="urban_oppo"/>
                    <MarkovData xsi:type="tree:MarkovTransitionData" xmi:id="_O2lLu5-wEe20esvX1KEr9A">
                      <TransitionReward xmi:id="_O2lLvJ-wEe20esvX1KEr9A" Set="1" Value="initial_pop * urban_cost_exam_mild">
                        <Comment xsi:nil="true"/>
                      </TransitionReward>
                    </MarkovData>
                    <Node xmi:id="_O2lLvZ-wEe20esvX1KEr9A" NameID="Node2567" Label="not treat" NodeType="ChanceNode">
                      <Prob xmi:id="_O2lLvp-wEe20esvX1KEr9A" Value="1"/>
                      <MarkovData xsi:type="tree:MarkovTransitionData" xmi:id="_O2lLv5-wEe20esvX1KEr9A"/>
                      <Node xmi:id="_O2lLwJ-wEe20esvX2JEr9A" NameID="Node2568" Label="maintain" NodeType="TerminalNode">
                        <Prob xmi:id="_O2lLwZ-wEe20esvX2JEr9A" Value="#"/>
                        <MarkovData xsi:type="tree:MarkovJumpTransitionData" xmi:id="_O2lLwp-wEe20esvX2JEr9A" MarkovJumpState="mild">
                          <TransitionReward xmi:id="_O2lLw5-wEe20esvX2JEr9A" Set="2" Value="0.5 * initial_pop * utility_mild">
                            <Comment xsi:nil="true"/>
                          </TransitionReward>
                        </MarkovData>
                      </Node>
                      <Node xmi:id="_O2lLxJ-wEe20esvX2JEr9A" NameID="Node2569" Label="worsen" NodeType="TerminalNode">
                        <Prob xmi:id="_O2lLxZ-wEe20esvX3IEr9A" Value="prob_mild_to_moderate"/>
                        <MarkovData xsi:type="tree:MarkovJumpTransitionData" xmi:id="_O2lLxp-wEe20esvX3IEr9A" MarkovJumpState="moderate">
                          <TransitionReward xmi:id="_O2lLx5-wEe20esvX3IEr9A" Set="2" Value="0.5 * initial_pop * utility_moderate">
                            <Comment xsi:nil="true"/>
                          </TransitionReward>
                        </MarkovData>
                      </Node>
                      <Node xmi:id="_O2lLyJ-wEe20esvX3IEr9A" NameID="Node2570" Label="die" NodeType="TerminalNode">
                        <Prob xmi:id="_O2lLyZ-wEe20esvX3IEr9A" Value="mortality_unnatural"/>
                        <MarkovData xsi:type="tree:MarkovJumpTransitionData" xmi:id="_O2lLyp-wEe20esvX4HEr9A" MarkovJumpState="dead"/>
                      </Node>
                    </Node>
                  </Node>
                  <Node xmi:id="_O2lLy5-wEe20esvX4HEr9A" NameID="Node2571" Label="not opportunistic case find" NodeType="ChanceNode">
                    <Prob xmi:id="_O2lLzJ-wEe20esvX4HEr9A" Value="#"/>
                    <MarkovData xsi:type="tree:MarkovTransitionData" xmi:id="_O2lLzZ-wEe20esvX4HEr9A"/>
                    <Node xmi:id="_O2lLzp-wEe20esvX4HEr9A" NameID="Node2572" Label="maintain" NodeType="TerminalNode">
                      <Prob xmi:id="_O2lLz5-wEe20esvX5GEr9A" Value="#"/>
                      <MarkovData xsi:type="tree:MarkovJumpTransitionData" xmi:id="_O2lL0J-wEe20esvX5GEr9A" MarkovJumpState="mild">
                        <TransitionReward xmi:id="_O2lL0Z-wEe20esvX5GEr9A" Set="2" Value="0.5 * initial_pop * utility_mild">
                          <Comment xsi:nil="true"/>
                        </TransitionReward>
                      </MarkovData>
                    </Node>
                    <Node xmi:id="_O2lL0p-wEe20esvX5GEr9A" NameID="Node2573" Label="worsen" NodeType="TerminalNode">
                      <Prob xmi:id="_O2lL05-wEe20esvX5GEr9A" Value="prob_mild_to_moderate"/>
                      <MarkovData xsi:type="tree:MarkovJumpTransitionData" xmi:id="_O2lL1J-wEe20esvX6FEr9A" MarkovJumpState="moderate">
                        <TransitionReward xmi:id="_O2lL1Z-wEe20esvX6FEr9A" Set="2" Value="0.5 * initial_pop * utility_moderate">
                          <Comment xsi:nil="true"/>
                        </TransitionReward>
                      </MarkovData>
                    </Node>
                    <Node xmi:id="_O2lL1p-wEe20esvX6FEr9A" NameID="Node2574" Label="die" NodeType="TerminalNode">
                      <Prob xmi:id="_O2lL15-wEe20esvX6FEr9A" Value="mortality_unnatural"/>
                      <MarkovData xsi:type="tree:MarkovJumpTransitionData" xmi:id="_O2lL2J-wEe20esvX6FEr9A" MarkovJumpState="dead"/>
                    </Node>
                  </Node>
                </Node>
              </Node>
              <Node xmi:id="_O2lL2Z-wEe20esvX7EEr9A" NameID="Node2575" Label="not screen --phone" NodeType="ChanceNode">
                <Prob xmi:id="_O2lL2p-wEe20esvX7EEr9A" Value="#"/>
                <MarkovData xsi:type="tree:MarkovTransitionData" xmi:id="_O2lL25-wEe20esvX7EEr9A"/>
                <Node xmi:id="_O2lL3J-wEe20esvX7EEr9A" NameID="Node2576" Label="opportunistic case find" NodeType="ChanceNode">
                  <Prob xmi:id="_O2lL3Z-wEe20esvX7EEr9A" Value="urban_oppo"/>
                  <MarkovData xsi:type="tree:MarkovTransitionData" xmi:id="_O2lL3p-wEe20esvX8DEr9A">
                    <TransitionReward xmi:id="_O2lL35-wEe20esvX8DEr9A" Set="1" Value="initial_pop * urban_cost_exam_mild">
                      <Comment xsi:nil="true"/>
                    </TransitionReward>
                  </MarkovData>
                  <Node xmi:id="_O2lL4J-wEe20esvX8DEr9A" NameID="Node2577" Label="not treat" NodeType="ChanceNode">
                    <Prob xmi:id="_O2lL4Z-wEe20esvX8DEr9A" Value="1"/>
                    <MarkovData xsi:type="tree:MarkovTransitionData" xmi:id="_O2lL4p-wEe20esvX8DEr9A"/>
                    <Node xmi:id="_O2lL45-wEe20esvX9CEr9A" NameID="Node2578" Label="maintain" NodeType="TerminalNode">
                      <Prob xmi:id="_O2lL5J-wEe20esvX9CEr9A" Value="#"/>
                      <MarkovData xsi:type="tree:MarkovJumpTransitionData" xmi:id="_O2lL5Z-wEe20esvX9CEr9A" MarkovJumpState="mild">
                        <TransitionReward xmi:id="_O2lL5p-wEe20esvX9CEr9A" Set="2" Value="0.5 * initial_pop * utility_mild">
                          <Comment xsi:nil="true"/>
                        </TransitionReward>
                      </MarkovData>
                    </Node>
                    <Node xmi:id="_O2lL55-wEe20esvX9CEr9A" NameID="Node2579" Label="worsen" NodeType="TerminalNode">
                      <Prob xmi:id="_O2lL6J-wEe20esvX-BEr9A" Value="prob_mild_to_moderate"/>
                      <MarkovData xsi:type="tree:MarkovJumpTransitionData" xmi:id="_O2lL6Z-wEe20esvX-BEr9A" MarkovJumpState="moderate">
                        <TransitionReward xmi:id="_O2lL6p-wEe20esvX-BEr9A" Set="2" Value="0.5 * initial_pop * utility_moderate">
                          <Comment xsi:nil="true"/>
                        </TransitionReward>
                      </MarkovData>
                    </Node>
                    <Node xmi:id="_O2lL65-wEe20esvX-BEr9A" NameID="Node2580" Label="die" NodeType="TerminalNode">
                      <Prob xmi:id="_O2lL7J-wEe20esvX-BEr9A" Value="mortality_unnatural"/>
                      <MarkovData xsi:type="tree:MarkovJumpTransitionData" xmi:id="_O2lL7Z-wEe20esvX_AEr9A" MarkovJumpState="dead"/>
                    </Node>
                  </Node>
                </Node>
                <Node xmi:id="_O2lL7p-wEe20esvX_AEr9A" NameID="Node2581" Label="not opportunistic case find" NodeType="ChanceNode">
                  <Prob xmi:id="_O2lL75-wEe20esvX_AEr9A" Value="#"/>
                  <MarkovData xsi:type="tree:MarkovTransitionData" xmi:id="_O2lL8J-wEe20esvX_AEr9A"/>
                  <Node xmi:id="_O2lL8Z-wEe20esvX_AEr9A" NameID="Node2582" Label="maintain" NodeType="TerminalNode">
                    <Prob xmi:id="_O2lL8p-wEe20esvXA_Er9A" Value="#"/>
                    <MarkovData xsi:type="tree:MarkovJumpTransitionData" xmi:id="_O2lL85-wEe20esvXA_Er9A" MarkovJumpState="mild">
                      <TransitionReward xmi:id="_O2lL9J-wEe20esvXA_Er9A" Set="2" Value="0.5 * initial_pop * utility_mild">
                        <Comment xsi:nil="true"/>
                      </TransitionReward>
                    </MarkovData>
                  </Node>
                  <Node xmi:id="_O2lL9Z-wEe20esvXA_Er9A" NameID="Node2583" Label="worsen" NodeType="TerminalNode">
                    <Prob xmi:id="_O2lL9p-wEe20esvXA_Er9A" Value="prob_mild_to_moderate"/>
                    <MarkovData xsi:type="tree:MarkovJumpTransitionData" xmi:id="_O2lL95-wEe20esvXB-Er9A" MarkovJumpState="moderate">
                      <TransitionReward xmi:id="_O2lL-J-wEe20esvXB-Er9A" Set="2" Value="0.5 * initial_pop * utility_moderate">
                        <Comment xsi:nil="true"/>
                      </TransitionReward>
                    </MarkovData>
                  </Node>
                  <Node xmi:id="_O2lL-Z-wEe20esvXB-Er9A" NameID="Node2584" Label="die" NodeType="TerminalNode">
                    <Prob xmi:id="_O2lL-p-wEe20esvXB-Er9A" Value="mortality_unnatural"/>
                    <MarkovData xsi:type="tree:MarkovJumpTransitionData" xmi:id="_O2lL-5-wEe20esvXB-Er9A" MarkovJumpState="dead"/>
                  </Node>
                </Node>
              </Node>
            </Node>
            <Node xmi:id="_O2lL_J-wEe20esvXC9Er9A" NameID="Node2585" Label="not screen" NodeType="ChanceNode">
              <Prob xmi:id="_O2lL_Z-wEe20esvXC9Er9A" Value="_stage &lt;> 0"/>
              <MarkovData xsi:type="tree:MarkovTransitionData" xmi:id="_O2lL_p-wEe20esvXC9Er9A"/>
              <Node xmi:id="_O2lL_5-wEe20esvXC9Er9A" NameID="Node2586" Label="opportunistic case find" NodeType="ChanceNode">
                <Prob xmi:id="_O2lMAJ-wEe20esvXC9Er9A" Value="urban_oppo"/>
                <MarkovData xsi:type="tree:MarkovTransitionData" xmi:id="_O2lMAZ-wEe20esvXD8Er9A">
                  <TransitionReward xmi:id="_O2lMAp-wEe20esvXD8Er9A" Set="1" Value="initial_pop * urban_cost_exam_mild">
                    <Comment xsi:nil="true"/>
                  </TransitionReward>
                </MarkovData>
                <Node xmi:id="_O2lMA5-wEe20esvXD8Er9A" NameID="Node2587" Label="not treat" NodeType="ChanceNode">
                  <Prob xmi:id="_O2lMBJ-wEe20esvXD8Er9A" Value="1"/>
                  <MarkovData xsi:type="tree:MarkovTransitionData" xmi:id="_O2lMBZ-wEe20esvXD8Er9A"/>
                  <Node xmi:id="_O2lMBp-wEe20esvXE7Er9A" NameID="Node2588" Label="maintain" NodeType="TerminalNode">
                    <Prob xmi:id="_O2lMB5-wEe20esvXE7Er9A" Value="#"/>
                    <MarkovData xsi:type="tree:MarkovJumpTransitionData" xmi:id="_O2lMCJ-wEe20esvXE7Er9A" MarkovJumpState="mild">
                      <TransitionReward xmi:id="_O2lMCZ-wEe20esvXE7Er9A" Set="2" Value="0.5 * initial_pop * utility_mild">
                        <Comment xsi:nil="true"/>
                      </TransitionReward>
                    </MarkovData>
                  </Node>
                  <Node xmi:id="_O2lMCp-wEe20esvXE7Er9A" NameID="Node2589" Label="worsen" NodeType="TerminalNode">
                    <Prob xmi:id="_O2lMC5-wEe20esvXF6Er9A" Value="prob_mild_to_moderate"/>
                    <MarkovData xsi:type="tree:MarkovJumpTransitionData" xmi:id="_O2lMDJ-wEe20esvXF6Er9A" MarkovJumpState="moderate">
                      <TransitionReward xmi:id="_O2lMDZ-wEe20esvXF6Er9A" Set="2" Value="0.5 * initial_pop * utility_moderate">
                        <Comment xsi:nil="true"/>
                      </TransitionReward>
                    </MarkovData>
                  </Node>
                  <Node xmi:id="_O2lMDp-wEe20esvXF6Er9A" NameID="Node2590" Label="die" NodeType="TerminalNode">
                    <Prob xmi:id="_O2lMD5-wEe20esvXF6Er9A" Value="mortality_unnatural"/>
                    <MarkovData xsi:type="tree:MarkovJumpTransitionData" xmi:id="_O2lMEJ-wEe20esvXG5Er9A" MarkovJumpState="dead"/>
                  </Node>
                </Node>
              </Node>
              <Node xmi:id="_O2lMEZ-wEe20esvXG5Er9A" NameID="Node2591" Label="not opportunistic case find" NodeType="ChanceNode">
                <Prob xmi:id="_O2lMEp-wEe20esvXG5Er9A" Value="#"/>
                <MarkovData xsi:type="tree:MarkovTransitionData" xmi:id="_O2lME5-wEe20esvXG5Er9A"/>
                <Node xmi:id="_O2lMFJ-wEe20esvXG5Er9A" NameID="Node2592" Label="maintain" NodeType="TerminalNode">
                  <Prob xmi:id="_O2lMFZ-wEe20esvXH4Er9A" Value="#"/>
                  <MarkovData xsi:type="tree:MarkovJumpTransitionData" xmi:id="_O2lMFp-wEe20esvXH4Er9A" MarkovJumpState="mild">
                    <TransitionReward xmi:id="_O2lMF5-wEe20esvXH4Er9A" Set="2" Value="0.5 * initial_pop * utility_mild">
                      <Comment xsi:nil="true"/>
                    </TransitionReward>
                  </MarkovData>
                </Node>
                <Node xmi:id="_O2lMGJ-wEe20esvXH4Er9A" NameID="Node2593" Label="worsen" NodeType="TerminalNode">
                  <Prob xmi:id="_O2lMGZ-wEe20esvXH4Er9A" Value="prob_mild_to_moderate"/>
                  <MarkovData xsi:type="tree:MarkovJumpTransitionData" xmi:id="_O2lMGp-wEe20esvXI3Er9A" MarkovJumpState="moderate">
                    <TransitionReward xmi:id="_O2lMG5-wEe20esvXI3Er9A" Set="2" Value="0.5 * initial_pop * utility_moderate">
                      <Comment xsi:nil="true"/>
                    </TransitionReward>
                  </MarkovData>
                </Node>
                <Node xmi:id="_O2lMHJ-wEe20esvXI3Er9A" NameID="Node2594" Label="die" NodeType="TerminalNode">
                  <Prob xmi:id="_O2lMHZ-wEe20esvXI3Er9A" Value="mortality_unnatural"/>
                  <MarkovData xsi:type="tree:MarkovJumpTransitionData" xmi:id="_O2lMHp-wEe20esvXI3Er9A" MarkovJumpState="dead"/>
                </Node>
              </Node>
            </Node>
          </Node>
        </Node>
        <Node xmi:id="_O2lMH5-wEe20esvXJ2Er9A" NameID="Node2595" Label="moderate" NodeType="ChanceNode">
          <Prob xmi:id="_O2lMIJ-wEe20esvXJ2Er9A" Value="urban_prevalence_moderate"/>
          <MarkovData xsi:type="tree:MarkovNonAbsorbingStateData" xmi:id="_O2lMIZ-wEe20esvXJ2Er9A">
            <StateReward xmi:id="_O2lMIp-wEe20esvXJ2Er9A" Set="1">
              <Init xmi:id="_O2lMI5-wEe20esvXJ2Er9A" Value="0" Comment=""/>
              <Incr xmi:id="_O2lMJJ-wEe20esvXK1Er9A" Value="0" Comment=""/>
              <Final xmi:id="_O2lMJZ-wEe20esvXK1Er9A" Value="0" Comment=""/>
            </StateReward>
            <StateReward xmi:id="_O2lMJp-wEe20esvXK1Er9A" Set="2">
              <Init xmi:id="_O2lMJ5-wEe20esvXK1Er9A" Value="0.5 * initial_pop * utility_moderate" Comment=""/>
              <Incr xmi:id="_O2lMKJ-wEe20esvXK1Er9A" Value="0.5 * initial_pop * utility_moderate" Comment=""/>
              <Final xmi:id="_O2lMKZ-wEe20esvXL0Er9A" Value="0" Comment=""/>
            </StateReward>
            <StateReward xmi:id="_O2lMKp-wEe20esvXL0Er9A" Set="3">
              <Init xmi:id="_O2lMK5-wEe20esvXL0Er9A" Value="0"/>
              <Incr xmi:id="_O2lMLJ-wEe20esvXL0Er9A" Value="0"/>
              <Final xmi:id="_O2lMLZ-wEe20esvXL0Er9A" Value="0"/>
            </StateReward>
          </MarkovData>
          <Node xmi:id="_O2lMLp-wEe20esvXMzEr9A" NameID="Node2596" Label="screening interval" NodeType="LogicNode">
            <Prob xmi:id="_O2lML5-wEe20esvXMzEr9A" Value="1"/>
            <MarkovData xsi:type="tree:MarkovTransitionData" xmi:id="_O2lMMJ-wEe20esvXMzEr9A"/>
            <Node xmi:id="_O2lMMZ-wEe20esvXMzEr9A" NameID="Node2597" Label="screen" NodeType="ChanceNode">
              <Prob xmi:id="_O2lMMp-wEe20esvXMzEr9A" Value="_stage = 0"/>
              <MarkovData xsi:type="tree:MarkovTransitionData" xmi:id="_O2lMM5-wEe20esvXNyEr9A"/>
              <Node xmi:id="_O2lMNJ-wEe20esvXNyEr9A" NameID="Node2598" Label="screen --phone" NodeType="ChanceNode">
                <Prob xmi:id="_O2lMNZ-wEe20esvXNyEr9A" Value="urban_compliance_DHphone"/>
                <MarkovData xsi:type="tree:MarkovTransitionData" xmi:id="_O2lMNp-wEe20esvXNyEr9A"/>
                <Node xmi:id="_O2lMN5-wEe20esvXNyEr9A" NameID="Node2599" Label="screen positive --phone" NodeType="ChanceNode">
                  <Prob xmi:id="_O2lMOJ-wEe20esvXOxEr9A" Value="sensitivity_DHphone"/>
                  <MarkovData xsi:type="tree:MarkovTransitionData" xmi:id="_O2lMOZ-wEe20esvXOxEr9A"/>
                  <Node xmi:id="_O2lMOp-wEe20esvXOxEr9A" NameID="Node2600" Label="screen" NodeType="ChanceNode">
                    <Prob xmi:id="_O2lMO5-wEe20esvXOxEr9A" Value="urban_compliance_DHtele"/>
                    <MarkovData xsi:type="tree:MarkovTransitionData" xmi:id="_O2lMPJ-wEe20esvXOxEr9A">
                      <TransitionReward xmi:id="_O2lMPZ-wEe20esvXPwEr9A" Set="1" Value="initial_pop * urban_cost_screen_DH">
                        <Comment xsi:nil="true"/>
                      </TransitionReward>
                    </MarkovData>
                    <Node xmi:id="_O2lMPp-wEe20esvXPwEr9A" NameID="Node2601" Label="screen positive" NodeType="ChanceNode">
                      <Prob xmi:id="_O2lMP5-wEe20esvXPwEr9A" Value="sensitivity_DHtele"/>
                      <MarkovData xsi:type="tree:MarkovTransitionData" xmi:id="_O2lMQJ-wEe20esvXPwEr9A"/>
                      <Node xmi:id="_O2lMQZ-wEe20esvXPwEr9A" NameID="Node2602" Label="exam" NodeType="ChanceNode">
                        <Prob xmi:id="_O2lMQp-wEe20esvXQvEr9A" Value="urban_compliance_DHexam"/>
                        <MarkovData xsi:type="tree:MarkovTransitionData" xmi:id="_O2lMQ5-wEe20esvXQvEr9A">
                          <TransitionReward xmi:id="_O2lMRJ-wEe20esvXQvEr9A" Set="1" Value="initial_pop * urban_cost_exam_moderate">
                            <Comment xsi:nil="true"/>
                          </TransitionReward>
                        </MarkovData>
                        <Node xmi:id="_O2lMRZ-wEe20esvXQvEr9A" NameID="Node2603" Label="exam positive &amp; treat" NodeType="ChanceNode">
                          <Prob xmi:id="_O2lMRp-wEe20esvXQvEr9A" Value="urban_compliance_treat"/>
                          <MarkovData xsi:type="tree:MarkovTransitionData" xmi:id="_O2lMR5-wEe20esvXRuEr9A">
                            <TransitionReward xmi:id="_O2lMSJ-wEe20esvXRuEr9A" Set="1" Value="initial_pop * urban_cost_treat_moderate">
                              <Comment xsi:nil="true"/>
                            </TransitionReward>
                          </MarkovData>
                          <Node xmi:id="_O2lMSZ-wEe20esvXRuEr9A" NameID="Node2604" Label="survive" NodeType="ChanceNode">
                            <Prob xmi:id="_O2lMSp-wEe20esvXRuEr9A" Value="#"/>
                            <MarkovData xsi:type="tree:MarkovTransitionData" xmi:id="_O2lMS5-wEe20esvXRuEr9A"/>
                            <Node xmi:id="_O2lMTJ-wEe20esvXStEr9A" NameID="Node2605" Label="recover" NodeType="TerminalNode">
                              <Prob xmi:id="_O2lMTZ-wEe20esvXStEr9A" Value="urban_prob_topost1"/>
                              <MarkovData xsi:type="tree:MarkovJumpTransitionData" xmi:id="_O2lMTp-wEe20esvXStEr9A" MarkovJumpState="post1">
                                <TransitionReward xmi:id="_O2lMT5-wEe20esvXStEr9A" Set="2" Value="0.5 * initial_pop * utility_post1">
                                  <Comment xsi:nil="true"/>
                                </TransitionReward>
                              </MarkovData>
                            </Node>
                            <Node xmi:id="_O2lMUJ-wEe20esvXStEr9A" NameID="Node2606" Label="maintain" NodeType="TerminalNode">
                              <Prob xmi:id="_O2lMUZ-wEe20esvXTsEr9A" Value="urban_prob_topost2"/>
                              <MarkovData xsi:type="tree:MarkovJumpTransitionData" xmi:id="_O2lMUp-wEe20esvXTsEr9A" MarkovJumpState="post2">
                                <TransitionReward xmi:id="_O2lMU5-wEe20esvXTsEr9A" Set="2" Value="0.5 * initial_pop * utility_post2">
                                  <Comment xsi:nil="true"/>
                                </TransitionReward>
                              </MarkovData>
                            </Node>
                            <Node xmi:id="_O2lMVJ-wEe20esvXTsEr9A" NameID="Node2607" Label="worsen" NodeType="TerminalNode">
                              <Prob xmi:id="_O2lMVZ-wEe20esvXTsEr9A" Value="urban_prob_topost3"/>
                              <MarkovData xsi:type="tree:MarkovJumpTransitionData" xmi:id="_O2lMVp-wEe20esvXUrEr9A" MarkovJumpState="post3">
                                <TransitionReward xmi:id="_O2lMV5-wEe20esvXUrEr9A" Set="2" Value="0.5 * initial_pop * utility_post3">
                                  <Comment xsi:nil="true"/>
                                </TransitionReward>
                                <TransitionReward xmi:id="_O2lMWJ-wEe20esvXUrEr9A" Set="3" Value="0.5 * initial_pop * blindness">
                                  <Comment xsi:nil="true"/>
                                </TransitionReward>
                                <TransitionReward xmi:id="_O2lMWZ-wEe20esvXUrEr9A" Set="1" Value="0.5 * initial_pop * urban_cost_blindness">
                                  <Comment xsi:nil="true"/>
                                </TransitionReward>
                              </MarkovData>
                            </Node>
                          </Node>
                          <Node xmi:id="_O2lMWp-wEe20esvXUrEr9A" NameID="Node2608" Label="die" NodeType="TerminalNode">
                            <Prob xmi:id="_O2lMW5-wEe20esvXVqEr9A" Value="mortality_natural"/>
                            <MarkovData xsi:type="tree:MarkovJumpTransitionData" xmi:id="_O2lMXJ-wEe20esvXVqEr9A" MarkovJumpState="dead"/>
                          </Node>
                        </Node>
                        <Node xmi:id="_1xDFAGpcEe6xCeWTF6X60g" NameID="Node3183" Label="exam positive &amp; not treat" NodeType="ChanceNode">
                          <Prob xmi:id="_1xDFAWpcEe6xCeWTF6X60g" Value="#"/>
                          <MarkovData xsi:type="tree:MarkovTransitionData" xmi:id="_1xDFAmpcEe6xCeWTF6X60g"/>
                          <Node xmi:id="_8zXRQGpcEe6xCeWTL0X60g" NameID="Node3185" Label="maintain" NodeType="TerminalNode">
                            <Prob xmi:id="_8zXRQWpcEe6xCeWTL0X60g" Value="#"/>
                            <MarkovData xsi:type="tree:MarkovJumpTransitionData" xmi:id="_8zXRQmpcEe6xCeWTL0X60g" MarkovJumpState="moderate">
                              <TransitionReward xmi:id="_8zXRQ2pcEe6xCeWTL0X60g" Set="2" Value="0.5 * initial_pop * utility_moderate">
                                <Comment xsi:nil="true"/>
                              </TransitionReward>
                            </MarkovData>
                          </Node>
                          <Node xmi:id="_8zXROmpcEe6xCeWTK1X60g" NameID="Node3184" Label="worsen" NodeType="TerminalNode">
                            <Prob xmi:id="_8zXRO2pcEe6xCeWTK1X60g" Value="prob_moderate_to_severe"/>
                            <MarkovData xsi:type="tree:MarkovJumpTransitionData" xmi:id="_8zXRPGpcEe6xCeWTK1X60g" MarkovJumpState="severe">
                              <TransitionReward xmi:id="_8zXRPWpcEe6xCeWTK1X60g" Set="2" Value="0.5 * initial_pop * utility_severe">
                                <Comment xsi:nil="true"/>
                              </TransitionReward>
                              <TransitionReward xmi:id="_8zXRPmpcEe6xCeWTK1X60g" Set="3" Value="0.5 * initial_pop * blindness">
                                <Comment xsi:nil="true"/>
                              </TransitionReward>
                              <TransitionReward xmi:id="_8zXRP2pcEe6xCeWTL0X60g" Set="1" Value="0.5 * initial_pop * urban_cost_blindness">
                                <Comment xsi:nil="true"/>
                              </TransitionReward>
                            </MarkovData>
                          </Node>
                          <Node xmi:id="_8zXRRGpcEe6xCeWTMzX60g" NameID="Node3186" Label="die" NodeType="TerminalNode">
                            <Prob xmi:id="_8zXRRWpcEe6xCeWTMzX60g" Value="mortality_unnatural"/>
                            <MarkovData xsi:type="tree:MarkovJumpTransitionData" xmi:id="_8zXRRmpcEe6xCeWTMzX60g" MarkovJumpState="dead"/>
                          </Node>
                        </Node>
                      </Node>
                      <Node xmi:id="_O2lMXZ-wEe20esvXVqEr9A" NameID="Node2609" Label="not exam" NodeType="ChanceNode">
                        <Prob xmi:id="_O2lMXp-wEe20esvXVqEr9A" Value="#"/>
                        <MarkovData xsi:type="tree:MarkovTransitionData" xmi:id="_O2lMX5-wEe20esvXVqEr9A"/>
                        <Node xmi:id="_O2lMYJ-wEe20esvXWpEr9A" NameID="Node2610" Label="opportunistic case find" NodeType="ChanceNode">
                          <Prob xmi:id="_O2lMYZ-wEe20esvXWpEr9A" Value="urban_oppo"/>
                          <MarkovData xsi:type="tree:MarkovTransitionData" xmi:id="_O2lMYp-wEe20esvXWpEr9A">
                            <TransitionReward xmi:id="_O2lMY5-wEe20esvXWpEr9A" Set="1" Value="initial_pop * urban_cost_exam_moderate">
                              <Comment xsi:nil="true"/>
                            </TransitionReward>
                          </MarkovData>
                          <Node xmi:id="_O2lMZJ-wEe20esvXWpEr9A" NameID="Node2611" Label="treat" NodeType="ChanceNode">
                            <Prob xmi:id="_O2lMZZ-wEe20esvXXoEr9A" Value="urban_compliance_treat"/>
                            <MarkovData xsi:type="tree:MarkovTransitionData" xmi:id="_O2lMZp-wEe20esvXXoEr9A">
                              <TransitionReward xmi:id="_O2lMZ5-wEe20esvXXoEr9A" Set="1" Value="initial_pop * urban_cost_treat_moderate">
                                <Comment xsi:nil="true"/>
                              </TransitionReward>
                            </MarkovData>
                            <Node xmi:id="_O2lMaJ-wEe20esvXXoEr9A" NameID="Node2612" Label="survive" NodeType="ChanceNode">
                              <Prob xmi:id="_O2lMaZ-wEe20esvXXoEr9A" Value="#"/>
                              <MarkovData xsi:type="tree:MarkovTransitionData" xmi:id="_O2lMap-wEe20esvXYnEr9A"/>
                              <Node xmi:id="_O2lMa5-wEe20esvXYnEr9A" NameID="Node2613" Label="recover" NodeType="TerminalNode">
                                <Prob xmi:id="_O2lMbJ-wEe20esvXYnEr9A" Value="urban_prob_topost1"/>
                                <MarkovData xsi:type="tree:MarkovJumpTransitionData" xmi:id="_O2lMbZ-wEe20esvXYnEr9A" MarkovJumpState="post1">
                                  <TransitionReward xmi:id="_O2lMbp-wEe20esvXYnEr9A" Set="2" Value="0.5 * initial_pop * utility_post1">
                                    <Comment xsi:nil="true"/>
                                  </TransitionReward>
                                </MarkovData>
                              </Node>
                              <Node xmi:id="_O2lMb5-wEe20esvXZmEr9A" NameID="Node2614" Label="maintain" NodeType="TerminalNode">
                                <Prob xmi:id="_O2lMcJ-wEe20esvXZmEr9A" Value="urban_prob_topost2"/>
                                <MarkovData xsi:type="tree:MarkovJumpTransitionData" xmi:id="_O2lMcZ-wEe20esvXZmEr9A" MarkovJumpState="post2">
                                  <TransitionReward xmi:id="_O2lMcp-wEe20esvXZmEr9A" Set="2" Value="0.5 * initial_pop * utility_post2">
                                    <Comment xsi:nil="true"/>
                                  </TransitionReward>
                                </MarkovData>
                              </Node>
                              <Node xmi:id="_O2lMc5-wEe20esvXZmEr9A" NameID="Node2615" Label="worsen" NodeType="TerminalNode">
                                <Prob xmi:id="_O2lMdJ-wEe20esvXalEr9A" Value="urban_prob_topost3"/>
                                <MarkovData xsi:type="tree:MarkovJumpTransitionData" xmi:id="_O2lMdZ-wEe20esvXalEr9A" MarkovJumpState="post3">
                                  <TransitionReward xmi:id="_O2lMdp-wEe20esvXalEr9A" Set="2" Value="0.5 * initial_pop * utility_post3">
                                    <Comment xsi:nil="true"/>
                                  </TransitionReward>
                                  <TransitionReward xmi:id="_O2lMd5-wEe20esvXalEr9A" Set="3" Value="0.5 * initial_pop * blindness">
                                    <Comment xsi:nil="true"/>
                                  </TransitionReward>
                                  <TransitionReward xmi:id="_O2lMeJ-wEe20esvXalEr9A" Set="1" Value="0.5 * initial_pop * urban_cost_blindness">
                                    <Comment xsi:nil="true"/>
                                  </TransitionReward>
                                </MarkovData>
                              </Node>
                            </Node>
                            <Node xmi:id="_O2lMeZ-wEe20esvXbkEr9A" NameID="Node2616" Label="die" NodeType="TerminalNode">
                              <Prob xmi:id="_O2lMep-wEe20esvXbkEr9A" Value="mortality_natural"/>
                              <MarkovData xsi:type="tree:MarkovJumpTransitionData" xmi:id="_O2lMe5-wEe20esvXbkEr9A" MarkovJumpState="dead"/>
                            </Node>
                          </Node>
                          <Node xmi:id="_BSz4BmpdEe6xCeWTRuX60g" NameID="Node3187" Label="not treat" NodeType="ChanceNode">
                            <Prob xmi:id="_BSz4B2pdEe6xCeWTRuX60g" Value="#"/>
                            <MarkovData xsi:type="tree:MarkovTransitionData" xmi:id="_BSz4CGpdEe6xCeWTRuX60g"/>
                            <Node xmi:id="_DsnBBmpdEe6xCeWTXoX60g" NameID="Node3189" Label="maintain" NodeType="TerminalNode">
                              <Prob xmi:id="_DsnoAGpdEe6xCeWTXoX60g" Value="#"/>
                              <MarkovData xsi:type="tree:MarkovJumpTransitionData" xmi:id="_DsnoAWpdEe6xCeWTXoX60g" MarkovJumpState="moderate">
                                <TransitionReward xmi:id="_DsnoAmpdEe6xCeWTXoX60g" Set="2" Value="0.5 * initial_pop * utility_moderate">
                                  <Comment xsi:nil="true"/>
                                </TransitionReward>
                              </MarkovData>
                            </Node>
                            <Node xmi:id="_DsnBAGpdEe6xCeWTWpX60g" NameID="Node3188" Label="worsen" NodeType="TerminalNode">
                              <Prob xmi:id="_DsnBAWpdEe6xCeWTWpX60g" Value="prob_moderate_to_severe"/>
                              <MarkovData xsi:type="tree:MarkovJumpTransitionData" xmi:id="_DsnBAmpdEe6xCeWTWpX60g" MarkovJumpState="severe">
                                <TransitionReward xmi:id="_DsnBA2pdEe6xCeWTWpX60g" Set="2" Value="0.5 * initial_pop * utility_severe">
                                  <Comment xsi:nil="true"/>
                                </TransitionReward>
                                <TransitionReward xmi:id="_DsnBBGpdEe6xCeWTWpX60g" Set="3" Value="0.5 * initial_pop * blindness">
                                  <Comment xsi:nil="true"/>
                                </TransitionReward>
                                <TransitionReward xmi:id="_DsnBBWpdEe6xCeWTXoX60g" Set="1" Value="0.5 * initial_pop * urban_cost_blindness">
                                  <Comment xsi:nil="true"/>
                                </TransitionReward>
                              </MarkovData>
                            </Node>
                            <Node xmi:id="_DsnoA2pdEe6xCeWTYnX60g" NameID="Node3190" Label="die" NodeType="TerminalNode">
                              <Prob xmi:id="_DsnoBGpdEe6xCeWTYnX60g" Value="mortality_unnatural"/>
                              <MarkovData xsi:type="tree:MarkovJumpTransitionData" xmi:id="_DsnoBWpdEe6xCeWTYnX60g" MarkovJumpState="dead"/>
                            </Node>
                          </Node>
                        </Node>
                        <Node xmi:id="_O2lMfJ-wEe20esvXbkEr9A" NameID="Node2617" Label="not opportunistic case find" NodeType="ChanceNode">
                          <Prob xmi:id="_O2lMfZ-wEe20esvXbkEr9A" Value="#"/>
                          <MarkovData xsi:type="tree:MarkovTransitionData" xmi:id="_O2lMfp-wEe20esvXcjEr9A"/>
                          <Node xmi:id="_O2lMf5-wEe20esvXcjEr9A" NameID="Node2618" Label="maintain" NodeType="TerminalNode">
                            <Prob xmi:id="_O2lMgJ-wEe20esvXcjEr9A" Value="#"/>
                            <MarkovData xsi:type="tree:MarkovJumpTransitionData" xmi:id="_O2lMgZ-wEe20esvXcjEr9A" MarkovJumpState="moderate">
                              <TransitionReward xmi:id="_O2lMgp-wEe20esvXcjEr9A" Set="2" Value="0.5 * initial_pop * utility_moderate">
                                <Comment xsi:nil="true"/>
                              </TransitionReward>
                            </MarkovData>
                          </Node>
                          <Node xmi:id="_O2lMg5-wEe20esvXdiEr9A" NameID="Node2619" Label="worsen" NodeType="TerminalNode">
                            <Prob xmi:id="_O2lMhJ-wEe20esvXdiEr9A" Value="prob_moderate_to_severe"/>
                            <MarkovData xsi:type="tree:MarkovJumpTransitionData" xmi:id="_O2lMhZ-wEe20esvXdiEr9A" MarkovJumpState="severe">
                              <TransitionReward xmi:id="_O2lMhp-wEe20esvXdiEr9A" Set="2" Value="0.5 * initial_pop * utility_severe">
                                <Comment xsi:nil="true"/>
                              </TransitionReward>
                              <TransitionReward xmi:id="_O2lMh5-wEe20esvXdiEr9A" Set="3" Value="0.5 * initial_pop * blindness">
                                <Comment xsi:nil="true"/>
                              </TransitionReward>
                              <TransitionReward xmi:id="_O2lMiJ-wEe20esvXehEr9A" Set="1" Value="0.5 * initial_pop * urban_cost_blindness">
                                <Comment xsi:nil="true"/>
                              </TransitionReward>
                            </MarkovData>
                          </Node>
                          <Node xmi:id="_O2lMiZ-wEe20esvXehEr9A" NameID="Node2620" Label="die" NodeType="TerminalNode">
                            <Prob xmi:id="_O2lMip-wEe20esvXehEr9A" Value="mortality_unnatural"/>
                            <MarkovData xsi:type="tree:MarkovJumpTransitionData" xmi:id="_O2lMi5-wEe20esvXehEr9A" MarkovJumpState="dead"/>
                          </Node>
                        </Node>
                      </Node>
                    </Node>
                    <Node xmi:id="_O2lMjJ-wEe20esvXehEr9A" NameID="Node2621" Label="screen negative" NodeType="ChanceNode">
                      <Prob xmi:id="_O2lMjZ-wEe20esvXfgEr9A" Value="#"/>
                      <MarkovData xsi:type="tree:MarkovTransitionData" xmi:id="_O2lMjp-wEe20esvXfgEr9A"/>
                      <Node xmi:id="_OgLRQGpdEe6xCeWTvQX60g" NameID="Node3195" Label="opportunistic case find" NodeType="ChanceNode">
                        <Prob xmi:id="_OgLRQWpdEe6xCeWTvQX60g" Value="urban_oppo"/>
                        <MarkovData xsi:type="tree:MarkovTransitionData" xmi:id="_OgLRQmpdEe6xCeWTvQX60g">
                          <TransitionReward xmi:id="_OgLRQ2pdEe6xCeWTvQX60g" Set="1" Value="initial_pop * urban_cost_exam_moderate">
                            <Comment xsi:nil="true"/>
                          </TransitionReward>
                        </MarkovData>
                        <Node xmi:id="_OgLRRGpdEe6xCeWTvQX60g" NameID="Node3196" Label="treat" NodeType="ChanceNode">
                          <Prob xmi:id="_OgLRRWpdEe6xCeWTwPX60g" Value="urban_compliance_treat"/>
                          <MarkovData xsi:type="tree:MarkovTransitionData" xmi:id="_OgLRRmpdEe6xCeWTwPX60g">
                            <TransitionReward xmi:id="_OgLRR2pdEe6xCeWTwPX60g" Set="1" Value="initial_pop * urban_cost_treat_moderate">
                              <Comment xsi:nil="true"/>
                            </TransitionReward>
                          </MarkovData>
                          <Node xmi:id="_OgLRSGpdEe6xCeWTwPX60g" NameID="Node3197" Label="survive" NodeType="ChanceNode">
                            <Prob xmi:id="_OgLRSWpdEe6xCeWTwPX60g" Value="#"/>
                            <MarkovData xsi:type="tree:MarkovTransitionData" xmi:id="_OgLRSmpdEe6xCeWTxOX60g"/>
                            <Node xmi:id="_OgLRS2pdEe6xCeWTxOX60g" NameID="Node3198" Label="recover" NodeType="TerminalNode">
                              <Prob xmi:id="_OgLRTGpdEe6xCeWTxOX60g" Value="urban_prob_topost1"/>
                              <MarkovData xsi:type="tree:MarkovJumpTransitionData" xmi:id="_OgLRTWpdEe6xCeWTxOX60g" MarkovJumpState="post1">
                                <TransitionReward xmi:id="_OgLRTmpdEe6xCeWTxOX60g" Set="2" Value="0.5 * initial_pop * utility_post1">
                                  <Comment xsi:nil="true"/>
                                </TransitionReward>
                              </MarkovData>
                            </Node>
                            <Node xmi:id="_OgLRT2pdEe6xCeWTyNX60g" NameID="Node3199" Label="maintain" NodeType="TerminalNode">
                              <Prob xmi:id="_OgLRUGpdEe6xCeWTyNX60g" Value="urban_prob_topost2"/>
                              <MarkovData xsi:type="tree:MarkovJumpTransitionData" xmi:id="_OgLRUWpdEe6xCeWTyNX60g" MarkovJumpState="post2">
                                <TransitionReward xmi:id="_OgLRUmpdEe6xCeWTyNX60g" Set="2" Value="0.5 * initial_pop * utility_post2">
                                  <Comment xsi:nil="true"/>
                                </TransitionReward>
                              </MarkovData>
                            </Node>
                            <Node xmi:id="_OgLRU2pdEe6xCeWTyNX60g" NameID="Node3200" Label="worsen" NodeType="TerminalNode">
                              <Prob xmi:id="_OgLRVGpdEe6xCeWTzMX60g" Value="urban_prob_topost3"/>
                              <MarkovData xsi:type="tree:MarkovJumpTransitionData" xmi:id="_OgLRVWpdEe6xCeWTzMX60g" MarkovJumpState="post3">
                                <TransitionReward xmi:id="_OgLRVmpdEe6xCeWTzMX60g" Set="2" Value="0.5 * initial_pop * utility_post3">
                                  <Comment xsi:nil="true"/>
                                </TransitionReward>
                                <TransitionReward xmi:id="_OgLRV2pdEe6xCeWTzMX60g" Set="3" Value="0.5 * initial_pop * blindness">
                                  <Comment xsi:nil="true"/>
                                </TransitionReward>
                                <TransitionReward xmi:id="_OgLRWGpdEe6xCeWTzMX60g" Set="1" Value="0.5 * initial_pop * urban_cost_blindness">
                                  <Comment xsi:nil="true"/>
                                </TransitionReward>
                              </MarkovData>
                            </Node>
                          </Node>
                          <Node xmi:id="_OgLRWWpdEe6xCeWT0LX60g" NameID="Node3201" Label="die" NodeType="TerminalNode">
                            <Prob xmi:id="_OgLRWmpdEe6xCeWT0LX60g" Value="mortality_natural"/>
                            <MarkovData xsi:type="tree:MarkovJumpTransitionData" xmi:id="_OgLRW2pdEe6xCeWT0LX60g" MarkovJumpState="dead"/>
                          </Node>
                        </Node>
                        <Node xmi:id="_OgLRXGpdEe6xCeWT0LX60g" NameID="Node3202" Label="not treat" NodeType="ChanceNode">
                          <Prob xmi:id="_OgLRXWpdEe6xCeWT0LX60g" Value="#"/>
                          <MarkovData xsi:type="tree:MarkovTransitionData" xmi:id="_OgLRXmpdEe6xCeWT1KX60g"/>
                          <Node xmi:id="_OgLRX2pdEe6xCeWT1KX60g" NameID="Node3203" Label="maintain" NodeType="TerminalNode">
                            <Prob xmi:id="_OgLRYGpdEe6xCeWT1KX60g" Value="#"/>
                            <MarkovData xsi:type="tree:MarkovJumpTransitionData" xmi:id="_OgLRYWpdEe6xCeWT1KX60g" MarkovJumpState="moderate">
                              <TransitionReward xmi:id="_OgLRYmpdEe6xCeWT1KX60g" Set="2" Value="0.5 * initial_pop * utility_moderate">
                                <Comment xsi:nil="true"/>
                              </TransitionReward>
                            </MarkovData>
                          </Node>
                          <Node xmi:id="_OgLRY2pdEe6xCeWT2JX60g" NameID="Node3204" Label="worsen" NodeType="TerminalNode">
                            <Prob xmi:id="_OgLRZGpdEe6xCeWT2JX60g" Value="prob_moderate_to_severe"/>
                            <MarkovData xsi:type="tree:MarkovJumpTransitionData" xmi:id="_OgLRZWpdEe6xCeWT2JX60g" MarkovJumpState="severe">
                              <TransitionReward xmi:id="_OgLRZmpdEe6xCeWT2JX60g" Set="2" Value="0.5 * initial_pop * utility_severe">
                                <Comment xsi:nil="true"/>
                              </TransitionReward>
                              <TransitionReward xmi:id="_OgLRZ2pdEe6xCeWT2JX60g" Set="3" Value="0.5 * initial_pop * blindness">
                                <Comment xsi:nil="true"/>
                              </TransitionReward>
                              <TransitionReward xmi:id="_OgLRaGpdEe6xCeWT3IX60g" Set="1" Value="0.5 * initial_pop * urban_cost_blindness">
                                <Comment xsi:nil="true"/>
                              </TransitionReward>
                            </MarkovData>
                          </Node>
                          <Node xmi:id="_OgLRaWpdEe6xCeWT3IX60g" NameID="Node3205" Label="die" NodeType="TerminalNode">
                            <Prob xmi:id="_OgLRampdEe6xCeWT3IX60g" Value="mortality_unnatural"/>
                            <MarkovData xsi:type="tree:MarkovJumpTransitionData" xmi:id="_OgLRa2pdEe6xCeWT3IX60g" MarkovJumpState="dead"/>
                          </Node>
                        </Node>
                      </Node>
[truncated: 1,192,427 more chars]
