# Supplementary material for: Cost-effectiveness and cost-utility of a digital technology-driven hierarchical healthcare screening pattern in China
Source: Nat Commun. 2024 Apr 30;15:3650. doi: 10.1038/s41467-024-47211-w (PMC11061155; doi:10.1038/s41467-024-47211-w)
Supplement: Supplementary file 6 — Source Data [file 41467_2024_47211_MOESM6_ESM.zip]

Archive with 6 entries (5 files):
- source data/
- __MACOSX/._source data
- source data/fig_data.xlsx
- __MACOSX/source data/._fig_data.xlsx
- source data/tornado_PSA.xlsx
- __MACOSX/source data/._tornado_PSA.xlsx
