# Supplementary material for: Cost-effectiveness and cost-utility of a digital technology-driven hierarchical healthcare screening pattern in China
Source: Nat Commun. 2024 Apr 30;15:3650. doi: 10.1038/s41467-024-47211-w (PMC11061155; doi:10.1038/s41467-024-47211-w)
Supplement: Supplementary file 6 — Source Data [file 41467_2024_47211_MOESM6_ESM.zip › source data/fig_data.xlsx]

## Sheet: illustration
	strategy	frequency
NoScreen	no screening
TeleScreen_30	telescreening	once-off
TeleScreen_5	telescreening	every 5 years
TeleScreen_4	telescreening	every 4 years
TeleScreen_3	telescreening	every 3 years
TeleScreen_2	telescreening	every 2 years
TeleScreen_1	telescreening	every year
AIScreen_30	AI screening	once-off
AIScreen_5	AI screening	every 5 years
AIScreen_4	AI screening	every 4 years
AIScreen_3	AI screening	every 3 years
AIScreen_2	AI screening	every 2 years
AIScreen_1	AI screening	every year
DHScreen_30	digital technology-driven hierarchical screening	once-off
DHScreen_5	digital technology-driven hierarchical screening	every 5 years
DHScreen_4	digital technology-driven hierarchical screening	every 4 years
DHScreen_3	digital technology-driven hierarchical screening	every 3 years
DHScreen_2	digital technology-driven hierarchical screening	every 2 years
DHScreen_1	digital technology-driven hierarchical screening	every year

## Sheet: Figure 2
Figure 2(a)						Figure 2(b)
	index	name	cost	utility			index	name	cost	utility
	0	NoScreen	2235.53	14.3173			0	NoScreen	2913.25	13.66
	1	TeleScreen_30	2214.54	14.3316			1	TeleScreen_30	2806.17	13.705
	2	TeleScreen_5	2242.65	14.3515			2	TeleScreen_5	2750.93	13.8302
	3	TeleScreen_4	2249.59	14.3567			3	TeleScreen_4	2739.68	13.8571
	4	TeleScreen_3	2264.44	14.3659			4	TeleScreen_3	2740.24	13.8989
	5	TeleScreen_2	2291.58	14.3817			5	TeleScreen_2	2752.43	13.9627
	6	TeleScreen_1	2374.62	14.4175			6	TeleScreen_1	2866.11	14.0772
	7	AIScreen_30	2197.47	14.3359			7	AIScreen_30	2749.53	13.7166
	8	AIScreen_5	2213.54	14.3614			8	AIScreen_5	2636.6	13.8677
	9	AIScreen_4	2217	14.3679			9	AIScreen_4	2612.67	13.898
	10	AIScreen_3	2225.53	14.3791			10	AIScreen_3	2592.43	13.9438
	11	AIScreen_2	2240.65	14.3978			11	AIScreen_2	2567.03	14.0105
	12	AIScreen_1	2288.06	14.4374			12	AIScreen_1	2567.17	14.1212
	13	DHScreen_30	2189.25	14.3365			13	DHScreen_30	2737.17	13.7185
	14	DHScreen_5	2192.52	14.3629			14	DHScreen_5	2610.18	13.8738
	15	DHScreen_4	2192.33	14.3696			15	DHScreen_4	2582.93	13.9045
	16	DHScreen_3	2193.86	14.3811			16	DHScreen_3	2556.74	13.9507
	17	DHScreen_2	2195.66	14.4001			17	DHScreen_2	2520.06	14.0175
	18	DHScreen_1	2203.03	14.4401			18	DHScreen_1	2484.87	14.127

## Sheet: Figure 3
Figure 3(a)						Figure 3(b)
	TeleScreen_30 vs NoScreen ICUR	ICUR_gap	ICUR_bottom	ICUR_top			TeleScreen_30 vs NoScreen ICUR	ICUR_gap	ICUR_bottom	ICUR_top
	Indirect costs for the blindness	2697.9	-2815.68	-117.779			Indirect costs for the blindness	3361.26	-4062.8	-701.533
	Costs for telescreening	997.369	-1965.41	-968.044			Utility for the POST-1	782.887	-2836.28	-2053.39
	Utility for the POST-1	540.873	-1785.44	-1244.57			Prevalence of severe cataract	373.415	-2561.39	-2187.97
	Prevalence of severe cataract	419.196	-1668.1	-1248.9			Utility for moderate cataract	338.586	-2563.43	-2224.84
	Opportunistic case finding rate	408.526	-1657.77	-1249.25			Prevalence of moderate cataract	233.574	-2505.95	-2272.37
Figure 3(c)						Figure 3(d)
	AIScreen_30 vs NoScreen ICUR	ICUR_gap	ICUR_bottom	ICUR_top			AIScreen_30 vs NoScreen ICUR	ICUR_gap	ICUR_bottom	ICUR_top
	Indirect costs for the blindness	2697.9	-3406.25	-708.354			Indirect costs for the blindness	3361.26	-4583.16	-1221.89
	Utility for the POST-1	758.654	-2504.34	-1745.69			Utility for the POST-1	953.901	-3455.84	-2501.94
	Costs for AI telescreening	406.74	-2260.67	-1853.93			Utility for moderate cataract	412.547	-3123.38	-2710.84
	Prevalence of severe cataract	372.757	-2236.37	-1863.61			Prevalence of severe cataract	328.786	-3060.33	-2731.54
	Utility for moderate cataract	315.327	-2226.98	-1911.65			Prevalence of moderate cataract	301.789	-3062.46	-2760.67
Figure 3(e)						Figure 3(f)
	DHScreen_30 vs NoScreen ICUR	ICUR_gap	ICUR_bottom	ICUR_top			DHScreen_30 vs NoScreen ICUR	ICUR_gap	ICUR_bottom	ICUR_top
	Indirect costs for the blindness	2697.9	-3766.34	-1068.44			Indirect costs for the blindness	3361.26	-4696.04	-1334.78
	Utility for the POST-1	891.442	-2942.68	-2051.24			Utility for the POST-1	991	-3590.24	-2599.24
	Utility for moderate cataract	370.519	-2616.77	-2246.25			Utility for moderate cataract	428.592	-3244.86	-2816.27
	Prevalence of severe cataract	342.429	-2581.89	-2239.46			Prevalence of severe cataract	319.034	-3168.53	-2849.5
	Prevalence of moderate cataract	334.233	-2594.66	-2260.43			Prevalence of moderate cataract	316.726	-3183.26	-2866.54

## Sheet: Figure 4
Figure 4(a)							Figure 4(b)
	$	NoScreen	TeleScreen_30	AIScreen_30	DHScreen_30			$	NoScreen	TeleScreen_30	AIScreen_30	DHScreen_30
	0	0	0.0001	0.0307	0.9692			0	0	0.0002	0.1518	0.848
	1391.99	0	0.0002	0.0683	0.9315			1055.15	0	0.0006	0.1826	0.8168
	2783.99	0	0.0004	0.0963	0.9033			2110.31	0	0.0012	0.1989	0.7999
	4175.98	0	0.0005	0.1201	0.8794			3165.47	0	0.0019	0.2091	0.789
	5567.97	0	0.0007	0.1377	0.8616			4220.62	0	0.0021	0.2161	0.7818
	6959.97	0	0.0011	0.1499	0.849			5275.77	0	0.0027	0.2207	0.7766
	8351.96	0	0.0016	0.1597	0.8387			6330.93	0	0.0029	0.2244	0.7727
	9743.95	0	0.0016	0.1688	0.8296			7386.09	0	0.0031	0.2283	0.7686
	11135.9	0	0.0017	0.1758	0.8225			8441.24	0	0.0034	0.2315	0.7651
	12527.9	0	0.0017	0.1832	0.8151			9496.4	0	0.0039	0.2342	0.7619
	13919.9	0	0.0017	0.1894	0.8089			10551.5	0	0.0043	0.2365	0.7592
	15311.9	0	0.0017	0.1944	0.8039			11606.7	0	0.0046	0.2381	0.7573
	16703.9	0	0.0018	0.1987	0.7995			12661.9	0	0.005	0.2389	0.7561
	18095.9	0	0.0018	0.2022	0.796			13717	0	0.0052	0.2397	0.7551
	19487.9	0	0.0018	0.206	0.7922			14772.2	0	0.0053	0.2408	0.7539
	20879.9	0	0.0021	0.2089	0.789			15827.3	0	0.0054	0.2421	0.7525
	22271.9	0	0.0022	0.2111	0.7867			16882.5	0	0.0056	0.2429	0.7515
	23663.9	0	0.0023	0.2138	0.7839			17937.6	0	0.0056	0.2438	0.7506
	25055.9	0	0.0023	0.2158	0.7819			18992.8	0	0.0056	0.2445	0.7499
	26447.9	0	0.0026	0.2173	0.7801			20047.9	0	0.0057	0.2448	0.7495
	27839.9	0	0.0028	0.2182	0.779			21103.1	0	0.0059	0.2453	0.7488
	29231.9	0	0.0028	0.2201	0.7771			22158.3	0	0.006	0.2457	0.7483
	30623.8	0	0.0028	0.2207	0.7765			23213.4	0	0.0061	0.2459	0.748
	32015.8	0	0.0029	0.2227	0.7744			24268.6	0	0.0062	0.2461	0.7477
	33407.8	0	0.003	0.2239	0.7731			25323.7	0	0.0064	0.2467	0.7469
	34799.8	0	0.003	0.2246	0.7724			26378.9	0	0.0064	0.2471	0.7465
	36191.8	0	0.0031	0.2265	0.7704			27434	0	0.0066	0.2472	0.7462
	37583.8	0	0.0032	0.227	0.7698			28489.2	0	0.0066	0.2474	0.746
	38975.8	0	0.0034	0.2275	0.7691			29544.3	0	0.0066	0.2477	0.7457
	40367.8	0	0.0035	0.2287	0.7678			30599.5	0	0.0066	0.248	0.7454
	41759.8	0	0.0035	0.2301	0.7664			31654.7	0	0.0066	0.2483	0.7451

## Sheet: Supplementary Fig.2 (a) (b)
Supplementary Fig.2(a)					Supplementary Fig.2(b)
	index	TeleScreen_30 vs NoScreen delta_cost	TeleScreen_30 vs NoScreen delta_blindness			index	TeleScreen_30 vs NoScreen delta_cost	TeleScreen_30 vs NoScreen delta_blindness
	0	-35.28	0.0116559			0	-191.811	0.0476151
	1	-18.6451	0.0113493			1	-93.0613	0.044952
	2	-17.8369	0.0112569			2	-100.615	0.0460215
	3	-16.4762	0.0117219			3	-90.8719	0.0490654
	4	-35.6191	0.0116701			4	-197.7	0.0475993
	5	-17.3687	0.0111573			5	-87.6449	0.0443914
	6	-28.5257	0.00999129			6	-146.702	0.0401322
	7	-10.3478	0.0108564			7	-54.2817	0.0438819
	8	-28.8583	0.0107993			8	-147.243	0.0430502
	9	-15.7293	0.0111779			9	-76.6377	0.0440832
	10	-20.6538	0.0108733			10	-98.94	0.0428427
	11	-15.7807	0.0108877			11	-82.1633	0.0433077
	12	-15.6307	0.0111999			12	-78.2131	0.0445902
	13	-24.5312	0.0104088			13	-143.573	0.0416762
	14	-29.0239	0.0114408			14	-148.711	0.0455174
	15	-17.1688	0.010821			15	-85.229	0.0431893
	16	-18.573	0.010347			16	-94.5461	0.0416218
	17	-24.0462	0.0108439			17	-127.047	0.0431101
	18	-13.0633	0.00952955			18	-76.4364	0.038574
	19	-18.1328	0.0117917			19	-81.681	0.0425332
	20	-15.6847	0.0109754			20	-74.8925	0.0441046
	21	-23.2545	0.0116563			21	-131.665	0.047649
	22	-19.1979	0.0109106			22	-102.047	0.043801
	23	-17.4812	0.0113409			23	-83.9974	0.0449976
	24	-20.3522	0.0106479			24	-107.827	0.0425111
	25	-16.3008	0.0101273			25	-81.0034	0.0406295
	26	-22.61	0.0114161			26	-115.673	0.044674
	27	-22.6014	0.0102274			27	-120.785	0.0405566
	28	-22.9553	0.010521			28	-107.861	0.0409767
	29	-17.6112	0.0105054			29	-90.3019	0.0413659
	30	-20.9133	0.011361			30	-109.984	0.045912
	31	-23.7449	0.010389			31	-118.232	0.0408917
	32	-21.5863	0.0116582			32	-130.776	0.0470273
	33	-26.3898	0.0110004			33	-145.852	0.0442847
	34	-23.9393	0.0111125			34	-129.872	0.0442435
	35	-17.4685	0.00980178			35	-84.2978	0.0394541
	36	-28.2983	0.0105316			36	-140.739	0.041978
	37	-29.3009	0.0102398			37	-151.441	0.0405257
	38	-33.5941	0.0104276			38	-192.943	0.0420103
	39	-15.2107	0.0115159			39	-70.6672	0.0451782
	40	-22.5608	0.0112984			40	-119.634	0.0455986
	41	-28.0263	0.0113449			41	-147.245	0.0454759
	42	-24.4197	0.0111461			42	-121.843	0.0447054
	43	-9.53962	0.00950553			43	-46.3782	0.0393253
	44	-21.9522	0.0110723			44	-109.66	0.0414266
	45	-27.0668	0.011313			45	-143.248	0.0452453
	46	-15.7047	0.0103362			46	-95.9602	0.0409211
	47	-21.6671	0.0114583			47	-101.617	0.0435595
	48	-16.6303	0.0101442			48	-119.377	0.0428714
	49	-23.3137	0.0117597			49	-111.544	0.0428979
	50	-19.3152	0.0102078			50	-109.559	0.0413956
	51	-24.4694	0.00974104			51	-114.405	0.0348193
	52	-19.3628	0.0113667			52	-96.0946	0.0434859
	53	-18.4617	0.0114353			53	-93.4055	0.0456811
	54	-15.5302	0.0105565			54	-97.6665	0.0430989
	55	-19.9647	0.0104405			55	-101.663	0.0404925
	56	-13.0819	0.00893816			56	-73.8352	0.0350675
	57	-26.0579	0.0108038			57	-107.628	0.0324854
	58	-13.6026	0.00954636			58	-63.6655	0.0393603
	59	-21.5024	0.0109109			59	-115.866	0.0434831
	60	-23.7069	0.0101626			60	-120.499	0.0402249
	61	-16.7293	0.0114098			61	-86.2055	0.0462288
	62	-13.2723	0.0108279			62	-70.796	0.0439602
	63	-23.7974	0.0111082			63	-118.778	0.0436062
	64	-20.0968	0.00992379			64	-109.981	0.0396548
	65	-14.1714	0.0111696			65	-66.8351	0.0417097
	66	-19.6028	0.0101102			66	-94.5884	0.0401668
	67	-13.118	0.0110484			67	-62.1741	0.0436632
	68	-19.9661	0.0103471			68	-99.258	0.0411505
	69	-18.1003	0.0115977			69	-97.6809	0.0480066
	70	-6.97085	0.00732092			70	-34.2326	0.0307211
	71	-32.5965	0.0116001			71	-141.338	0.0405533
	72	-12.6751	0.0103041			72	-71.557	0.0415333
	73	-28.8363	0.0114993			73	-141.022	0.0438492
	74	-11.4982	0.0102275			74	-67.6476	0.0409001
	75	-25.9873	0.0109477			75	-128.684	0.0443113
	76	-28.3355	0.0112538			76	-142.784	0.0454341
	77	-13.4454	0.00885932			77	-69.0061	0.0356659
	78	-25.3777	0.0107093			78	-121.105	0.0392864
	79	-20.2037	0.0104398			79	-104.794	0.0415394
	80	-26.7872	0.0108396			80	-132.613	0.0421109
	81	-25.2062	0.0108529			81	-137.592	0.043583
	82	-24.1986	0.0106619			82	-120.905	0.0418727
	83	-14.4866	0.00895113			83	-101.544	0.0373456
	84	-23.7403	0.0113638			84	-119.711	0.0447032
	85	-27.5067	0.011514			85	-141.332	0.0458916
	86	-29.9825	0.0114468			86	-156.394	0.0460037
	87	-27.4731	0.00973836			87	-185.772	0.0401467
	88	-24.5954	0.0110982			88	-128.005	0.0445399
	89	-21.7208	0.0113485			89	-110.293	0.0451531
	90	-20.8542	0.0105754			90	-105.606	0.0424028
	91	-11.576	0.00923418			91	-51.151	0.0323814
	92	-18.0059	0.0109465			92	-89.6027	0.0430261
	93	-17.3311	0.0117131			93	-88.7742	0.047724
	94	-23.8361	0.0110374			94	-122.213	0.0425266
	95	-17.7342	0.0103132			95	-93.2986	0.0402136
	96	-32.181	0.0103142			96	-181.677	0.0402909
	97	-11.9528	0.0110047			97	-55.864	0.0436945
	98	-39.4895	0.0107708			98	-214.476	0.0435843
	99	-16.7511	0.0099384			99	-85.3673	0.0375511
	100	-26.0016	0.0100721			100	-133.499	0.0371454
	101	-18.8384	0.0104332			101	-89.3083	0.0409192
	102	-10.1193	0.00937802			102	-38.163	0.0258071
	103	-18.7064	0.00968557			103	-91.8367	0.0344949
	104	-18.0757	0.0105096			104	-99.9204	0.0410351
	105	-16.6587	0.0107382			105	-90.9995	0.0429375
	106	-18.811	0.00998789			106	-102.95	0.039567
	107	-19.3078	0.0104034			107	-96.2452	0.0402773
	108	-31.3039	0.010272			108	-164.299	0.0392201
	109	-24.4023	0.00947583			109	-127.172	0.0388973
	110	-17.9654	0.00876618			110	-80.4137	0.029317
	111	-22.6589	0.0100954			111	-114.196	0.0417362
	112	-19.3191	0.01087			112	-95.285	0.0439872
	113	-24.0452	0.0102144			113	-123.487	0.039435
	114	-13.7811	0.0107071			114	-63.7802	0.04124
	115	-11.3586	0.0105535			115	-56.5387	0.0425405
	116	-8.34435	0.00808127			116	-58.2979	0.0328583
	117	-25.5219	0.00876243			117	-146.818	0.0351647
	118	-20.5945	0.0116113			118	-73.6324	0.0347185
	119	-10.5765	0.00950953			119	-60.2169	0.0376759
	120	-14.3068	0.0107488			120	-69.175	0.0426701
	121	-28.0205	0.0110113			121	-144.255	0.0447179
	122	-32.5896	0.0116328			122	-177.185	0.0469994
	123	-13.1847	0.00792771			123	-83.0578	0.0324871
	124	-29.3004	0.00994662			124	-148.74	0.0399045
	125	-19.6926	0.00997479			125	-99.8858	0.0399481
	126	-17.1975	0.0102347			126	-83.6653	0.04115
	127	-19.5966	0.011133			127	-108.981	0.0451856
	128	-23.7447	0.0113594			128	-120.226	0.0448096
	129	-21.045	0.0104106			129	-112.203	0.0420444
	130	-20.0731	0.0103572			130	-98.6362	0.0420392
	131	-14.3664	0.0108031			131	-71.3588	0.0427262
	132	-12.1829	0.0109875			132	-60.3206	0.0432025
	133	-28.1913	0.0115063			133	-148.804	0.0461813
	134	-18.4955	0.0107164			134	-87.8924	0.0424455
	135	-20.5195	0.0109563			135	-90.74	0.0414382
	136	-16.5682	0.0109697			136	-81.4952	0.0438453
	137	-24.3203	0.0104476			137	-124.914	0.0415499
	138	-29.9327	0.0104381			138	-182.88	0.0430807
	139	-14.2121	0.0106878			139	-62.6187	0.0408842
	140	-8.51117	0.0108884			140	-35.271	0.042336
	141	-35.5782	0.0110264			141	-184.172	0.0436019
	142	-34.7322	0.0107386			142	-173.618	0.0397803
	143	-25.8697	0.0114934			143	-140.119	0.0463357
	144	-22.7566	0.0109378			144	-112.061	0.0441201
	145	-12.4575	0.0103616			145	-60.4748	0.0423909
	146	-28.2917	0.0116837			146	-153.071	0.0474896
	147	-17.6337	0.0110754			147	-104.115	0.0453512
	148	-23.4431	0.011066			148	-116.261	0.0433665
	149	-22.833	0.0110695			149	-121.841	0.0444793
	150	-24.4356	0.0105513			150	-132.498	0.0414938
	151	-31.9911	0.0111157			151	-161.74	0.0424027
	152	-28.66	0.0117741			152	-154.799	0.0482121
	153	-27.952	0.0114802			153	-153.625	0.0463388
	154	-12.1309	0.00982416			154	-58.2501	0.0396617
	155	-29.7651	0.0110358			155	-158.077	0.0440835
	156	-11.2378	0.00735003			156	-57.7491	0.0343421
	157	-20.0612	0.0114034			157	-100.287	0.0457743
	158	-21.8395	0.0107937			158	-107.184	0.0429572
	159	-21.8296	0.0106269			159	-112.419	0.0425087
	160	-15.2139	0.0109246			160	-76.0004	0.0436937
	161	-19.8867	0.010624			161	-107.121	0.0427666
	162	-23.5057	0.0107757			162	-119.435	0.0420736
	163	-16.8874	0.0107493			163	-87.6976	0.0430386
	164	-19.5344	0.0103546			164	-131.289	0.0448837
	165	-22.5743	0.00984076			165	-126.08	0.0403141
	166	-39.8734	0.0115888			166	-162.903	0.0386994
	167	-13.5197	0.0114962			167	-61.8833	0.0415683
	168	-18.4998	0.0119867			168	-78.8673	0.0427136
	169	-17.2214	0.0114128			169	-68.1566	0.0384639
	170	-19.5922	0.0103154			170	-89.0265	0.0374075
	171	-14.0779	0.00929496			171	-69.1009	0.0356757
	172	-25.8714	0.0102666			172	-162.334	0.0458803
	173	-20.8549	0.00985369			173	-132.606	0.0470814
	174	-27.1544	0.0110844			174	-138.021	0.0460207
	175	-21.7177	0.00986478			175	-135.554	0.0437351
	176	-21.7324	0.0112943			176	-106.626	0.0443473
	177	-17.9548	0.0107494			177	-100.021	0.0427759
	178	-12.3393	0.00943394			178	-65.6454	0.0350792
	179	-25.4074	0.0110362			179	-119.655	0.0394904
	180	-23.2833	0.00948419			180	-136.398	0.0412497
	181	-20.6696	0.0112152			181	-94.415	0.0431263
	182	-30.3453	0.0111383			182	-163.733	0.0451069
	183	-10.2848	0.0083541			183	-72.1928	0.0418546
	184	-19.1741	0.010514			184	-105.713	0.0419258
	185	-28.5063	0.010504			185	-155.592	0.0405999
	186	-18.2403	0.0113085			186	-81.5398	0.0439624
	187	-8.96944	0.0109073			187	-37.7342	0.0443908
	188	-9.4912	0.00950486			188	-56.9816	0.0462889
	189	-17.8498	0.0101375			189	-114.693	0.0481473
	190	-23.5675	0.0110765			190	-121.934	0.0430281
	191	-21.3711	0.0112113			191	-101.773	0.0434057
	192	-22.7848	0.0115187			192	-109.632	0.0437672
	193	-20.1641	0.0109823			193	-100.701	0.0433315
	194	-22.9615	0.0120497			194	-86.6418	0.038739
	195	-29.524	0.0113738			195	-130.938	0.0394388
	196	-24.5446	0.0100233			196	-143.661	0.0437767
	197	-15.3625	0.010359			197	-69.9463	0.0386969
	198	-17.4901	0.010423			198	-94.8264	0.044491
	199	-15.6983	0.00982202			199	-71.9513	0.0352757
	200	-18.1542	0.0111991			200	-85.4388	0.0434528
	201	-10.445	0.0106154			201	-50.1688	0.0431623
	202	-23.8072	0.0113259			202	-127.941	0.0432497
	203	-22.7109	0.0104816			203	-124.962	0.0424065
	204	-7.43525	0.0108322			204	-15.2073	0.0350029
	205	-26.3394	0.0110269			205	-118.665	0.0381622
	206	-24.4323	0.0113266			206	-123.229	0.0448223
	207	-21.4632	0.0097132			207	-67.2638	0.0236074
	208	-15.753	0.0100002			208	-87.8745	0.0409521
	209	-38.0144	0.0112843			209	-199.757	0.0426748
	210	-8.58474	0.00749044			210	-66.5433	0.0371381
	211	-11.6909	0.0107949			211	-45.4587	0.0386611
	212	-27.6923	0.0111213			212	-148.371	0.0452145
	213	-11.9196	0.0106947			213	-48.8843	0.0401187
	214	-20.7769	0.0116164			214	-104.362	0.0458905
	215	-22.055	0.0116047			215	-107.929	0.0444115
	216	-17.7897	0.0102508			216	-108.778	0.0449591
	217	-14.1021	0.0111515			217	-61.5515	0.0436745
	218	-31.3547	0.0100289			218	-177.052	0.0411326
	219	-15.1989	0.011487			219	-61.702	0.0421117
	220	-29.8484	0.0118192			220	-151.025	0.0456451
	221	-20.1933	0.0107208			221	-114.28	0.0463449
	222	-40.6253	0.0116782			222	-211.027	0.0455382
	223	-16.5456	0.00861024			223	-104.213	0.0395046
	224	-29.3858	0.0110009			224	-133.048	0.0379966
	225	-18.1785	0.011064			225	-91.8533	0.0444851
	226	-24.1054	0.0115152			226	-123.158	0.0464983
	227	-10.5436	0.01125			227	-42.1372	0.0432471
	228	-12.1567	0.00915351			228	-76.5131	0.0379253
	229	-22.7098	0.0110699			229	-116.572	0.0403065
	230	-25.4335	0.0103711			230	-152.5	0.0434659
	231	-33.3511	0.0106947			231	-179.529	0.0437068
	232	-21.5789	0.011222			232	-95.5423	0.0428274
	233	-17.7088	0.0112295			233	-81.9684	0.0441144
	234	-26.7099	0.00982762			234	-161.984	0.0446721
	235	-24.413	0.0111006			235	-111.828	0.0431111
	236	-10.3962	0.0112816			236	-39.3585	0.0415749
	237	-17.2474	0.0095656			237	-106.601	0.044893
	238	-15.759	0.0105296			238	-68.3046	0.0369162
	239	-20.7126	0.0119426			239	-85.5043	0.0405236
	240	-20.0051	0.00992246			240	-84.1478	0.0312504
	241	-32.8381	0.011923			241	-142.253	0.0403156
	242	-26.3433	0.0104392			242	-161.601	0.0459199
	243	-29.7725	0.0109449			243	-151.555	0.0439991
	244	-20.1323	0.0107287			244	-96.8815	0.0415892
	245	-24.9816	0.0100168			245	-144.315	0.0446317
	246	-37.3215	0.0115959			246	-170.167	0.0416613
	247	-14.1701	0.0106226			247	-67.7978	0.0459505
	248	-32.2026	0.0115823			248	-152.318	0.0403584
	249	-13.9502	0.0101494			249	-80.0395	0.0448036
	250	-31.9606	0.0120261			250	-157.19	0.0451566
	251	-17.0664	0.0108192			251	-80.5684	0.0409843
	252	-24.5502	0.00974677			252	-139.897	0.0390466
	253	-29.7885	0.0114828			253	-148.751	0.0434215
	254	-14.1291	0.0102082			254	-70.635	0.0413761
	255	-16.6832	0.0107213			255	-87.2218	0.0417693
	256	-15.3693	0.00989057			256	-85.9303	0.0411917
	257	-30.4956	0.0117223			257	-157.331	0.04446
	258	-23.8109	0.0105175			258	-138.131	0.0459653
	259	-26.3822	0.0116409			259	-126.766	0.0446307
	260	-36.7752	0.0116866			260	-184.371	0.0437923
	261	-26.5773	0.0114077			261	-142.498	0.0457965
	262	-20.4775	0.0109775			262	-115.057	0.0476917
	263	-16.3241	0.0101259			263	-81.8923	0.0384812
	264	-16.5973	0.00999814			264	-88.027	0.0415576
	265	-25.1701	0.0113358			265	-119.506	0.0412197
	266	-14.2961	0.00981041			266	-80.8679	0.041648
	267	-17.343	0.0113954			267	-79.8321	0.0423144
	268	-26.3332	0.0113012			268	-140.617	0.0438989
	269	-27.3492	0.0102679			269	-161.787	0.0448791
	270	-30.3082	0.0102788			270	-152.083	0.0386365
	271	-20.3979	0.0112298			271	-107.756	0.0463773
	272	-22.9621	0.0101551			272	-127.949	0.0417061
	273	-19.3772	0.0115558			273	-89.3481	0.0426389
	274	-26.1151	0.0114091			274	-128.621	0.0441653
	275	-23.8093	0.0111101			275	-112.686	0.039946
	276	-8.0343	0.00966125			276	-43.5444	0.0446041
	277	-11.23	0.0111381			277	-57.6732	0.0414915
	278	-21.9232	0.0105716			278	-112.606	0.0426045
	279	-21.9481	0.0119463			279	-85.1363	0.0396486
	280	-22.2928	0.0109792			280	-126.842	0.0462869
	281	-16.9131	0.0104983			281	-64.3877	0.0348028
	282	-17.5765	0.0102999			282	-96.8173	0.0377384
	283	-33.117	0.0106087			283	-153.74	0.0385884
	284	-13.796	0.00792395			284	-99.7846	0.039126
	285	-18.1349	0.0104804			285	-94.6767	0.0318749
	286	-14.5328	0.0106006			286	-83.6207	0.043177
	287	-19.1941	0.00931227			287	-100.942	0.03897
	288	-20.189	0.00916986			288	-121.288	0.0346729
	289	-21.0144	0.0104688			289	-124.252	0.0477024
	290	-33.3087	0.0108834			290	-173.157	0.0417658
	291	-29.8123	0.0109464			291	-145.435	0.0410379
	292	-18.69	0.0115375			292	-85.5224	0.0448717
	293	-33.1315	0.010961			293	-176.749	0.0429836
	294	-14.6204	0.00987432			294	-71.8418	0.0428279
	295	-20.1601	0.0108767			295	-99.4527	0.0426748
	296	-27.3651	0.0118627			296	-127.268	0.0451168
	297	-25.7351	0.0106112			297	-140.059	0.0454635
	298	-16.9044	0.0102188			298	-88.4686	0.0408872
	299	-17.4453	0.0100867			299	-102.421	0.045734
	300	-18.1932	0.0114309			300	-86.7035	0.0447247
	301	-9.36622	0.010175			301	-32.6287	0.0358054
	302	-11.88	0.0105173			302	-58.6358	0.0413105
	303	-32.2409	0.0112256			303	-174.722	0.0448811
	304	-9.83255	0.0100349			304	-31.3612	0.0265373
	305	-27.116	0.0107214			305	-149.848	0.0423486
	306	-12.4424	0.0109386			306	-52.498	0.0420821
	307	-14.1229	0.0102259			307	-82.7788	0.0351598
	308	-30.7858	0.0112364			308	-174.655	0.0442286
	309	-25.2667	0.0115967			309	-86.0982	0.0310874
	310	-20.2727	0.0109804			310	-90.6803	0.04076
	311	-11.6788	0.0108702			311	-44.5827	0.0383723
	312	-47.2925	0.0101101			312	-280.203	0.0385446
	313	-23.1788	0.011071			313	-122.821	0.0452065
	314	-21.0301	0.0107066			314	-99.5858	0.0404946
	315	-18.1144	0.0107141			315	-94.6064	0.0442609
	316	-27.6259	0.0118538			316	-132.116	0.0431258
	317	-21.4601	0.0112668			317	-114.679	0.0442239
	318	-24.26	0.0106443			318	-94.5295	0.0348625
	319	-23.4779	0.0111301			319	-115.39	0.0420062
	320	-17.6106	0.0102732			320	-84.3769	0.0368845
	321	-18.8703	0.0105482			321	-60.5244	0.0292391
	322	-28.2715	0.0111836			322	-133.097	0.0386617
	323	-14.2998	0.0106991			323	-51.8406	0.0367167
	324	-11.8927	0.00896768			324	-86.8957	0.0344856
	325	-33.7054	0.0120995			325	-144.256	0.0414739
	326	-14.2368	0.00903215			326	-81.2249	0.0344125
	327	-17.7585	0.00954733			327	-96.5662	0.0373235
	328	-5.80644	0.00935657			328	-27.1006	0.0367052
	329	-18.4112	0.0108299			329	-95.0713	0.0433111
	330	-17.8196	0.0103804			330	-93.5582	0.0406431
	331	-24.0891	0.0108623			331	-125.328	0.0422911
	332	-27.7197	0.00974241			332	-168.718	0.0405621
	333	-21.4794	0.00937256			333	-118.32	0.0410577
	334	-27.18	0.0108512			334	-152.181	0.0453032
	335	-14.034	0.0110401			335	-76.8168	0.0457499
	336	-27.3626	0.0115076			336	-122.178	0.0416949
	337	-12.0351	0.0103945			337	-61.0571	0.0445573
	338	-17.4832	0.0104323			338	-75.9767	0.0361591
	339	-14.1791	0.0110366			339	-52.6594	0.0368386
	340	-32.2586	0.0107586			340	-177.695	0.0443076
	341	-23.2802	0.00998864			341	-117.635	0.0390321
	342	-18.4025	0.0112663			342	-85.5341	0.0451503
	343	-20.2354	0.00912777			343	-146.428	0.039089
	344	-9.62936	0.00810321			344	-66.211	0.0399994
	345	-24.1752	0.0112187			345	-129.4	0.0438322
	346	-10.8742	0.011318			346	-51.3072	0.0434215
	347	-26.8294	0.0105127			347	-130.707	0.0394717
	348	-21.0607	0.010147			348	-106.427	0.0423684
	349	-27.8762	0.0114063			349	-152.669	0.0473223
	350	-13.1965	0.0110459			350	-52.2557	0.0411692
	351	-21.428	0.0111261			351	-112.641	0.0438727
	352	-19.1539	0.0107332			352	-99.9778	0.0429138
	353	-17.2232	0.010294			353	-88.1871	0.0437257
	354	-24.8119	0.0110635			354	-132.622	0.0445433
	355	-26.1474	0.0105059			355	-139.932	0.0414014
	356	-26.9733	0.0105209			356	-138.67	0.0411896
	357	-12.9988	0.00986282			357	-77.4536	0.0458924
	358	-23.5503	0.0100649			358	-142.141	0.0433057
	359	-18.5973	0.0110114			359	-71.1682	0.0374422
	360	-21.3021	0.0111192			360	-111.686	0.046091
	361	-30.3656	0.0109235			361	-192.464	0.0467187
	362	-31.101	0.011577			362	-158.41	0.0449712
	363	-30.4524	0.0115673			363	-131.299	0.04045
	364	-13.9503	0.00912066			364	-78.0491	0.0338011
	365	-21.2546	0.011016			365	-104.358	0.0437574
	366	-6.62228	0.00973405			366	-28.2989	0.0430096
	367	-22.1637	0.00978248			367	-137.393	0.0409889
	368	-16.0998	0.0100522			368	-92.0984	0.0434669
	369	-14.5678	0.0104713			369	-78.7174	0.0450836
	370	-23.7879	0.0107129			370	-122.265	0.0431963
	371	-23.7277	0.0110585			371	-134.384	0.0465175
	372	-24.9309	0.010505			372	-137.292	0.0419399
	373	-25.2514	0.0117541			373	-119.622	0.0443033
	374	-20.752	0.010321			374	-93.6973	0.0405233
	375	-20.8172	0.0102827			375	-111.462	0.0392326
	376	-17.2726	0.011752			376	-82.3229	0.0473872
	377	-33.1481	0.0104864			377	-161.105	0.0369286
	378	-11.5355	0.0110916			378	-50.4808	0.0413632
	379	-27.4901	0.0110372			379	-139.337	0.0429258
	380	-20.8786	0.0101949			380	-95.6265	0.0390749
	381	-15.6738	0.0106755			381	-80.4909	0.0453605
	382	-17.8478	0.010371			382	-106.135	0.0423626
	383	-21.54	0.0116494			383	-101.809	0.0444301
	384	-20.2668	0.0111158			384	-87.873	0.03831
	385	-9.85517	0.00868157			385	-51.8386	0.0348572
	386	-16.2991	0.0101923			386	-85.682	0.0406469
	387	-19.2193	0.0106754			387	-123.039	0.0473585
	388	-30.7516	0.0110144			388	-167.382	0.0428023
	389	-13.1182	0.0116687			389	-49.9128	0.0399419
	390	-29.7599	0.0106924			390	-158.249	0.0415318
	391	-18.6823	0.0117616			391	-76.6697	0.0420694
	392	-10.0225	0.0116164			392	-42.3251	0.0439212
	393	-19.1391	0.00903776			393	-125.596	0.0429566
	394	-25.179	0.00942579			394	-141.534	0.0369194
	395	-25.4905	0.0116953			395	-115.012	0.0436846
	396	-19.6391	0.0108162			396	-110.948	0.0466322
	397	-28.8787	0.0112585			397	-143.526	0.0429249
	398	-20.681	0.0118411			398	-101.631	0.0450808
	399	-18.4724	0.00961257			399	-101.074	0.042025
	400	-19.7006	0.0103395			400	-93.9462	0.0369582
	401	-23.4135	0.0117203			401	-118.66	0.0460134
	402	-29.9161	0.0114019			402	-121.113	0.0380194
	403	-23.7333	0.00994415			403	-99.4085	0.0340051
	404	-18.064	0.0108211			404	-89.8124	0.0431061
	405	-15.7354	0.0112349			405	-80.8305	0.0467769
	406	-5.45299	0.00821096			406	-30.6429	0.0418296
	407	-11.3289	0.00969888			407	-51.8865	0.0327476
	408	-9.29034	0.00893362			408	-63.3915	0.0395635
	409	-13.7304	0.00925407			409	-78.0345	0.0383796
	410	-22.0287	0.0101377			410	-133.229	0.0427195
	411	-17.3811	0.00943072			411	-112.069	0.0426491
	412	-24.3498	0.00920541			412	-151.972	0.0383453
	413	-23.4988	0.0118568			413	-115.429	0.0456179
	414	-28.6949	0.010559			414	-146.814	0.0413657
	415	-16.1506	0.00958721			415	-72.7275	0.0368758
	416	-14.9468	0.0110669			416	-74.8697	0.0448241
	417	-18.5884	0.0116252			417	-99.3997	0.0482768
	418	-32.6299	0.0112459			418	-146.187	0.0374324
	419	-16.0637	0.0113894			419	-68.7106	0.0425492
	420	-15.851	0.0118531			420	-60.9974	0.0416774
	421	-29.6169	0.0100855			421	-175.687	0.0413201
	422	-20.7843	0.00989029			422	-115.091	0.0389549
	423	-18.738	0.0100436			423	-103.061	0.0398613
	424	-9.61238	0.0116553			424	-43.595	0.0448065
	425	-15.883	0.0106856			425	-92.2049	0.0426098
	426	-20.4757	0.00880641			426	-129.507	0.0370382
	427	-19.0405	0.0101832			427	-86.7198	0.034426
	428	-12.3872	0.010729			428	-74.3477	0.0427868
	429	-14.069	0.0106302			429	-78.7655	0.0437633
	430	-24.5949	0.0107147			430	-130.79	0.0415099
	431	-14	0.010407			431	-68.973	0.0408435
	432	-18.821	0.0112202			432	-93.0124	0.0435358
	433	-24.1731	0.0111647			433	-119.978	0.0401514
	434	-16.4237	0.0112016			434	-82.4214	0.0430327
	435	-13.0667	0.00812215			435	-83.6512	0.0334393
	436	-16.6883	0.0107511			436	-100.816	0.0469395
	437	-28.0427	0.0113915			437	-114.853	0.0369665
	438	-23.5101	0.010935			438	-123.308	0.042891
	439	-23.2557	0.0118976			439	-121.169	0.0475632
	440	-29.8462	0.0111622			440	-149.908	0.0431616
	441	-16.1792	0.0106993			441	-99.6084	0.048781
	442	-21.7184	0.0094446			442	-128.035	0.0409464
	443	-29.4552	0.0117984			443	-133.656	0.0414688
	444	-17.9729	0.0102743			444	-82.0716	0.0367017
	445	-18.2296	0.0102178			445	-99.1616	0.0443067
	446	-15.1542	0.0100129			446	-80.2886	0.0424954
	447	-33.509	0.0106842			447	-127.773	0.0313442
	448	-15.2146	0.00958105			448	-73.6445	0.0367428
	449	-14.9509	0.011302			449	-62.4227	0.0417655
	450	-35.6619	0.0102874			450	-185.752	0.0377176
	451	-17.6718	0.00948068			451	-105.536	0.0376625
	452	-19.5717	0.011664			452	-79.6908	0.0406883
	453	-20.8851	0.0110927			453	-107.638	0.0438905
	454	-14.5172	0.00909561			454	-92.7697	0.0376812
	455	-15.786	0.0104476			455	-79.8111	0.0405794
	456	-13.8123	0.010459			456	-67.573	0.0403739
	457	-20.0079	0.0106946			457	-87.1603	0.0367565
	458	-17.2617	0.0104235			458	-105.646	0.0411278
	459	-14.2584	0.00928608			459	-81.0273	0.0399684
	460	-18.6688	0.00992961			460	-110.676	0.0422275
	461	-25.7178	0.0112112			461	-122.042	0.0412793
	462	-18.6363	0.0107021			462	-60.6431	0.0292341
	463	-24.5672	0.0101808			463	-139.749	0.0429928
	464	-14.1012	0.00975075			464	-90.6603	0.0412583
	465	-18.7471	0.0101427			465	-91.1582	0.0360008
	466	-33.2829	0.011304			466	-179.501	0.0447187
	467	-22.4229	0.0100729			467	-131.718	0.0421138
	468	-24.2307	0.0106538			468	-140.719	0.0468454
	469	-30.207	0.0097959			469	-177.834	0.0372798
	470	-19.4852	0.0110154			470	-85.2938	0.0392387
	471	-25.4198	0.0106187			471	-142.727	0.0428037
	472	-21.964	0.00969003			472	-144.38	0.0472335
	473	-16.1153	0.0100599			473	-95.5488	0.044942
	474	-28.9733	0.0119781			474	-118.233	0.0405851
	475	-32.3786	0.00871946			475	-211.375	0.042399
	476	-26.679	0.0116277			476	-136.325	0.0448939
	477	-18.6037	0.0111357			477	-46.2097	0.0304091
	478	-21.9763	0.0103447			478	-131.073	0.0443094
	479	-11.4794	0.00944127			479	-59.7858	0.0408402
	480	-19.1351	0.0108551			480	-112.918	0.0420845
	481	-14.977	0.00943475			481	-76.8763	0.0332943
	482	-24.4376	0.010263			482	-140.872	0.0406295
	483	-10.6898	0.00981481			483	-55.2495	0.0426062
	484	-19.7965	0.0107043			484	-97.8942	0.0405667
	485	-27.1376	0.0110066			485	-137.197	0.0434134
	486	-19.6668	0.0103626			486	-106.242	0.0402009
	487	-24.4614	0.0108393			487	-123.865	0.0398871
	488	-20.5994	0.0109925			488	-111.135	0.0430701
	489	-16.2737	0.00948094			489	-101.5	0.0403292
	490	-14.3848	0.00983203			490	-88.008	0.0407044
	491	-35.5328	0.0113013			491	-177.901	0.0432123
	492	-19.9523	0.0105528			492	-121.26	0.0424103
	493	-18.0022	0.0101781			493	-94.9491	0.0438301
	494	-12.9721	0.0112815			494	-56.3024	0.0430215
	495	-22.4352	0.0103951			495	-107.654	0.0368936
	496	-24.8662	0.0111055			496	-144.111	0.0465329
	497	-12.4987	0.0106529			497	-62.9696	0.0460043
	498	-21.2117	0.00989138			498	-127.662	0.0422553
	499	-26.2648	0.010464			499	-140.031	0.0431662
	500	-43.4472	0.012765			500	-203.287	0.0465152
	501	-15.1703	0.00955812			501	-73.1023	0.0392012
	502	-27.8715	0.0110209			502	-156.163	0.0446954
	503	-29.8721	0.0113257			503	-124.549	0.0371428
	504	-25.7435	0.010644			504	-153.866	0.0483644
	505	-24.7851	0.0107506			505	-128.393	0.0425378
	506	-17.1433	0.0106784			506	-80.8219	0.0392349
	507	-14.7242	0.0109837			507	-62.1503	0.0416701
	508	-29.528	0.0105656			508	-163.149	0.0426432
	509	-25.4155	0.0111252			509	-130.833	0.0420675
	510	-17.3995	0.0101851			510	-89.6364	0.0424921
	511	-16.0204	0.010941			511	-86.1865	0.0472325
	512	-30.7305	0.0104038			512	-168.644	0.0413
	513	-26.0718	0.0109489			513	-140.758	0.0421829
	514	-20.3198	0.0113202			514	-92.3532	0.0429468
	515	-10.5783	0.00975923			515	-53.4313	0.041389
	516	-24.0905	0.00999776			516	-138.039	0.0408594
	517	-24.6814	0.00991506			517	-135.654	0.0393025
	518	-26.8585	0.0105295			518	-144.799	0.0421057
	519	-21.4121	0.0117222			519	-88.8166	0.0411226
	520	-14.1404	0.00807065			520	-89.9559	0.0359449
	521	-12.2309	0.0103442			521	-59.1683	0.0406417
	522	-27.4079	0.0104492			522	-136.224	0.0390838
	523	-12.9495	0.0113289			523	-78.1172	0.0444492
	524	-19.8913	0.0111554			524	-88.1628	0.0408185
	525	-20.9619	0.0100576			525	-123.532	0.0438297
	526	-13.9509	0.0101973			526	-70.6479	0.0398183
	527	-20.6202	0.011899			527	-83.8995	0.0412813
	528	-21.7982	0.0103402			528	-126.308	0.0427309
	529	-28.2141	0.0108595			529	-167.035	0.0455475
	530	-19.5694	0.0110636			530	-90.3476	0.0419174
	531	-11.264	0.00967919			531	-21.2056	0.0234739
	532	-13.0815	0.0100362			532	-59.4952	0.0401877
	533	-23.0081	0.0113068			533	-111.863	0.0423246
	534	-23.2757	0.0109978			534	-111.27	0.0398422
	535	-17.1693	0.0114143			535	-84.3713	0.0461484
	536	-10.6842	0.00887007			536	-61.2238	0.0339134
	537	-7.43174	0.00938721			537	-40.6504	0.0402132
	538	-6.95939	0.0096607			538	-35.8752	0.0447153
	539	-19.8446	0.0109578			539	-98.6562	0.0431926
	540	-25.491	0.0109573			540	-116.424	0.0377082
	541	-16.8796	0.0115058			541	-75.9042	0.0431477
	542	-20.3221	0.0114299			542	-111.189	0.0471794
	543	-18.9321	0.0104751			543	-102.45	0.042809
	544	-18.5902	0.0112509			544	-92.4944	0.0441394
	545	-18.997	0.0110684			545	-87.9486	0.0414326
	546	-23.9096	0.0107005			546	-129.398	0.0448326
	547	-25.8761	0.0107121			547	-142.335	0.0447423
	548	-10.2743	0.0111059			548	-41.9204	0.0465722
	549	-20.9053	0.0109267			549	-101.362	0.0430331
	550	-22.1293	0.0110025			550	-106.573	0.0427124
	551	-7.75549	0.00994115			551	-31.56	0.0392293
	552	-11.0801	0.0107672			552	-57.6357	0.0432356
	553	-14.7324	0.0101537			553	-78.333	0.0397404
	554	-20.7645	0.00934522			554	-119.283	0.0386596
	555	-30.0746	0.0105819			555	-164.141	0.0407122
	556	-13.6827	0.0111789			556	-35.18	0.0321875
	557	-25.6246	0.0106268			557	-151.608	0.0436222
	558	-37.384	0.0121701			558	-190.826	0.0459692
	559	-20.2845	0.0111959			559	-100.579	0.0451965
	560	-8.03304	0.00922098			560	-48.3047	0.0438998
	561	-14.1154	0.0104195			561	-66.8941	0.0421214
	562	-21.3964	0.0113739			562	-96.093	0.0406857
	563	-17.6282	0.010834			563	-85.4205	0.0402906
	564	-21.473	0.0109784			564	-111.482	0.0435172
	565	-39.1697	0.0114685			565	-205.018	0.0447614
	566	-21.0792	0.00987483			566	-128.396	0.0443345
	567	-17.1229	0.0101587			567	-93.6079	0.0448839
	568	-31.2121	0.0113474			568	-147.251	0.0423044
	569	-17.813	0.0110003			569	-81.1259	0.0413326
	570	-37.1989	0.0102139			570	-213.36	0.0420086
	571	-17.4272	0.0103203			571	-91.1611	0.0422231
	572	-9.0295	0.0109818			572	-31.0885	0.0437099
	573	-27.0068	0.0112545			573	-138.005	0.044953
	574	-12.0052	0.0100304			574	-60.3568	0.0408832
	575	-12.6001	0.0105967			575	-61.1322	0.0462415
	576	-37.0805	0.011957			576	-173.009	0.0421498
	577	-16.2983	0.0106619			577	-73.0464	0.0400349
	578	-10.4163	0.0108715			578	-50.0983	0.0478655
	579	-19.7382	0.011733			579	-90.0137	0.0435816
	580	-25.5669	0.00986686			580	-151.163	0.0442802
	581	-32.1373	0.010874			581	-180.008	0.0431757
	582	-21.6967	0.0102229			582	-102.169	0.038104
	583	-23.4753	0.0115962			583	-120.146	0.0464753
	584	-17.536	0.0101802			584	-83.7361	0.0387657
	585	-15.8681	0.0091464			585	-105.268	0.0429301
	586	-19.4337	0.0117951			586	-84.5694	0.0434651
	587	-23.4593	0.0110923			587	-109.452	0.0409219
	588	-20.7377	0.0114635			588	-107.302	0.0452752
	589	-14.7854	0.010136			589	-79.3683	0.0443246
	590	-32.396	0.0109842			590	-176.131	0.0434819
	591	-34.1527	0.0100809			591	-178.118	0.0363295
	592	-27.522	0.0107136			592	-158.147	0.0449963
	593	-27.7535	0.0108103			593	-152.807	0.045431
	594	-27.1233	0.0115266			594	-132.664	0.0447545
	595	-23.8191	0.0115355			595	-113.533	0.0448973
	596	-28.8556	0.00994188			596	-167.188	0.0414589
	597	-21.5803	0.0121307			597	-100.152	0.0460861
	598	-18.7821	0.0105937			598	-84.3104	0.0402747
	599	-20.3216	0.0103907			599	-118.046	0.0457176
	600	-33.7104	0.0116261			600	-165.519	0.0435094
	601	-20.1648	0.00991818			601	-106.684	0.0402105
	602	-16.9709	0.0104695			602	-104.293	0.0454065
	603	-20.016	0.0112426			603	-83.8283	0.0400858
	604	-30.4286	0.0113327			604	-146.517	0.0411417
	605	-25.8093	0.0117047			605	-126.585	0.0445995
	606	-17.4964	0.00980303			606	-106.994	0.0454133
	607	-34.9749	0.0107495			607	-200.509	0.0446239
	608	-26.6479	0.0118445			608	-118.714	0.0431201
	609	-17.7574	0.0110118			609	-91.1926	0.0428643
	610	-10.9565	0.0107196			610	-48.6799	0.0412924
	611	-20.0236	0.0111875			611	-75.7862	0.0361876
	612	-18.9046	0.0115423			612	-99.951	0.047127
	613	-27.4413	0.0103571			613	-153.802	0.0430483
	614	-25.6175	0.0113438			614	-138.613	0.0460535
	615	-21.2206	0.011793			615	-88.0134	0.0409622
	616	-7.28002	0.00978095			616	-34.2944	0.0382907
	617	-23.1768	0.0104894			617	-133.998	0.0469025
	618	-18.8655	0.0114222			618	-102.402	0.0471562
	619	-30.9316	0.011446			619	-139.929	0.0409532
	620	-6.10706	0.00925652			620	-24.1464	0.0319778
	621	-22.2076	0.00988157			621	-132.059	0.0420677
	622	-25.2908	0.011534			622	-122.468	0.0422414
	623	-18.6421	0.0105146			623	-84.9392	0.0398909
	624	-20.0336	0.0107929			624	-108.987	0.0451186
	625	-16.1515	0.00968858			625	-88.1886	0.0383185
	626	-10.9834	0.0105481			626	-52.1577	0.0429547
	627	-20.3625	0.0112257			627	-101.459	0.0433858
	628	-22.7004	0.0103935			628	-126.3	0.043789
	629	-20.3848	0.0117773			629	-100.273	0.0457894
	630	-19.6475	0.0110444			630	-86.8053	0.0399888
	631	-21.773	0.0103701			631	-145.62	0.043718
	632	-23.4567	0.0103075			632	-136.952	0.0456715
	633	-19.4089	0.0108557			633	-93.7184	0.0429161
	634	-12.6006	0.0104317			634	-49.4589	0.0359904
	635	-23.4609	0.0104785			635	-120.02	0.040389
	636	-16.1706	0.0108036			636	-89.1407	0.0448834
	637	-15.5353	0.00991339			637	-90.1072	0.0383995
	638	-28.1246	0.0114393			638	-150.408	0.0466983
	639	-32.6321	0.0110376			639	-188.772	0.0444021
	640	-19.3228	0.0112219			640	-92.3079	0.0428951
	641	-23.7663	0.0117649			641	-114.667	0.0464634
	642	-18.1779	0.0117564			642	-93.5574	0.0478361
	643	-17.4736	0.0117069			643	-84.773	0.0442126
	644	-17.226	0.010859			644	-97.6382	0.0460499
	645	-18.0207	0.0101597			645	-111.754	0.042359
	646	-14.4666	0.0100513			646	-75.431	0.0436632
	647	-16.5677	0.011408			647	-81.3754	0.044421
	648	-22.8263	0.0114979			648	-100.219	0.0410173
	649	-34.2983	0.0105956			649	-218.468	0.0481076
	650	-17.4941	0.0109976			650	-87.0805	0.0447076
	651	-11.7512	0.00872594			651	-60.0686	0.0317152
	652	-14.2248	0.0101187			652	-72.4706	0.0406958
	653	-13.6796	0.0102883			653	-72.6197	0.0398627
	654	-14.868	0.0112786			654	-65.4801	0.0427451
	655	-19.6067	0.0108109			655	-109.84	0.0455562
	656	-18.1505	0.00887002			656	-113.63	0.0426243
	657	-25.364	0.011671			657	-123.901	0.0442471
	658	-23.7369	0.0110115			658	-99.7073	0.0383218
	659	-12.8092	0.00986604			659	-73.5309	0.0420805
	660	-20.5316	0.0107362			660	-58.4381	0.0282253
	661	-18.3302	0.0117498			661	-88.86	0.0444997
	662	-17.124	0.0106807			662	-84.9399	0.0430531
	663	-11.2396	0.0101835			663	-64.2044	0.0425604
	664	-18.0061	0.0110082			664	-84.1522	0.040949
	665	-26.2645	0.0110806			665	-136.893	0.0430485
	666	-21.0956	0.0105435			666	-124.983	0.0456653
	667	-12.4418	0.00869511			667	-75.6019	0.0323998
	668	-39.6175	0.0113395			668	-199.127	0.0422327
	669	-19.4559	0.0117137			669	-97.0091	0.0460345
	670	-21.837	0.00999039			670	-125.557	0.044113
	671	-35.9462	0.0110153			671	-219.658	0.0481113
	672	-19.5686	0.0114937			672	-82.5982	0.0406868
	673	-14.2107	0.00986025			673	-73.9179	0.0396365
	674	-22.212	0.010558			674	-119.475	0.0429599
	675	-14.3049	0.00930319			675	-85.1175	0.0403379
	676	-27.6148	0.0107577			676	-145.292	0.0446497
	677	-24.1995	0.011809			677	-108.243	0.0420865
	678	-24.1276	0.0112702			678	-109.929	0.041727
	679	-22.978	0.0109725			679	-123.157	0.044818
	680	-21.6901	0.0113813			680	-107.709	0.0448198
	681	-27.1276	0.010633			681	-145.785	0.0439459
	682	-25.009	0.00961588			682	-150.671	0.042705
	683	-28.1313	0.0114466			683	-146.384	0.0419978
	684	-26.996	0.0103364			684	-130.204	0.0374596
	685	-19.502	0.0103992			685	-115.464	0.046132
	686	-16.6748	0.00842802			686	-103.998	0.0365818
	687	-12.617	0.0105971			687	-57.1593	0.0433216
	688	-23.3005	0.011398			688	-97.5041	0.038933
	689	-17.7909	0.0113738			689	-80.5794	0.0407411
	690	-24.413	0.0091443			690	-160.782	0.0367808
	691	-19.7227	0.00907585			691	-119.413	0.0370561
	692	-13.032	0.0102766			692	-67.1578	0.0468988
	693	-32.6539	0.0105367			693	-145.988	0.0368842
	694	-16.134	0.0112972			694	-69.1042	0.0400598
	695	-24.3799	0.0107297			695	-112.471	0.0401164
	696	-30.216	0.0111642			696	-184.182	0.0455158
	697	-17.5485	0.0116422			697	-81.3524	0.0421273
	698	-27.4684	0.0100658			698	-160.966	0.041498
	699	-33.142	0.0109484			699	-194.409	0.0459078
	700	-13.5258	0.00869366			700	-75.5491	0.0325558
	701	-18.3912	0.0102587			701	-95.9336	0.0414173
	702	-23.8225	0.0110765			702	-126.058	0.0446682
	703	-19.1268	0.0116378			703	-95.5998	0.0427351
	704	-18.5523	0.00985942			704	-106.723	0.041826
	705	-19.658	0.00991181			705	-124.282	0.0445109
	706	-19.4216	0.0109119			706	-92.8354	0.0421367
	707	-19.4012	0.0104219			707	-100.384	0.0400137
	708	-30.9003	0.0102352			708	-177.502	0.0432156
	709	-28.6056	0.0107122			709	-127.501	0.0372411
	710	-27.2637	0.0112878			710	-121.729	0.0396567
	711	-32.2007	0.0102581			711	-167.373	0.0407405
	712	-23.1462	0.0106822			712	-139.87	0.0475429
	713	-10.4042	0.0104317			713	-39.463	0.0421479
	714	-17.381	0.00949933			714	-96.2921	0.0386905
	715	-16.3214	0.0116067			715	-74.0074	0.0446667
	716	-22.4661	0.0100335			716	-108.015	0.03631
	717	-20.482	0.0105778			717	-108.574	0.0427056
	718	-23.7901	0.0110053			718	-109.036	0.0403285
	719	-18.0702	0.0106871			719	-89.1147	0.0410846
	720	-23.7359	0.0111812			720	-120.854	0.0435774
	721	-8.07201	0.00917578			721	-41.524	0.0383559
	722	-16.3279	0.0102096			722	-83.2561	0.0394446
	723	-12.7622	0.0102919			723	-64.4171	0.0421514
	724	-15.3679	0.0105428			724	-77.5567	0.0439023
	725	-33.3939	0.0116072			725	-165.01	0.0443447
	726	-15.2862	0.0116829			726	-72.0103	0.0446137
	727	-28.6	0.0101871			727	-163.693	0.0426792
	728	-21.5736	0.0107707			728	-111.798	0.0412735
	729	-27.2207	0.0120001			729	-91.5442	0.0346122
	730	-28.7056	0.0115284			730	-139.605	0.0432001
	731	-28.1179	0.0116967			731	-154.121	0.0472482
	732	-23.0362	0.0101043			732	-134.966	0.0440837
	733	-14.0705	0.011084			733	-71.7477	0.0477701
	734	-20.6357	0.00841645			734	-123.533	0.0336104
	735	-14.9875	0.00943641			735	-82.9417	0.0394369
	736	-23.5788	0.0108568			736	-100.259	0.0396755
	737	-19.9293	0.0115179			737	-88.7877	0.0412478
	738	-22.2621	0.0103272			738	-110.745	0.0416627
	739	-23.4144	0.0115903			739	-124.675	0.0470424
	740	-24.7772	0.0101296			740	-127.525	0.0387558
	741	-12.8559	0.00882614			741	-80.346	0.0397587
	742	-26.6424	0.0111732			742	-127.822	0.0419028
	743	-21.2805	0.0109894			743	-91.859	0.0387861
	744	-19.691	0.0101843			744	-107.383	0.0434607
	745	-18.657	0.00976407			745	-103.42	0.0409975
	746	-19.8852	0.011208			746	-89.5472	0.0413667
	747	-44.6825	0.0111719			747	-220.167	0.0404927
	748	-16.1119	0.0109618			748	-82.0161	0.0424748
	749	-15.7052	0.0108116			749	-73.5011	0.0434331
	750	-30.4657	0.0103215			750	-191.4	0.0444536
	751	-23.1517	0.0111174			751	-112.941	0.0413805
	752	-13.6764	0.0111363			752	-60.1783	0.043509
	753	-17.2808	0.0105822			753	-91.2309	0.0435668
	754	-18.8462	0.0115888			754	-91.6765	0.0439512
	755	-29.5509	0.0119041			755	-145.601	0.0450207
	756	-20.598	0.0107333			756	-115.4	0.0431576
	757	-24.2241	0.0103595			757	-144.896	0.0431069
	758	-18.5204	0.0101853			758	-114.797	0.0449941
	759	-19.4684	0.00993138			759	-116.751	0.0432266
	760	-26.1702	0.0113696			760	-125.531	0.0430169
	761	-22.2357	0.0115821			761	-67.6029	0.0307229
	762	-35.1411	0.0115658			762	-184.372	0.0451744
	763	-13.1439	0.0108008			763	-73.2391	0.0460524
	764	-22.7087	0.0101612			764	-129.04	0.0454359
	765	-20.1257	0.0103908			765	-117.112	0.0459457
	766	-7.08353	0.0091904			766	-27.3205	0.0326325
	767	-24.8022	0.0109718			767	-122.09	0.043237
	768	-19.072	0.0115011			768	-95.2065	0.0455828
	769	-33.953	0.0108032			769	-176.553	0.0399416
	770	-17.2388	0.0120704			770	-81.6097	0.047672
	771	-26.9063	0.00985124			771	-163.658	0.0423612
	772	-41.7547	0.0107911			772	-237.89	0.0434578
	773	-15.172	0.0113048			773	-66.4104	0.0435061
	774	-31.3799	0.0115025			774	-152.286	0.0437748
	775	-28.0404	0.0113043			775	-149.732	0.0458344
	776	-23.8077	0.0115552			776	-124.488	0.0474294
	777	-29.6351	0.0109797			777	-151.171	0.0425566
	778	-16.1821	0.00910038			778	-100.861	0.0449931
	779	-20.811	0.0104084			779	-107.559	0.0413877
	780	-17.7349	0.0106125			780	-76.2884	0.0376764
	781	-34.3134	0.0119204			781	-170.411	0.044287
	782	-22.8238	0.0106826			782	-111.46	0.0404412
	783	-20.4362	0.0112355			783	-110.198	0.0467912
	784	-17.4055	0.0115953			784	-83.2139	0.044684
	785	-16.1505	0.0112114			785	-81.9083	0.046206
	786	-9.57725	0.0102586			786	-46.9453	0.0444243
	787	-18.0188	0.0111958			787	-98.544	0.0466214
	788	-38.7919	0.0112381			788	-197.767	0.041427
	789	-29.98	0.0115786			789	-151.502	0.0443817
	790	-26.213	0.0107563			790	-148.772	0.0478241
	791	-14.7218	0.0120639			791	-70.0399	0.046196
	792	-19.7678	0.0117338			792	-85.6969	0.0440653
	793	-20.3627	0.010389			793	-124.383	0.0427147
	794	-24.1749	0.0112957			794	-120.314	0.0434472
	795	-17.3076	0.0096871			795	-94.9753	0.0412113
	796	-19.2159	0.0110844			796	-94.2319	0.0428443
	797	-23.2129	0.010748			797	-113.933	0.0428803
	798	-10.5676	0.00993785			798	-56.7223	0.039515
	799	-22.928	0.0103643			799	-114.179	0.0399683
	800	-38.4184	0.0110768			800	-224.393	0.0466365
	801	-22.1012	0.0107276			801	-112.412	0.041229
	802	-15.6482	0.01133			802	-68.127	0.0422988
	803	-32.0134	0.00942377			803	-208.276	0.0443798
	804	-15.4974	0.0103174			804	-83.2089	0.0445717
	805	-22.9636	0.0100109			805	-105.524	0.039533
	806	-19.6428	0.0107539			806	-108.761	0.0409442
	807	-16.8637	0.00948662			807	-65.4446	0.0319995
	808	-30.7324	0.0113797			808	-160.316	0.0425946
	809	-13.5949	0.0113726			809	-51.3131	0.0400064
	810	-19.1563	0.0101872			810	-103.519	0.0410678
	811	-14.2048	0.0103491			811	-76.9779	0.0448318
	812	-12.9451	0.0098516			812	-67.8065	0.0373362
	813	-7.04247	0.0111922			813	-22.4134	0.0419921
	814	-35.8954	0.010695			814	-214.917	0.0460471
	815	-20.3787	0.0112362			815	-98.7401	0.0418932
	816	-14.9919	0.0112783			816	-64.3059	0.0436907
	817	-24.1738	0.0107662			817	-130.683	0.0439513
	818	-28.3067	0.0109472			818	-150.731	0.0435976
	819	-22.0027	0.011371			819	-103.14	0.0438425
	820	-30.7436	0.0103859			820	-117.317	0.0308324
	821	-16.0671	0.010805			821	-77.5206	0.0419437
	822	-22.116	0.0107493			822	-124.478	0.0469176
	823	-18.2619	0.0109687			823	-92.1287	0.0414929
	824	-27.3544	0.0109848			824	-129.393	0.041637
	825	-17.9845	0.00998024			825	-112.065	0.0465991
	826	-23.3267	0.0110395			826	-112.588	0.0423338
	827	-29.8242	0.0110301			827	-142.359	0.0412745
	828	-12.188	0.0107196			828	-54.3213	0.0430552
	829	-38.8678	0.0114474			829	-201.466	0.045558
	830	-21.7477	0.00883918			830	-130.48	0.035608
	831	-21.824	0.0110227			831	-109.672	0.0443517
	832	-29.8676	0.0101668			832	-149.233	0.036027
	833	-14.6717	0.0115215			833	-61.7533	0.0437849
	834	-16.6131	0.0100566			834	-89.3684	0.0416352
	835	-36.7977	0.0112058			835	-189.297	0.0427637
	836	-18.7799	0.0112946			836	-86.3143	0.0436857
	837	-25.7062	0.0110071			837	-130.025	0.0423425
	838	-14.4005	0.00897126			838	-93.742	0.0391227
	839	-25.2894	0.0105345			839	-148.16	0.0417023
	840	-23.7896	0.0120476			840	-109.968	0.0421691
	841	-20.424	0.0108056			841	-113.931	0.045809
	842	-8.48615	0.00938773			842	-46.3789	0.0431215
	843	-19.9171	0.0114805			843	-96.5178	0.0452953
	844	-26.5321	0.011565			844	-128.008	0.0434952
	845	-16.0128	0.0101757			845	-86.6405	0.0453428
	846	-23.3777	0.0111538			846	-119.46	0.0436768
	847	-17.8258	0.0107811			847	-84.05	0.0389007
	848	-18.564	0.0114251			848	-89.9604	0.0458125
	849	-15.2005	0.0111966			849	-78.9908	0.0419701
	850	-7.45869	0.0113236			850	-35.4671	0.0446497
	851	-11.4655	0.0105007			851	-67.5264	0.0495557
	852	-20.2801	0.00966327			852	-121.123	0.042897
	853	-23.5343	0.0110642			853	-105.795	0.0397336
	854	-32.4967	0.0109234			854	-139.563	0.0369466
	855	-28.5388	0.0101972			855	-153.423	0.0388517
	856	-19.4981	0.0097737			856	-104.395	0.0390323
	857	-14.1418	0.0105384			857	-69.7643	0.0408646
	858	-17.1339	0.00893354			858	-102.315	0.0415987
	859	-22.2713	0.0100976			859	-135.454	0.0437984
	860	-13.8636	0.0118565			860	-48.9674	0.0399014
	861	-13.9947	0.0104075			861	-65.7579	0.0387037
	862	-19.5722	0.0111653			862	-104.659	0.0439695
	863	-17.4422	0.00996338			863	-94.3887	0.0404478
	864	-28.0474	0.0097118			864	-180.427	0.0430854
	865	-24.3998	0.0109645			865	-116.282	0.0413695
	866	-22.4173	0.0102004			866	-113.726	0.0423931
	867	-16.9035	0.0101001			867	-85.583	0.0410935
	868	-26.4069	0.0116883			868	-143.446	0.0429316
	869	-24.6774	0.0116335			869	-121.746	0.0447516
	870	-21.8543	0.0104415			870	-117.203	0.0436884
	871	-12.1424	0.0114818			871	-53.5716	0.0457595
	872	-8.77914	0.00983589			872	-40.5099	0.042014
	873	-18.7292	0.00933969			873	-92.88	0.0350508
	874	-13.1733	0.0102357			874	-60.6864	0.03876
	875	-19.0387	0.0110985			875	-78.6047	0.0384679
	876	-27.0515	0.0111947			876	-133.402	0.0422868
	877	-13.3091	0.0113049			877	-61.3854	0.0436295
	878	-21.4294	0.0107045			878	-108.739	0.0436365
	879	-21.2147	0.0103584			879	-129.226	0.0449265
	880	-24.8041	0.0103497			880	-106.45	0.0336089
	881	-6.79004	0.00946099			881	-26.1322	0.0359186
	882	-15.198	0.0103165			882	-80.579	0.0407139
	883	-17.291	0.00965794			883	-105.12	0.0430889
	884	-27.2935	0.0102607			884	-154.183	0.0423775
	885	-24.6589	0.0107139			885	-117.083	0.0401413
	886	-14.6504	0.0118644			886	-58.7043	0.0451119
	887	-28.6914	0.0114642			887	-140.647	0.0427979
	888	-12.1286	0.0106789			888	-60.1571	0.0431755
	889	-10.4796	0.0104276			889	-49.2251	0.0429516
	890	-15.9881	0.0114581			890	-74.0479	0.0426306
	891	-17.5108	0.01145			891	-83.497	0.0425167
	892	-21.9147	0.0104553			892	-131.306	0.0456718
	893	-24.5777	0.00950345			893	-140.231	0.0396619
	894	-15.0665	0.0106499			894	-76.8671	0.0431659
	895	-24.6324	0.0107059			895	-110.82	0.0371444
	896	-17.9193	0.0111521			896	-75.6854	0.0381581
	897	-13.71	0.00917087			897	-83.8772	0.0409431
	898	-15.7159	0.0116577			898	-81.622	0.0465125
	899	-24.6388	0.0107979			899	-127.577	0.04088
	900	-11.3836	0.00916519			900	-70.6575	0.0408051
	901	-11.7966	0.0116169			901	-46.1426	0.043229
	902	-22.8359	0.0110084			902	-107.058	0.039643
	903	-18.8412	0.010574			903	-104.52	0.0432554
	904	-17.7312	0.0119848			904	-85.1659	0.0469556
	905	-13.9717	0.00997732			905	-71.7038	0.0429632
	906	-15.2722	0.00937464			906	-115.518	0.0454758
	907	-11.8228	0.00965961			907	-55.8416	0.0378151
	908	-21.8591	0.00976708			908	-108.756	0.0378447
	909	-15.4543	0.00961126			909	-83.9871	0.0387627
	910	-17.9509	0.0111872			910	-80.4175	0.0442091
	911	-17.1916	0.0103364			911	-74.1279	0.0379201
	912	-22.8209	0.0124115			912	-104.241	0.0466263
	913	-18.1608	0.0114536			913	-76.1614	0.0398425
	914	-14.1055	0.00985059			914	-80.1514	0.0446828
	915	-15.0227	0.0109281			915	-82.819	0.0469886
	916	-28.181	0.0113854			916	-134.225	0.0423454
	917	-23.8493	0.0115009			917	-118.567	0.0408483
	918	-15.1928	0.0109549			918	-72.0093	0.0452124
	919	-14.451	0.0107563			919	-79.7358	0.0462787
	920	-13.8238	0.0109894			920	-60.195	0.0405496
	921	-30.4214	0.0119081			921	-152.027	0.0454099
	922	-14.8732	0.0101562			922	-88.9899	0.0447345
	923	-25.8044	0.0112858			923	-144.316	0.0470522
	924	-12.573	0.00898639			924	-68.6223	0.0415963
	925	-18.655	0.0105309			925	-98.5495	0.0451343
	926	-19.1804	0.0106813			926	-85.0064	0.0398866
	927	-11.968	0.0109721			927	-51.2853	0.0418943
	928	-29.7557	0.0120335			928	-138.243	0.0437537
	929	-31.8177	0.0104104			929	-169.742	0.0410429
	930	-26.1975	0.00884785			930	-181.613	0.0447108
	931	-17.154	0.00930029			931	-90.0435	0.0337348
	932	-16.3987	0.0106059			932	-56.0239	0.0340138
	933	-10.9369	0.0110778			933	-61.6092	0.04624
	934	-42.8704	0.0117104			934	-232.249	0.0461751
	935	-19.3173	0.0104651			935	-116.484	0.0450426
	936	-13.3984	0.0096453			936	-67.1604	0.0423485
	937	-18.565	0.0106624			937	-80.3974	0.0395332
	938	-11.483	0.0110788			938	-45.3984	0.0423313
	939	-20.9088	0.0109945			939	-97.1274	0.0395459
	940	-30.8645	0.00965694			940	-186.56	0.0421161
	941	-16.5166	0.0104241			941	-85.4807	0.0409783
	942	-31.2247	0.01062			942	-152.868	0.0415636
	943	-16.1703	0.0108749			943	-70.5456	0.0402728
	944	-29.0384	0.00944592			944	-161.712	0.0359833
	945	-19.0744	0.012111			945	-85.2152	0.0447358
	946	-13.3321	0.0113194			946	-53.3047	0.0430093
	947	-32.9653	0.011118			947	-188.145	0.045775
	948	-16.5767	0.0121775			948	-79.9783	0.0475486
	949	-21.0412	0.0106177			949	-105.046	0.0429643
	950	-23.1453	0.0111873			950	-146.132	0.0469413
	951	-13.8144	0.0100967			951	-65.6189	0.0416371
	952	-7.42339	0.0111143			952	-28.7745	0.0445662
	953	-34.2672	0.0102325			953	-185.829	0.0412749
	954	-19.5897	0.0100582			954	-119.275	0.0461948
	955	-8.47265	0.0105059			955	-27.93	0.0398446
	956	-23.6474	0.0118325			956	-100.406	0.042018
	957	-19.1711	0.0108017			957	-84.2351	0.0386962
	958	-19.2256	0.00990375			958	-112.23	0.0440118
	959	-15.7771	0.00992011			959	-95.4883	0.0446451
	960	-18.7024	0.0108761			960	-85.748	0.0410468
	961	-37.6052	0.0122582			961	-159.208	0.0399177
	962	-30.8285	0.0108511			962	-162.436	0.0431973
	963	-13.4297	0.0078636			963	-104.264	0.0423422
	964	-34.2046	0.0113793			964	-175.26	0.0448579
	965	-21.1034	0.0117554			965	-83.0615	0.0403021
	966	-17.4006	0.0112852			966	-78.9348	0.0448207
	967	-23.1688	0.0114173			967	-117.261	0.0454225
	968	-24.0414	0.011153			968	-122.858	0.0431489
	969	-35.1403	0.0116752			969	-179.17	0.0433671
	970	-16.3371	0.0104653			970	-91.5959	0.0435451
	971	-14.8216	0.00987101			971	-85.7726	0.0467727
	972	-21.7699	0.0111402			972	-106.789	0.0409858
	973	-28.9523	0.0108988			973	-126.892	0.0374313
	974	-15.1316	0.0106216			974	-70.5583	0.0414574
	975	-12.0382	0.0104327			975	-54.3771	0.0412797
	976	-17.0027	0.0108278			976	-80.8268	0.0394739
	977	-16.8336	0.0117041			977	-76.8218	0.0435622
	978	-20.5855	0.0107112			978	-97.5327	0.0393252
	979	-11.2435	0.00961618			979	-64.5286	0.041173
	980	-18.5117	0.0109319			980	-87.5418	0.0393787
	981	-26.9572	0.0116884			981	-133.746	0.042649
	982	-10.9732	0.00962794			982	-68.8877	0.0446842
	983	-14.003	0.0101046			983	-23.5641	0.0211253
	984	-13.6926	0.00979317			984	-67.7009	0.0349694
	985	-21.8363	0.01191			985	-100.651	0.0446637
	986	-21.5922	0.0105493			986	-124.765	0.0456722
	987	-20.6419	0.0103496			987	-75.415	0.0308562
	988	-14.5647	0.0116426			988	-63.4215	0.0451785
	989	-17.1842	0.00850225			989	-106.287	0.0319635
	990	-27.8103	0.0107929			990	-157.986	0.0464488
	991	-16.1854	0.0110409			991	-82.2119	0.0436007
	992	-25.8557	0.011611			992	-101.034	0.0386642
	993	-14.7641	0.0098186			993	-85.2707	0.0399683
	994	-25.8976	0.0103576			994	-136.624	0.0418793
	995	-25.8527	0.0115626			995	-72.5083	0.0289358
	996	-22.1077	0.0119881			996	-96.8628	0.0437114
	997	-26.9834	0.0109607			997	-153.097	0.0466329
	998	-29.4895	0.00963165			998	-189.065	0.0396006
	999	-34.973	0.0108966			999	-202.004	0.0455132
	1000	-23.8601	0.0101857			1000	-137.294	0.0450327
	1001	-20.8339	0.00830342			1001	-125.115	0.0324635
	1002	-21.8372	0.0112151			1002	-91.8603	0.0388461
	1003	-10.8583	0.0112429			1003	-37.6891	0.0392504
	1004	-15.0053	0.0106408			1004	-78.9236	0.041354
	1005	-38.3704	0.0114995			1005	-195.432	0.0431502
	1006	-34.2106	0.0118576			1006	-179.217	0.0461471
	1007	-13.9817	0.011273			1007	-66.8677	0.0466551
	1008	-14.0088	0.00964849			1008	-81.5095	0.0410438
	1009	-16.8806	0.00999493			1009	-95.6557	0.0404765
	1010	-19.0476	0.0115426			1010	-99.1266	0.0454283
	1011	-25.0156	0.0110965			1011	-131.127	0.0419932
	1012	-17.7331	0.011107			1012	-79.3333	0.0391569
	1013	-21.5802	0.0113465			1013	-109.709	0.0460493
	1014	-12.0083	0.0107218			1014	-59.8381	0.0436918
	1015	-14.5362	0.0114077			1015	-67.757	0.0450471
	1016	-17.7885	0.010274			1016	-97.3962	0.0414853
	1017	-20.2837	0.0100104			1017	-118.843	0.0449561
	1018	-17.4276	0.0120555			1018	-77.1984	0.04483
	1019	-17.1905	0.00991175			1019	-88.5935	0.0408304
	1020	-27.0698	0.0104467			1020	-168.542	0.0457263
	1021	-18.4862	0.0115202			1021	-77.2443	0.0419049
	1022	-24.3116	0.010421			1022	-123.905	0.0389506
	1023	-33.2639	0.0111647			1023	-179.296	0.0451568
	1024	-23.7396	0.0115463			1024	-119.611	0.0453445
	1025	-24.9865	0.0113187			1025	-127.341	0.0445334
	1026	-23.6247	0.0105928			1026	-127.686	0.04363
	1027	-26.0978	0.0108019			1027	-141.385	0.0433691
	1028	-22.084	0.0100722			1028	-124.475	0.0437578
	1029	-16.8671	0.0100481			1029	-99.9642	0.0442112
	1030	-20.0248	0.0105467			1030	-94.6959	0.0411102
	1031	-17.8024	0.011007			1031	-73.3293	0.0379959
	1032	-21.5211	0.0117854			1032	-98.0506	0.0437748
	1033	-28.5069	0.0115133			1033	-154.229	0.047644
	1034	-37.8576	0.0115097			1034	-207.108	0.0471121
	1035	-27.2841	0.0109147			1035	-131.12	0.0408123
	1036	-15.9553	0.0113619			1036	-73.0022	0.0454546
	1037	-23.6446	0.0113976			1037	-125.099	0.0458622
	1038	-19.9817	0.0114322			1038	-101.39	0.0453569
	1039	-17.1426	0.00998379			1039	-95.4387	0.0391901
	1040	-19.1173	0.0112239			1040	-90.5757	0.0425838
	1041	-12.3466	0.0112196			1041	-62.1415	0.0452633
	1042	-12.0572	0.0106369			1042	-57.8504	0.0427604
	1043	-28.4221	0.0108352			1043	-154.802	0.0393095
	1044	-28.0648	0.011711			1044	-145.882	0.0444904
	1045	-18.3991	0.0107416			1045	-105.621	0.0439798
	1046	-14.9924	0.0107059			1046	-75.963	0.0456475
	1047	-21.9393	0.0100983			1047	-135.645	0.0441228
	1048	-18.6965	0.00939101			1048	-101.655	0.0378422
	1049	-16.9625	0.0114349			1049	-78.1754	0.0432076
	1050	-20.2365	0.0104423			1050	-94.1949	0.0399519
	1051	-18.0448	0.0112567			1051	-95.5164	0.0466857
	1052	-8.90699	0.00983483			1052	-39.3873	0.0375547
	1053	-22.4804	0.0116033			1053	-125.538	0.0452571
	1054	-16.4258	0.0107559			1054	-80.7015	0.0406572
	1055	-15.9286	0.0103455			1055	-93.1573	0.0461698
	1056	-24.1025	0.0102396			1056	-137.232	0.0400662
	1057	-11.7699	0.0107188			1057	-52.9897	0.0431281
	1058	-14.7195	0.00953542			1058	-89.0279	0.0451181
	1059	-25.4665	0.0113111			1059	-124.386	0.0419171
	1060	-15.0675	0.0102244			1060	-69.0029	0.0404999
	1061	-13.7578	0.0109143			1061	-65.6446	0.0428258
	1062	-20.9364	0.0111661			1062	-92.1591	0.0384465
	1063	-20.3159	0.011243			1063	-105.96	0.0452085
	1064	-22.6758	0.0105235			1064	-135.143	0.0462272
	1065	-29.3477	0.0111988			1065	-162.596	0.0472421
	1066	-17.1207	0.0102801			1066	-89.6606	0.0449153
	1067	-30.3331	0.0103808			1067	-165.238	0.0433358
	1068	-26.4062	0.0112548			1068	-120.531	0.0397297
	1069	-19.3232	0.0117338			1069	-76.6539	0.0423265
	1070	-19.6868	0.0114451			1070	-98.5996	0.0452498
	1071	-19.4288	0.0110083			1071	-102.793	0.0449747
	1072	-29.0454	0.0111227			1072	-165.035	0.0459967
	1073	-21.3253	0.0112005			1073	-99.1117	0.0414076
	1074	-17.929	0.0112258			1074	-88.2489	0.0454424
	1075	-14.391	0.0113029			1075	-65.8633	0.0434936
	1076	-18.9503	0.0110483			1076	-57.1993	0.0298745
	1077	-22.4114	0.00995874			1077	-143.603	0.0443816
	1078	-9.90979	0.0109643			1078	-35.889	0.038678
	1079	-26.691	0.0109355			1079	-112.676	0.0361198
	1080	-24.4225	0.0108868			1080	-123.179	0.0413066
	1081	-20.5161	0.00927137			1081	-135.765	0.0428279
	1082	-30.7986	0.0112661			1082	-161.236	0.0435742
	1083	-18.0024	0.0106716			1083	-78.3114	0.0400647
	1084	-10.4645	0.0092317			1084	-63.917	0.0390135
	1085	-15.191	0.0113364			1085	-68.8965	0.0448132
	1086	-17.4617	0.00963236			1086	-98.646	0.037222
	1087	-16.5436	0.0101901			1087	-89.4211	0.0387474
	1088	-9.65238	0.011858			1088	-48.8817	0.0456715
	1089	-17.2213	0.0107944			1089	-85.8588	0.0429601
	1090	-15.2495	0.00769934			1090	-121.286	0.0440999
	1091	-18.2142	0.0115342			1091	-89.9722	0.0457203
	1092	-15.6453	0.0108862			1092	-54.8345	0.0336334
	1093	-15.9594	0.0108595			1093	-79.1924	0.0437131
	1094	-36.9396	0.0109931			1094	-212.717	0.0447719
	1095	-28.0476	0.00975393			1095	-164.387	0.0397281
	1096	-21.1341	0.0110096			1096	-112.723	0.0465922
	1097	-23.6067	0.0108204			1097	-113.564	0.040359
	1098	-32.5186	0.0116319			1098	-139.907	0.0399971
	1099	-34.906	0.0114778			1099	-185.858	0.0454935
	1100	-15.3765	0.011276			1100	-67.6448	0.0431495
	1101	-15.1757	0.00926631			1101	-93.1141	0.0400949
	1102	-18.5156	0.0111189			1102	-93.0195	0.0417303
	1103	-31.8168	0.0119815			1103	-153.961	0.045497
	1104	-12.802	0.00868586			1104	-96.1553	0.0420286
	1105	-23.4323	0.0113951			1105	-118.13	0.0453295
	1106	-24.212	0.0103224			1106	-123.844	0.0405363
	1107	-27.9661	0.0101262			1107	-166.093	0.0432116
	1108	-23.7702	0.010848			1108	-121.258	0.0429596
	1109	-23.4597	0.0113931			1109	-110.183	0.0434429
	1110	-11.5942	0.0119302			1110	-42.9607	0.0430722
	1111	-23.0001	0.0110503			1111	-134.739	0.0444474
	1112	-17.5422	0.00817448			1112	-132.004	0.0420479
	1113	-16.9556	0.010963			1113	-80.6829	0.0445398
	1114	-26.5324	0.0103215			1114	-125.049	0.0383109
	1115	-22.3315	0.0109203			1115	-112.463	0.0429647
	1116	-18.8189	0.00938333			1116	-100.608	0.038306
	1117	-19.3648	0.0108886			1117	-93.5977	0.0422161
	1118	-25.8899	0.00981492			1118	-137.41	0.0365061
	1119	-9.88961	0.0106507			1119	-43.6576	0.043122
	1120	-15.5464	0.00978113			1120	-81.7669	0.0421357
	1121	-19.8162	0.0106755			1121	-102.426	0.0429142
	1122	-9.63754	0.0101024			1122	-39.3535	0.0411539
	1123	-20.1881	0.0100361			1123	-107.157	0.0402517
	1124	-13.9001	0.0108165			1124	-59.5361	0.0395944
	1125	-25.6445	0.0113444			1125	-130.438	0.0462661
	1126	-19.6077	0.0110779			1126	-103.557	0.0438324
	1127	-9.89753	0.00843511			1127	-55.9024	0.0320538
	1128	-24.3446	0.0113224			1128	-117.988	0.0429281
	1129	-20.3301	0.0110147			1129	-105.659	0.042328
	1130	-20.8379	0.00869084			1130	-152.818	0.0373525
	1131	-20.4139	0.0114151			1131	-110.246	0.0464949
	1132	-28.6618	0.010406			1132	-138.439	0.0389056
	1133	-20.0022	0.0105127			1133	-97.0712	0.0405693
	1134	-15.5363	0.0111177			1134	-73.0153	0.0442741
	1135	-25.8747	0.010325			1135	-131.385	0.0401304
	1136	-21.7171	0.0107925			1136	-109.139	0.0430634
	1137	-30.706	0.0109767			1137	-157.674	0.0446254
	1138	-20.0679	0.0104163			1138	-92.3545	0.0400901
	1139	-20.9307	0.01057			1139	-105.537	0.0444055
	1140	-18.1708	0.0107587			1140	-81.1547	0.0397415
	1141	-18.605	0.0107139			1141	-85.9319	0.0384436
	1142	-17.9692	0.00997547			1142	-96.1076	0.0382336
	1143	-27.3494	0.0116415			1143	-150.543	0.0467963
	1144	-21.0957	0.00868032			1144	-138.9	0.0416127
	1145	-23.7343	0.0103637			1145	-144.961	0.0436555
	1146	-13.6416	0.00992567			1146	-56.175	0.0373215
	1147	-20.4225	0.0103051			1147	-110.739	0.0420422
	1148	-30.8754	0.0105063			1148	-174.372	0.0432114
	1149	-30.2101	0.0119608			1149	-143.528	0.0438547
	1150	-19.2245	0.0107775			1150	-92.9799	0.043068
	1151	-32.1165	0.0119461			1151	-138.191	0.0420794
	1152	-15.8839	0.0119437			1152	-64.1572	0.042565
	1153	-31.7527	0.0117988			1153	-139.687	0.0425198
	1154	-15.457	0.00729841			1154	-129.058	0.0361757
	1155	-12.288	0.0110952			1155	-40.734	0.0376646
	1156	-17.6678	0.00979138			1156	-106.297	0.0454247
	1157	-23.4717	0.0101907			1157	-137.962	0.0438913
	1158	-22.1725	0.0103204			1158	-116.728	0.0433457
	1159	-22.6021	0.010661			1159	-111.265	0.041652
	1160	-18.7263	0.0098747			1160	-107.158	0.0432061
	1161	-16.5304	0.0117366			1161	-72.9645	0.0435293
	1162	-19.2123	0.0103595			1162	-99.436	0.0420478
	1163	-39.0328	0.0113841			1163	-207.213	0.043601
	1164	-24.5066	0.0112257			1164	-114.673	0.0404302
	1165	-8.11419	0.00963791			1165	-66.6762	0.0446463
	1166	-16.1664	0.0108671			1166	-74.8812	0.0434344
	1167	-23.0072	0.0107628			1167	-113.733	0.0407503
	1168	-36.0284	0.0113879			1168	-205.566	0.0485026
	1169	-11.5046	0.00879382			1169	-61.5307	0.037897
	1170	-18.3667	0.0108573			1170	-92.2782	0.0426938
	1171	-25.6445	0.0105267			1171	-147.789	0.0445635
	1172	-19.2564	0.0104956			1172	-125.261	0.0462271
	1173	-26.5318	0.00983882			1173	-151.395	0.0394957
	1174	-17.085	0.010217			1174	-97.7249	0.043231
	1175	-14.8611	0.0110499			1175	-66.8571	0.0413679
	1176	-16.7262	0.0113467			1176	-79.0074	0.0424911
	1177	-15.5984	0.00938088			1177	-90.9149	0.0430081
	1178	-18.6613	0.00856639			1178	-108.573	0.0365129
	1179	-15.2822	0.010408			1179	-76.174	0.0417957
	1180	-15.4348	0.0112655			1180	-68.125	0.0432135
	1181	-30.7234	0.0115015			1181	-171.829	0.0465353
	1182	-30.4134	0.0115566			1182	-150.776	0.04425
	1183	-22.7334	0.0124492			1183	-91.4301	0.0437592
	1184	-25.4991	0.0116921			1184	-120.347	0.0423218
	1185	-19.642	0.0105879			1185	-96.7841	0.041687
	1186	-24.012	0.0104226			1186	-149.737	0.0452919
	1187	-20.5991	0.00987257			1187	-130.365	0.0422561
	1188	-21.2907	0.00990862			1188	-110.97	0.0383629
	1189	-25.3464	0.0106251			1189	-142.092	0.0436102
	1190	-18.1084	0.0108176			1190	-92.2421	0.0450576
	1191	-18.733	0.0113825			1191	-88.9866	0.0460553
	1192	-24.4805	0.0103629			1192	-135.406	0.0393414
	1193	-21.6496	0.010729			1193	-101.915	0.0381825
	1194	-10.847	0.0120036			1194	-42.6578	0.0438474
	1195	-21.032	0.0112688			1195	-100.787	0.0415931
	1196	-19.3002	0.0106422			1196	-116.075	0.0439787
	1197	-13.3751	0.0114416			1197	-69.2868	0.0477541
	1198	-17.0118	0.0109709			1198	-87.239	0.0433614
	1199	-21.358	0.0110043			1199	-121.865	0.0460288
	1200	-19.5538	0.0104895			1200	-112.874	0.0457608
	1201	-23.9299	0.0102097			1201	-141.859	0.0448579
	1202	-31.8355	0.011283			1202	-166.76	0.0450457
	1203	-18.5047	0.0120641			1203	-78.5829	0.0431717
	1204	-24.2375	0.0120114			1204	-106.014	0.0434746
	1205	-21.9024	0.0085952			1205	-140.176	0.0399393
	1206	-20.981	0.0101537			1206	-118.666	0.0377761
	1207	-24.0896	0.0107803			1207	-104.176	0.0358221
	1208	-24.1451	0.0106553			1208	-139.465	0.0441637
	1209	-24.188	0.0119096			1209	-131.95	0.0467131
	1210	-25.702	0.01106			1210	-123.049	0.0389083
	1211	-14.8374	0.0110209			1211	-73.3213	0.0424323
	1212	-18.5918	0.0107569			1212	-86.9628	0.0425615
	1213	-10.6888	0.00980059			1213	-58.211	0.0390058
	1214	-19.1213	0.00953997			1214	-114.53	0.0444161
	1215	-36.2845	0.0118548			1215	-155.09	0.0387036
	1216	-16.7531	0.0108652			1216	-93.2633	0.0471379
	1217	-21.3732	0.0121726			1217	-96.9071	0.0462312
	1218	-15.3259	0.010064			1218	-93.5998	0.045772
	1219	-17.0685	0.011056			1219	-72.0943	0.0388763
	1220	-14.5408	0.0119014			1220	-60.1905	0.0429461
	1221	-16.0252	0.0108582			1221	-81.8557	0.0433388
	1222	-31.4604	0.011421			1222	-170.81	0.0456918
	1223	-16.8656	0.010821			1223	-81.1555	0.0431376
	1224	-15.7728	0.0106547			1224	-59.3892	0.0373276
	1225	-16.8445	0.0110621			1225	-80.9888	0.0416879
	1226	-24.2159	0.0103466			1226	-134.151	0.0411993
	1227	-18.4303	0.0118493			1227	-84.0616	0.0438016
	1228	-19.3128	0.00844882			1228	-129.33	0.0395947
	1229	-29.3659	0.0111318			1229	-104.291	0.033415
	1230	-16.5729	0.00851629			1230	-101.944	0.0407024
	1231	-14.0486	0.00958622			1231	-79.7808	0.043967
	1232	-34.7436	0.0111836			1232	-210.759	0.0464397
	1233	-18.3282	0.00950956			1233	-114.374	0.0418472
	1234	-26.404	0.0114276			1234	-139.629	0.044578
	1235	-15.7408	0.0116704			1235	-75.0998	0.0477386
	1236	-9.57732	0.00973994			1236	-49.3398	0.0408839
	1237	-27.8963	0.0112333			1237	-143.308	0.0447952
	1238	-20.6285	0.00930316			1238	-113.108	0.0377529
	1239	-15.2826	0.0104831			1239	-77.2153	0.0423801
	1240	-16.9737	0.0111745			1240	-91.2513	0.0443745
	1241	-17.0746	0.0107324			1241	-86.8563	0.0430659
	1242	-20.6741	0.00999062			1242	-127.746	0.0454744
	1243	-31.2498	0.0120342			1243	-137.514	0.0413557
	1244	-11.2586	0.0101255			1244	-48.658	0.038464
	1245	-23.4081	0.0109786			1245	-111.501	0.0399137
	1246	-19.4895	0.0103611			1246	-110.616	0.0439638
	1247	-12.6966	0.0105044			1247	-57.9689	0.0421832
	1248	-28.1801	0.0118566			1248	-130.11	0.0414802
	1249	-23.7383	0.0103986			1249	-134.032	0.0423893
	1250	-21.2453	0.0113504			1250	-105.395	0.0430321
	1251	-22.5532	0.0117558			1251	-111.982	0.0469647
	1252	-16.1324	0.0109538			1252	-67.6785	0.0380613
	1253	-20.1316	0.0108041			1253	-98.7263	0.0430455
	1254	-21.9461	0.00965421			1254	-129.313	0.0424929
	1255	-27.1457	0.0116567			1255	-121.121	0.0416992
	1256	-23.3217	0.00928049			1256	-135.541	0.0372634
	1257	-15.4681	0.00892569			1257	-99.6675	0.0398266
	1258	-12.7348	0.0102824			1258	-45.5137	0.0344195
	1259	-25.401	0.0106222			1259	-115.451	0.0382217
	1260	-13.6525	0.0101899			1260	-68.4196	0.0389121
	1261	-12.3433	0.011022			1261	-59.1512	0.0434241
	1262	-19.5099	0.00939581			1262	-125.051	0.0404659
	1263	-17.5362	0.0101821			1263	-59.8635	0.0303673
	1264	-21.4756	0.0113123			1264	-105.548	0.0425312
	1265	-22.922	0.0102284			1265	-118.607	0.0409228
	1266	-5.24852	0.00899882			1266	-28.788	0.0465655
	1267	-22.496	0.0111367			1267	-117.717	0.0454293
	1268	-17.7164	0.0111576			1268	-85.7497	0.0429645
	1269	-18.575	0.0104107			1269	-110.42	0.0443105
	1270	-29.2437	0.0112064			1270	-160.243	0.0467601
	1271	-15.8113	0.0104107			1271	-79.4357	0.0415662
	1272	-15.8376	0.0100354			1272	-87.2348	0.0383437
	1273	-18.0914	0.0100036			1273	-100.02	0.0400268
	1274	-35.3601	0.0108006			1274	-188.769	0.0409411
	1275	-23.7977	0.0111401			1275	-112.407	0.0408937
	1276	-20.7016	0.0112159			1276	-87.1439	0.0410133
	1277	-14.2728	0.00961675			1277	-78.0972	0.037626
	1278	-24.3287	0.0114537			1278	-119.904	0.0438921
	1279	-20.1026	0.0103622			1279	-113.848	0.0434514
	1280	-33.9238	0.0121463			1280	-147.648	0.0426583
	1281	-22.9815	0.011469			1281	-117.061	0.0441008
	1282	-29.8302	0.00992713			1282	-182.819	0.0435277
	1283	-19.9543	0.0119032			1283	-78.6913	0.0420001
	1284	-18.1222	0.0117751			1284	-73.1446	0.0410878
	1285	-16.2032	0.0108331			1285	-76.8364	0.0428592
	1286	-27.8627	0.0115819			1286	-138.732	0.0453353
	1287	-13.3064	0.0109346			1287	-67.261	0.041356
	1288	-25.8885	0.0108519			1288	-122.468	0.041151
	1289	-10.4069	0.0111869			1289	-40.5598	0.0427424
	1290	-16.0366	0.0109387			1290	-82.9927	0.0428182
	1291	-18.334	0.0101923			1291	-107.913	0.0433082
	1292	-26.1005	0.0097116			1292	-158.162	0.0429417
	1293	-9.75717	0.0102785			1293	-51.282	0.0432935
	1294	-12.4848	0.0116988			1294	-54.9664	0.0443797
	1295	-25.2203	0.0100381			1295	-139.216	0.0398885
	1296	-31.5922	0.0115049			1296	-174.305	0.0466234
	1297	-9.95163	0.00903234			1297	-51.9929	0.0361985
	1298	-18.2518	0.0104194			1298	-87.7118	0.041012
	1299	-13.8532	0.00969293			1299	-70.4729	0.0335612
	1300	-12.4155	0.0114843			1300	-43.7148	0.0392131
	1301	-24.8336	0.0119017			1301	-117.537	0.0434562
	1302	-26.0153	0.0103613			1302	-148.107	0.0415271
	1303	-23.9129	0.0109472			1303	-116.122	0.0412621
	1304	-23.023	0.0102031			1304	-134.965	0.0432468
	1305	-18.6489	0.0111765			1305	-92.4104	0.043323
	1306	-15.1687	0.0109951			1306	-67.7781	0.0433104
	1307	-15.3365	0.00800615			1307	-98.1742	0.0367069
	1308	-18.8624	0.0108615			1308	-98.7455	0.0446231
	1309	-11.5805	0.0106853			1309	-54.7151	0.0453001
	1310	-16.8451	0.0105			1310	-91.1766	0.041853
	1311	-22.5913	0.0124536			1311	-112.699	0.046996
	1312	-18.5661	0.0102133			1312	-114.342	0.0419491
	1313	-21.0546	0.010605			1313	-104.585	0.0422067
	1314	-8.93325	0.0103392			1314	-35.4991	0.0400108
	1315	-36.6361	0.0114304			1315	-179.425	0.0417203
	1316	-21.62	0.011537			1316	-107.536	0.0446957
	1317	-12.9229	0.0115466			1317	-60.7777	0.0460492
	1318	-23.045	0.0114965			1318	-109.803	0.0427335
	1319	-26.2239	0.0113695			1319	-129.133	0.0420993
	1320	-23.2221	0.0113303			1320	-110.842	0.043314
	1321	-24.3893	0.0113206			1321	-101.266	0.0387571
	1322	-23.2544	0.0104532			1322	-116.309	0.0417681
	1323	-20.9817	0.00966024			1323	-105.885	0.037666
	1324	-21.5665	0.0100931			1324	-119.8	0.0413414
	1325	-10.7225	0.00849551			1325	-62.5717	0.0342809
	1326	-13.9167	0.0113567			1326	-62.9974	0.0452275
	1327	-20.1027	0.0101519			1327	-112.129	0.044356
	1328	-18.5162	0.00970745			1328	-113.575	0.0436611
	1329	-18.6478	0.0102097			1329	-110.276	0.0423629
	1330	-24.37	0.0107159			1330	-127.554	0.040487
	1331	-19.975	0.0113763			1331	-100.925	0.0458926
	1332	-14.3797	0.0116142			1332	-65.4894	0.0455727
	1333	-17.0387	0.0113653			1333	-72.0317	0.0406219
	1334	-22.9784	0.0119973			1334	-86.7034	0.0367797
	1335	-26.8922	0.0108899			1335	-155.384	0.046668
	1336	-23.1821	0.0111883			1336	-95.5809	0.0374546
	1337	-14.1288	0.0109799			1337	-61.4452	0.0414921
	1338	-19.4537	0.00982664			1338	-92.0535	0.035235
	1339	-18.486	0.0111017			1339	-89.6454	0.0432207
	1340	-31.097	0.0115407			1340	-122.129	0.0348098
	1341	-12.4158	0.0107484			1341	-56.2433	0.0423158
	1342	-19.2909	0.0108599			1342	-95.3829	0.0443231
	1343	-30.1077	0.0111906			1343	-154.323	0.0421109
	1344	-23.4457	0.0109031			1344	-105.059	0.0397376
	1345	-19.3724	0.0104104			1345	-103.226	0.0452008
	1346	-29.2803	0.0114902			1346	-145.437	0.043636
	1347	-13.688	0.0103905			1347	-71.0101	0.042147
	1348	-33.9687	0.0108342			1348	-194.806	0.0465018
	1349	-23.3711	0.0103612			1349	-126.652	0.0422032
	1350	-15.3418	0.00945998			1350	-82.7391	0.0366188
	1351	-22.3697	0.0105049			1351	-124.256	0.0436663
	1352	-11.2293	0.00944368			1352	-68.9386	0.0405271
	1353	-20.6506	0.0092646			1353	-133.1	0.0424832
	1354	-16.5183	0.0101852			1354	-91.4417	0.0433048
	1355	-23.0469	0.00950749			1355	-121.443	0.0386554
	1356	-14.8374	0.00923974			1356	-85.1221	0.037265
	1357	-12.6583	0.00978714			1357	-75.1447	0.0477521
	1358	-27.5495	0.0114953			1358	-149.309	0.0464933
	1359	-13.9044	0.010214			1359	-106.085	0.0426244
	1360	-14.4249	0.0106965			1360	-69.0094	0.0430133
	1361	-13.2143	0.00957429			1361	-67.5969	0.0353812
	1362	-19.0702	0.0115788			1362	-87.1908	0.0438508
	1363	-15.1914	0.0101849			1363	-80.3374	0.0416166
	1364	-25.9086	0.0108221			1364	-128.479	0.039979
	1365	-29.5471	0.0112955			1365	-150.547	0.0435792
	1366	-7.13076	0.0100269			1366	-28.7859	0.0408771
	1367	-26.4715	0.0116819			1367	-85.4475	0.0330758
	1368	-27.8715	0.0112614			1368	-133.686	0.0402112
	1369	-11.7998	0.00989261			1369	-58.8533	0.0436092
	1370	-18.4655	0.00959084			1370	-97.8376	0.0396428
	1371	-22.5975	0.0104313			1371	-131.227	0.0456518
	1372	-19.0792	0.0103399			1372	-103.491	0.0404536
	1373	-27.0084	0.0116308			1373	-143.582	0.04686
	1374	-12.68	0.0119469			1374	-52.3685	0.0444068
	1375	-26.0378	0.0104917			1375	-148.102	0.0443766
	1376	-18.3555	0.0109632			1376	-95.0794	0.0418145
	1377	-26.9873	0.0116172			1377	-139.272	0.0444103
	1378	-13.7015	0.00913569			1378	-85.4851	0.0430736
	1379	-11.3324	0.0106522			1379	-53.8643	0.0441195
	1380	-11.107	0.0102267			1380	-41.2154	0.0374556
	1381	-11.6487	0.00961412			1381	-67.939	0.0407523
	1382	-22.9807	0.00995458			1382	-141.833	0.0419708
	1383	-12.1979	0.00948052			1383	-74.3647	0.0381282
	1384	-10.2915	0.0116357			1384	-46.3162	0.0470011
	1385	-19.924	0.0113237			1385	-89.7601	0.0399736
	1386	-13.5222	0.00958551			1386	-74.2325	0.0396967
	1387	-29.7304	0.0112571			1387	-152.245	0.0436019
	1388	-31.4423	0.00967564			1388	-174.433	0.0382162
	1389	-28.4406	0.0107066			1389	-112.432	0.0335679
	1390	-20.4525	0.0117142			1390	-58.6612	0.0337671
	1391	-13.224	0.0100343			1391	-69.0536	0.0431481
	1392	-17.2249	0.0113008			1392	-88.0232	0.0468379
	1393	-25.6019	0.0115619			1393	-128.892	0.0450636
	1394	-39.3951	0.0114944			1394	-201.86	0.0427609
	1395	-23.6299	0.0109851			1395	-117.093	0.0425419
	1396	-23.8023	0.0103698			1396	-128.239	0.0446907
	1397	-13.7577	0.0109912			1397	-55.5857	0.0407679
	1398	-15.3387	0.0101462			1398	-79.2479	0.038443
	1399	-19.5033	0.010589			1399	-106.123	0.0433059
	1400	-24.4369	0.0117062			1400	-123.488	0.0460334
	1401	-18.4567	0.0102136			1401	-109.785	0.0458981
	1402	-29.4064	0.0111568			1402	-144.105	0.0420285
	1403	-20.3511	0.0103611			1403	-109.138	0.043649
	1404	-16.4608	0.0111708			1404	-79.8999	0.0437976
	1405	-16.0608	0.0102678			1405	-104.535	0.0446826
	1406	-26.6294	0.0104414			1406	-119.409	0.0354872
	1407	-17.0098	0.00984589			1407	-100.36	0.0400567
	1408	-17.3948	0.00902527			1408	-101.006	0.0352673
	1409	-10.1219	0.0113129			1409	-51.4608	0.0447229
	1410	-21.6313	0.0119253			1410	-102.073	0.0443316
	1411	-19.8295	0.00879116			1411	-126.161	0.0401954
	1412	-12.7536	0.00987579			1412	-66.9503	0.0424507
	1413	-20.4419	0.0102523			1413	-106.937	0.0434047
	1414	-25.1049	0.0113285			1414	-109.437	0.0392123
	1415	-22.5535	0.0111539			1415	-101.193	0.0397976
	1416	-20.1056	0.0112281			1416	-84.515	0.039865
	1417	-22.3734	0.0113987			1417	-97.419	0.0408129
	1418	-13.051	0.0110457			1418	-56.1567	0.0407612
	1419	-24.0533	0.0110709			1419	-132.143	0.044959
	1420	-13.1192	0.0104145			1420	-66.6028	0.0425232
	1421	-18.5112	0.0100838			1421	-100.099	0.0405267
	1422	-25.5986	0.00920925			1422	-152.32	0.042158
	1423	-13.0787	0.0104355			1423	-62.2302	0.0433863
	1424	-17.2608	0.00978993			1424	-99.675	0.0429331
	1425	-27.4762	0.010505			1425	-159.089	0.0447572
	1426	-30.848	0.0105544			1426	-200.347	0.0501706
	1427	-26.6666	0.0107237			1427	-145.522	0.0432831
	1428	-26.4491	0.00979762			1428	-164.216	0.0446302
	1429	-32.29	0.010603			1429	-183.456	0.0453279
	1430	-23.5788	0.0117869			1430	-117.436	0.0461491
	1431	-23.5352	0.0102564			1431	-130.111	0.0420022
	1432	-13.6876	0.00880877			1432	-99.0392	0.0384037
	1433	-25.5154	0.012459			1433	-116.43	0.0459248
	1434	-9.98611	0.0111311			1434	-36.7483	0.0401441
	1435	-20.4633	0.0102441			1435	-117.621	0.0453794
	1436	-23.9122	0.0112133			1436	-122.726	0.0438768
	1437	-27.7196	0.0106588			1437	-137.185	0.041072
	1438	-26.3079	0.0114284			1438	-127.318	0.0432564
	1439	-19.8606	0.0104857			1439	-120.448	0.0484762
	1440	-20.5517	0.0105794			1440	-102.442	0.0411036
	1441	-23.7113	0.0114565			1441	-107.212	0.0420672
	1442	-11.3411	0.0111077			1442	-46.5101	0.0426027
	1443	-13.382	0.0108144			1443	-72.1663	0.0475479
	1444	-26.7087	0.0111761			1444	-139.992	0.0437328
	1445	-27.5493	0.0102592			1445	-153.349	0.0417896
	1446	-12.4975	0.00943683			1446	-67.7869	0.0436094
	1447	-14.1296	0.0102644			1447	-72.1703	0.0442559
	1448	-26.3058	0.0110953			1448	-130.167	0.0432758
	1449	-29.5358	0.0104352			1449	-194.585	0.0480009
	1450	-24.3366	0.0101324			1450	-143.088	0.0462146
	1451	-26.178	0.0108943			1451	-147.231	0.0448167
	1452	-29.4091	0.0102334			1452	-171.318	0.0423665
	1453	-21.6598	0.00985162			1453	-123.228	0.0414257
	1454	-17.1903	0.0121172			1454	-70.8786	0.0459462
	1455	-16.7036	0.0107808			1455	-77.1785	0.0432945
	1456	-32.0909	0.0115139			1456	-167.497	0.0447008
	1457	-30.7959	0.0114809			1457	-169.215	0.0463197
	1458	-16.1796	0.0091136			1458	-96.9744	0.0392217
	1459	-14.0369	0.0105957			1459	-74.317	0.0450395
	1460	-29.9502	0.0113915			1460	-144.293	0.0412595
	1461	-17.584	0.0110115			1461	-97.1317	0.043853
	1462	-18.2566	0.00930657			1462	-117.19	0.0462654
	1463	-13.1985	0.00924899			1463	-59.1753	0.0362271
	1464	-28.4596	0.00973351			1464	-145.217	0.0370949
	1465	-18.9204	0.0112041			1465	-98.0883	0.0434988
	1466	-12.4951	0.011244			1466	-61.6824	0.0470111
	1467	-20.9615	0.00956146			1467	-139.15	0.0473828
	1468	-22.1213	0.0108638			1468	-128.128	0.0475036
	1469	-22.8487	0.0102516			1469	-117.642	0.0409774
	1470	-18.1105	0.0102367			1470	-119.074	0.0437333
	1471	-29.9038	0.0108539			1471	-174.734	0.0472831
	1472	-24.4487	0.0112322			1472	-123.803	0.0439008
	1473	-28.9562	0.0102124			1473	-166.828	0.0436468
	1474	-14.6383	0.0112837			1474	-63.6261	0.0426401
	1475	-20.9571	0.00962399			1475	-120.464	0.0423405
	1476	-25.6752	0.0104066			1476	-138.576	0.0428981
	1477	-16.7212	0.0120147			1477	-69.7192	0.0442766
	1478	-17.2922	0.0113968			1478	-80.9644	0.0447071
	1479	-28.4377	0.0110886			1479	-168.01	0.0471644
	1480	-16.1489	0.00933595			1480	-90.3644	0.0380024
	1481	-10.6306	0.00897725			1481	-57.1742	0.0386071
	1482	-21.1163	0.01079			1482	-95.1649	0.0413435
	1483	-26.6562	0.0105618			1483	-155.514	0.045588
	1484	-14.7005	0.0105391			1484	-75.384	0.0452907
	1485	-25.4317	0.0104353			1485	-147.342	0.0445272
	1486	-22.6949	0.0117372			1486	-122.643	0.0480447
	1487	-18.3854	0.0108794			1487	-91.5216	0.0436101
	1488	-31.4515	0.0102103			1488	-195.627	0.045817
	1489	-25.6199	0.0111673			1489	-127.06	0.0425916
	1490	-14.1005	0.00974846			1490	-71.5138	0.0393202
	1491	-28.2437	0.0113632			1491	-132.731	0.0421169
	1492	-13.4831	0.00836534			1492	-96.7247	0.0476875
	1493	-25.0133	0.0103425			1493	-131.585	0.0397509
	1494	-29.7491	0.011423			1494	-160.777	0.0458885
	1495	-18.9143	0.0105169			1495	-103.702	0.0456693
	1496	-18.5022	0.0115749			1496	-96.1442	0.0464327
	1497	-15.5591	0.0109504			1497	-77.7418	0.0426045
	1498	-28.9608	0.0098085			1498	-164.01	0.0415914
	1499	-15.4545	0.0115488			1499	-70.4879	0.0456603
	1500	-16.3487	0.0109925			1500	-64.6683	0.0394685
	1501	-17.6379	0.0107318			1501	-96.9805	0.0440736
	1502	-30.5267	0.0120147			1502	-155.172	0.0464705
	1503	-20.5181	0.0114322			1503	-109.299	0.0449403
	1504	-16.3483	0.0107278			1504	-87.2353	0.0432042
	1505	-14.0979	0.0107663			1505	-64.6596	0.0423242
	1506	-15.4129	0.0108016			1506	-61.958	0.0374292
	1507	-13.6658	0.00955432			1507	-77.9139	0.040788
	1508	-19.415	0.0103595			1508	-96.6628	0.0405175
	1509	-21.7143	0.0111258			1509	-106.567	0.04449
	1510	-20.787	0.00981184			1510	-131.19	0.0435912
	1511	-14.4345	0.0112694			1511	-47.9425	0.0350257
	1512	-29.999	0.0111438			1512	-157.631	0.045039
	1513	-13.8553	0.0101414			1513	-83.6012	0.0481001
	1514	-27.2182	0.0105896			1514	-127.358	0.040432
	1515	-14.517	0.0115506			1515	-64.893	0.0430969
	1516	-25.5358	0.0111023			1516	-137.329	0.0463553
	1517	-14.4173	0.0091522			1517	-76.9392	0.038304
	1518	-18.1503	0.0116045			1518	-82.285	0.0438225
	1519	-13.1639	0.00775242			1519	-92.4613	0.0334336
	1520	-16.7906	0.0111231			1520	-88.7658	0.045454
	1521	-21.9836	0.0104626			1521	-132.739	0.0440174
	1522	-24.4113	0.0107925			1522	-135.253	0.0441588
	1523	-20.6641	0.0116911			1523	-99.9923	0.0448945
	1524	-36.4294	0.0104514			1524	-187.522	0.0396379
	1525	-16.6314	0.0111045			1525	-74.8023	0.0426806
	1526	-21.6125	0.0107241			1526	-104.202	0.043284
	1527	-12.2577	0.00898911			1527	-53.2915	0.035511
	1528	-29.4045	0.0102157			1528	-191.471	0.0475373
	1529	-21.3983	0.0111675			1529	-67.6623	0.0304536
	1530	-17.565	0.0102768			1530	-103.233	0.0480714
	1531	-25.2736	0.00968668			1531	-169.564	0.0434589
	1532	-22.0286	0.0105287			1532	-116.561	0.0415533
	1533	-27.2244	0.0106054			1533	-138.27	0.0392734
	1534	-27.064	0.01134			1534	-150.727	0.04781
	1535	-23.6954	0.0112077			1535	-121.802	0.0445021
	1536	-21.2539	0.0108577			1536	-107.417	0.0427545
	1537	-21.5942	0.0102015			1537	-117.36	0.0381775
	1538	-29.7736	0.00940268			1538	-185.554	0.0402518
	1539	-24.5355	0.0110981			1539	-128.458	0.0447513
	1540	-25.5965	0.0114897			1540	-131.881	0.0457958
	1541	-15.3203	0.0111683			1541	-68.1251	0.0420119
	1542	-11.9148	0.00917141			1542	-73.8691	0.0404406
	1543	-15.0147	0.0112512			1543	-67.1124	0.0413413
	1544	-26.901	0.0108657			1544	-136.349	0.0415932
	1545	-26.1726	0.0111689			1545	-130.633	0.0421517
	1546	-14.4206	0.01036			1546	-76.4514	0.0434049
	1547	-14.0095	0.0101035			1547	-71.6353	0.0399879
	1548	-25.6198	0.011691			1548	-117.751	0.0431355
	1549	-14.8409	0.00946616			1549	-64.1023	0.0340142
	1550	-30.9441	0.0112903			1550	-158.32	0.0451462
	1551	-15.9183	0.0106048			1551	-82.7454	0.0443236
	1552	-14.6067	0.0110874			1552	-66.2087	0.0446998
	1553	-21.1328	0.0120918			1553	-99.1664	0.0463892
	1554	-16.4336	0.0105975			1554	-95.8725	0.0470251
	1555	-13.5048	0.0103926			1555	-78.2353	0.0448652
	1556	-16.3851	0.0109558			1556	-87.9182	0.0443203
	1557	-15.9032	0.0093296			1557	-86.7807	0.0411269
	1558	-16.0765	0.011298			1558	-77.0748	0.0450568
	1559	-43.5437	0.0119623			1559	-226.041	0.0459899
	1560	-16.4501	0.00998085			1560	-100.987	0.0471751
	1561	-15.2007	0.0105719			1561	-93.4602	0.0441413
	1562	-10.6049	0.0100433			1562	-50.4554	0.0419925
	1563	-21.05	0.011215			1563	-97.4687	0.0422855
	1564	-31.0307	0.0122879			1564	-147.068	0.0455911
	1565	-9.81737	0.0113595			1565	-60.2968	0.0437675
	1566	-17.3971	0.00951825			1566	-101.256	0.0367832
	1567	-18.0668	0.0100097			1567	-105.154	0.0406879
	1568	-35.3625	0.0137602			1568	-111.134	0.0399561
	1569	-27.9528	0.0155415			1569	-77.3356	0.0455734
	1570	-23.1186	0.0130011			1570	-88.4508	0.0449004
	1571	-15.8255	0.011217			1571	-45.3248	0.0320266
	1572	-33.9264	0.0122705			1572	-167.561	0.046765
	1573	-15.8925	0.00867009			1573	-104.245	0.0409012
	1574	-12.539	0.00962492			1574	-69.7953	0.0417536
	1575	-23.8676	0.0108396			1575	-123.098	0.041797
	1576	-31.8122	0.0120961			1576	-142.162	0.0456409
	1577	-14.5291	0.0086897			1577	-123.633	0.0412952
	1578	-40.5883	0.0101093			1578	-246.592	0.0418642
	1579	-22.9344	0.010587			1579	-78.85	0.0309802
	1580	-14.7294	0.00840145			1580	-106.546	0.038427
	1581	-20.5175	0.0121479			1581	-83.0194	0.0426867
	1582	-28.0482	0.0121288			1582	-126.322	0.0449486
	1583	-22.9175	0.00937993			1583	-162.73	0.0434885
	1584	-16.5908	0.0111943			1584	-99.2894	0.0451289
	1585	-9.057	0.0113247			1585	-26.2896	0.0430017
	1586	-20.7797	0.0117925			1586	-98.9646	0.0458358
	1587	-21.3157	0.0119921			1587	-93.5289	0.0431877
	1588	-21.0155	0.0147263			1588	-65.288	0.0455899
	1589	-12.25	0.00854259			1589	-74.1842	0.0407132
	1590	-32.1265	0.0136988			1590	-131.382	0.0458135
	1591	-20.9757	0.0118344			1591	-87.4401	0.0425859
	1592	-21.3125	0.0115077			1592	-91.0548	0.0431786
	1593	-16.6132	0.00827357			1593	-146.972	0.0412333
	1594	-29.5309	0.0104457			1594	-150.654	0.0421243
	1595	-15.9287	0.0100928			1595	-83.5636	0.0413099
	1596	-15.2022	0.010018			1596	-84.3582	0.0446886
	1597	-31.0007	0.0117845			1597	-146.387	0.0448317
	1598	-16.0557	0.00834065			1598	-126.354	0.0394487
	1599	-11.5011	0.0103795			1599	-73.3133	0.0442799
	1600	-17.3405	0.00906242			1600	-125.469	0.0441656
	1601	-15.189	0.00837788			1601	-126.303	0.039597
	1602	-26.9407	0.0103224			1602	-144.629	0.0405483
	1603	-23.3555	0.0111238			1603	-113.467	0.0432163
	1604	-22.6277	0.0100845			1604	-143.789	0.0457284
	1605	-16.1835	0.00975273			1605	-79.7097	0.0355463
	1606	-21.4722	0.0114729			1606	-104.612	0.0451323
	1607	-19.034	0.011408			1607	-88.9414	0.0433086
	1608	-18.9693	0.0111037			1608	-97.0922	0.0446264
	1609	-42.6484	0.0123498			1609	-204.395	0.0452834
	1610	-17.0105	0.0115762			1610	-80.0315	0.0453399
	1611	-23.6108	0.0102378			1611	-126.522	0.0424348
	1612	-21.4592	0.0117547			1612	-98.0158	0.0450292
	1613	-45.0136	0.0129759			1613	-167.851	0.041574
	1614	-16.1545	0.0118119			1614	-61.6313	0.0388379
	1615	-17.8907	0.0103486			1615	-100.705	0.0423491
	1616	-10.0537	0.00997566			1616	-56.0504	0.0435014
	1617	-23.7909	0.0101147			1617	-135.096	0.0410165
	1618	-28.368	0.0133102			1618	-101.504	0.0412235
	1619	-25.1022	0.0141572			1619	-53.3843	0.0351736
	1620	-33.7092	0.0138789			1620	-128.773	0.0463993
	1621	-19.946	0.0110191			1621	-99.8175	0.0460792
	1622	-18.6914	0.0117329			1622	-77.0143	0.0405608
	1623	-19.3015	0.0112925			1623	-87.5981	0.0427804
	1624	-20.6472	0.0116327			1624	-100.046	0.0450494
	1625	-19.4998	0.00936396			1625	-131.645	0.0401542
	1626	-27.8511	0.0130673			1626	-95.2557	0.038274
	1627	-14.5513	0.0117062			1627	-59.1926	0.0442649
	1628	-13.6823	0.0123311			1628	-50.6704	0.0447592
	1629	-26.8135	0.0153291			1629	-89.4675	0.0465146
	1630	-26.4866	0.0149321			1630	-80.2504	0.0430078
	1631	-21.0256	0.0109329			1631	-118.891	0.0455445
	1632	-9.31648	0.00888233			1632	-60.6129	0.0400616
	1633	-15.0552	0.0110026			1633	-68.1231	0.0427362
	1634	-25.2257	0.011991			1634	-109.606	0.0436246
	1635	-26.4687	0.0126002			1635	-108.212	0.0440434
	1636	-15.9433	0.010628			1636	-81.7756	0.0413832
	1637	-17.5633	0.0094178			1637	-97.0192	0.0383076
	1638	-20.5534	0.010304			1638	-123.943	0.0426473
	1639	-17.8122	0.00968613			1639	-106.446	0.0405898
	1640	-14.1694	0.0094155			1640	-88.7957	0.0422204
	1641	-15.691	0.00964851			1641	-94.0548	0.0431417
	1642	-29.5024	0.00987975			1642	-146.621	0.0337136
	1643	-26.0648	0.0112619			1643	-140.086	0.0434075
	1644	-20.0089	0.0104016			1644	-120.665	0.0450019
	1645	-17.3835	0.0101308			1645	-98.5503	0.0420126
	1646	-10.99	0.00893424			1646	-61.9572	0.0398828
	1647	-33.3516	0.0121118			1647	-145.828	0.0451023
	1648	-27.9248	0.0135174			1648	-103.651	0.0433273
	1649	-13.9021	0.0126374			1649	-46.3586	0.0443831
	1650	-10.9514	0.00827311			1650	-97.3345	0.0443979
	1651	-17.191	0.00931917			1651	-124.187	0.0425276
	1652	-16.357	0.0114594			1652	-29.2197	0.0276314
	1653	-32.0019	0.0120471			1653	-148.53	0.0450394
	1654	-20.179	0.0109573			1654	-106.618	0.0439321
	1655	-21.4126	0.0118033			1655	-108.972	0.0471389
	1656	-12.8623	0.00763922			1656	-116.977	0.0350388
	1657	-30.5136	0.012184			1657	-114.699	0.0383696
	1658	-26.0148	0.0103691			1658	-138.096	0.0403192
	1659	-38.1761	0.0134525			1659	-150.029	0.0455164
	1660	-23.6568	0.0129046			1660	-88.1538	0.0442357
	1661	-23.0144	0.0120312			1661	-101.824	0.0433775
	1662	-13.1289	0.0112619			1662	-54.7605	0.0426635
	1663	-21.3378	0.00892041			1663	-127.33	0.0381487
	1664	-19.775	0.0107326			1664	-85.3388	0.0419117
	1665	-38.6207	0.0159249			1665	-122.293	0.0476673
	1666	-23.0571	0.00979886			1666	-134.378	0.0431172
	1667	-9.75558	0.00776616			1667	-98.7866	0.0424857
	1668	-12.7607	0.00738578			1668	-119.246	0.0390213
	1669	-19.2351	0.0107407			1669	-95.5633	0.0413975
	1670	-15.6048	0.00912102			1670	-108.158	0.041868
	1671	-23.5328	0.0112587			1671	-101.791	0.0384844
	1672	-14.9693	0.0100283			1672	-84.2868	0.0423333
	1673	-19.0134	0.0106527			1673	-102.734	0.0435113
	1674	-22.1952	0.0111579			1674	-104.35	0.0428996
	1675	-27.624	0.0128079			1675	-125.175	0.0465079
	1676	-28.2069	0.0120106			1676	-121.154	0.0418802
	1677	-16.8825	0.0103157			1677	-97.9744	0.0440848
	1678	-15.1528	0.00892127			1678	-98.5871	0.0371961
	1679	-38.2493	0.0115995			1679	-178.156	0.0421818
	1680	-28.3844	0.0105441			1680	-147.972	0.044045
	1681	-16.605	0.0104571			1681	-87.0831	0.0426715
	1682	-16.7621	0.011022			1682	-83.4448	0.0431217
	1683	-7.63214	0.00822367			1683	-58.7702	0.0412388
	1684	-18.8669	0.00822578			1684	-127.515	0.0381577
	1685	-33.1884	0.0120225			1685	-152.092	0.0453425
	1686	-37.6677	0.0115461			1686	-175.356	0.0416095
	1687	-33.98	0.0101274			1687	-193.55	0.0403284
	1688	-12.8981	0.00829154			1688	-115.756	0.0414182
	1689	-14.6012	0.00859783			1689	-97.5932	0.0412191
	1690	-24.5968	0.0106626			1690	-132.066	0.0416066
	1691	-22.2403	0.0107829			1691	-115.319	0.0442785
	1692	-15.4773	0.0117518			1692	-50.632	0.0373065
	1693	-23.7786	0.00954975			1693	-157.464	0.0424332
	1694	-27.669	0.0120636			1694	-120.905	0.0433659
	1695	-14.7552	0.00974761			1695	-90.3061	0.0416557
	1696	-22.4909	0.0113203			1696	-112.85	0.0442542
	1697	-20.6031	0.010803			1697	-95.8398	0.0401803
	1698	-17.5367	0.009891			1698	-95.9592	0.0417868
	1699	-19.2972	0.0111325			1699	-89.9852	0.0426243
	1700	-63.8606	0.0131949			1700	-283.091	0.0465372
	1701	-14.7614	0.0106342			1701	-80.0263	0.0453707
	1702	-11.3529	0.00945035			1702	-67.6777	0.0410524
	1703	-16.3297	0.0105323			1703	-84.1008	0.0410794
	1704	-22.1521	0.0110516			1704	-108.377	0.0426782
	1705	-28.761	0.0112578			1705	-149.061	0.0436297
	1706	-18.8296	0.0110654			1706	-44.7998	0.0259755
	1707	-29.924	0.00972122			1707	-155.272	0.036911
	1708	-17.6112	0.0103377			1708	-85.9312	0.040671
	1709	-28.346	0.0116722			1709	-127.538	0.0445738
	1710	-23.5711	0.0107565			1710	-137.709	0.0447551
	1711	-17.88	0.00933528			1711	-128.476	0.0429456
	1712	-20.5199	0.0082406			1712	-159.675	0.0421037
	1713	-16.5933	0.00823368			1713	-122.376	0.0402427
	1714	-25.5943	0.0127205			1714	-92.6279	0.0406653
	1715	-30.624	0.0128245			1715	-121.961	0.04349
	1716	-13.5036	0.00733545			1716	-134.218	0.0417604
	1717	-12.2688	0.0091361			1717	-76.4377	0.0411215
	1718	-17.9349	0.0123544			1718	-63.5213	0.0420378
	1719	-30.8465	0.00961206			1719	-182.821	0.0392653
	1720	-6.73082	0.00969167			1720	-35.3859	0.0430634
	1721	-18.139	0.010636			1721	-102.566	0.0464689
	1722	-20.2435	0.0106205			1722	-122.13	0.04328
	1723	-12.354	0.00968354			1723	-73.3402	0.0399114
	1724	-14.9775	0.0111644			1724	-61.7401	0.0399259
	1725	-28.6905	0.0119787			1725	-139.55	0.0461866
	1726	-42.1979	0.014191			1726	-143.476	0.0419006
	1727	-6.53868	0.00813646			1727	-59.7668	0.0360722
	1728	-13.9852	0.010566			1728	-66.3983	0.0384312
	1729	-30.3293	0.0113789			1729	-154.475	0.0442313
	1730	-19.3505	0.0116355			1730	-84.1478	0.0420888
	1731	-18.8457	0.00972386			1731	-120.854	0.042223
	1732	-19.278	0.0116876			1732	-95.0019	0.0474496
	1733	-15.6178	0.00933852			1733	-99.3571	0.0405305
	1734	-27.1239	0.0116517			1734	-126.139	0.0435327
	1735	-26.5535	0.00906554			1735	-169.077	0.0410235
	1736	-29.6583	0.0100347			1736	-187.661	0.0427167
	1737	-29.8664	0.0101683			1737	-159.907	0.0422113
	1738	-17.169	0.0097685			1738	-105.407	0.0461736
	1739	-12.7027	0.00932477			1739	-80.1653	0.0411315
	1740	-22.33	0.010059			1740	-143.676	0.0462692
	1741	-13.4323	0.00896702			1741	-91.3819	0.04013
	1742	-21.637	0.00923045			1742	-151.906	0.0432083
	1743	-43.4085	0.0147096			1743	-151.838	0.0448368
	1744	-13.6126	0.00970581			1744	-107.061	0.0463044
	1745	-13.8771	0.00986486			1745	-80.7754	0.0434151
	1746	-11.271	0.00839479			1746	-81.6854	0.0427502
	1747	-36.3989	0.0125937			1747	-159.367	0.0447018
	1748	-6.5127	0.0100512			1748	-33.6997	0.0432786
	1749	-18.8433	0.00918608			1749	-125.884	0.0436115
	1750	-16.3686	0.0094371			1750	-104.659	0.0429184
	1751	-28.1719	0.011932			1751	-125.198	0.0438536
	1752	-22.9311	0.0111611			1752	-121.303	0.044854
	1753	-17.2628	0.0105808			1753	-89.3819	0.0438228
	1754	-20.7004	0.0117851			1754	-86.5368	0.0428836
	1755	-23.2828	0.0122523			1755	-106.194	0.045304
	1756	-21.4335	0.00803032			1756	-146.169	0.0380507
	1757	-13.2208	0.0108476			1757	-58.7715	0.0396945
	1758	-19.2415	0.0111882			1758	-87.8019	0.0399297
	1759	-25.9106	0.0107649			1759	-143.996	0.0443775
	1760	-11.5857	0.0147705			1760	-17.1561	0.040014
	1761	-17.1867	0.0110284			1761	-80.4467	0.0463266
	1762	-30.3405	0.00980004			1762	-193.25	0.0407534
	1763	-29.7993	0.012882			1763	-123.793	0.0438741
	1764	-14.3298	0.00753986			1764	-142.683	0.040655
	1765	-27.8747	0.0125428			1765	-108.242	0.0413264
	1766	-22.398	0.0101404			1766	-140.737	0.0442188
	1767	-12.9305	0.00985133			1767	-81.367	0.0446409
	1768	-15.9501	0.0096395			1768	-89.5953	0.041992
	1769	-26.3634	0.00982579			1769	-177.501	0.0431391
	1770	-15.6853	0.00800622			1770	-145.409	0.0409071
	1771	-26.1417	0.0104535			1771	-74.248	0.0249149
	1772	-19.4172	0.0120534			1772	-81.4893	0.0435395
	1773	-13.8842	0.00853523			1773	-113.389	0.0413719
	1774	-20.9774	0.0111139			1774	-107.431	0.0428512
	1775	-16.1449	0.0104447			1775	-82.7827	0.0403376
	1776	-21.6726	0.00927498			1776	-133.687	0.0429958
	1777	-18.2577	0.0109258			1777	-86.3812	0.0433725
	1778	-13.5316	0.00967456			1778	-80.0809	0.0425803
	1779	-9.79113	0.00775186			1779	-92.1418	0.0405612
	1780	-22.1628	0.0125304			1780	-74.2597	0.0391998
	1781	-30.5049	0.0142682			1781	-110.829	0.0465174
	1782	-21.0515	0.0109862			1782	-107.02	0.0448077
	1783	-14.411	0.0122649			1783	-55.9938	0.0458206
	1784	-25.9039	0.0107377			1784	-137.908	0.0429296
	1785	-18.7723	0.010945			1785	-100.36	0.0443146
	1786	-18.3373	0.00947768			1786	-116.229	0.0428458
	1787	-31.8336	0.0121498			1787	-145.095	0.0427258
	1788	-14.2906	0.0118668			1788	-51.6637	0.0427862
	1789	-24.3733	0.0101555			1789	-140.479	0.0422216
	1790	-22.0509	0.0113361			1790	-96.9246	0.0405877
	1791	-27.5272	0.011099			1791	-157.138	0.047617
	1792	-5.9733	0.00652646			1792	-77.9738	0.0309262
	1793	-21.5795	0.0136462			1793	-72.6594	0.0466104
	1794	-21.0702	0.00874881			1794	-140.892	0.0393877
	1795	-17.2565	0.0116082			1795	-79.5325	0.0440043
	1796	-14.5475	0.0105812			1796	-79.4239	0.0450928
	1797	-27.7693	0.0105129			1797	-142.969	0.04276
	1798	-23.7356	0.0137187			1798	-81.0955	0.0441392
	1799	-7.9683	0.01134			1799	-42.4443	0.0460083
	1800	-19.2501	0.00933535			1800	-120.563	0.0418883
	1801	-20.1034	0.00986991			1801	-117.534	0.0391409
	1802	-17.6477	0.0130661			1802	-63.7784	0.0473134
	1803	-17.3871	0.00976514			1803	-106.98	0.0405327
	1804	-40.4461	0.0144124			1804	-142.362	0.0445069
	1805	-15.7087	0.0119586			1805	-64.8257	0.0457069
	1806	-38.3111	0.0121066			1806	-168.523	0.0427556
	1807	-18.4742	0.0108492			1807	-99.4743	0.044215
	1808	-9.40929	0.00941819			1808	-59.1179	0.0417535
	1809	-5.48534	0.00711091			1809	-89.2784	0.041001
	1810	-11.8539	0.00746495			1810	-125.32	0.0374118
	1811	-9.93919	0.0104702			1811	-40.0685	0.0365249
	1812	-17.3987	0.0117095			1812	-70.9856	0.0411344
	1813	-43.9742	0.0141935			1813	-158.517	0.0429011
	1814	-9.04855	0.00969621			1814	-55.7536	0.0435676
	1815	-20.7434	0.00902984			1815	-129.36	0.0409807
	1816	-20.5309	0.0141698			1816	-48.1255	0.0351593
	1817	-41.6673	0.0157165			1817	-124.362	0.0450378
	1818	-33.39	0.0128225			1818	-140.575	0.0443889
	1819	-28.5305	0.0102744			1819	-145.889	0.0369484
	1820	-13.8777	0.00827163			1820	-120.159	0.0377394
	1821	-36.6575	0.0120757			1821	-74.5558	0.0237967
	1822	-36.1985	0.0110312			1822	-169.336	0.0401079
	1823	-34.5082	0.0115289			1823	-146.45	0.0409878
	1824	-15.6969	0.0117783			1824	-61.4623	0.0434331
	1825	-26.881	0.0107808			1825	-125.274	0.0410432
	1826	-10.0862	0.00888909			1826	-76.6391	0.0426742
	1827	-9.40043	0.00926729			1827	-59.7725	0.0422184
	1828	-22.8328	0.00889704			1828	-181.029	0.0429511
	1829	-10.4194	0.00943003			1829	-61.125	0.0390814
	1830	-18.3986	0.00920334			1830	-125.401	0.0408633
	1831	-37.9911	0.0110906			1831	-186.691	0.0404054
	1832	-13.8234	0.0120373			1832	-51.4568	0.0432129
	1833	-9.73182	0.0084335			1833	-69.1352	0.0373585
	1834	-18.3221	0.00965496			1834	-117.521	0.04203
	1835	-18.0029	0.00996753			1835	-99.0459	0.0405606
	1836	-37.2292	0.0109189			1836	-206.173	0.0427538
	1837	-19.3186	0.0127756			1837	-69.6012	0.0420614
	1838	-15.9991	0.0126851			1838	-24.0254	0.0300438
	1839	-26.2832	0.0120973			1839	-102.828	0.0403502
	1840	-19.7691	0.0102643			1840	-126.588	0.0473698
	1841	-17.3105	0.00993884			1841	-94.1121	0.042722
	1842	-28.2755	0.0127487			1842	-111.612	0.0419208
	1843	-12.1207	0.00908162			1843	-65.9664	0.0336729
	1844	-27.3425	0.0100685			1844	-160.119	0.0425566
	1845	-12.3422	0.00952589			1845	-77.3083	0.0448022
	1846	-15.4382	0.00945618			1846	-94.1172	0.0402206
	1847	-34.813	0.0118764			1847	-148.026	0.0412368
	1848	-26.4385	0.012501			1848	-102.91	0.041813
	1849	-15.395	0.0111634			1849	-78.2403	0.0443609
	1850	-13.0251	0.00943749			1850	-80.372	0.0424663
	1851	-49.9274	0.0121725			1851	-235.978	0.0447891
	1852	-21.564	0.0105428			1852	-117.663	0.042841
	1853	-32.3042	0.0120886			1853	-138.791	0.0432882
	1854	-38.6326	0.0119548			1854	-141.771	0.0361711
	1855	-32.4735	0.0104194			1855	-184.101	0.0417608
	1856	-8.26449	0.0100279			1856	-46.4564	0.0435117
	1857	-15.7885	0.0101133			1857	-73.9634	0.0419325
	1858	-10.4944	0.00783921			1858	-97.9262	0.0404172
	1859	-16.8351	0.0128525			1859	-63.7132	0.0449544
	1860	-12.8005	0.00921874			1860	-86.6239	0.0430355
	1861	-27.5763	0.0113321			1861	-134.631	0.0423426
	1862	-17.5352	0.0127511			1862	-63.4439	0.0434094
	1863	-42.393	0.0115457			1863	-222.743	0.0443309
	1864	-17.3909	0.00748388			1864	-163.34	0.0341163
	1865	-9.13139	0.00755616			1865	-76.5724	0.0400267
	1866	-18.6739	0.00918768			1866	-122.062	0.0417801
	1867	-23.5414	0.011436			1867	-106.483	0.0425912
	1868	-14.2164	0.00777311			1868	-114.587	0.0390782
	1869	-17.7333	0.010542			1869	-94.0226	0.0436885
	1870	-15.0152	0.0114109			1870	-61.4515	0.0429463
	1871	-22.2253	0.0134657			1871	-78.034	0.0454729
	1872	-26.6713	0.0131631			1872	-106.214	0.0447932
	1873	-25.0513	0.0101403			1873	-122.182	0.0381717
	1874	-34.7563	0.0140666			1874	-123.986	0.0454887
	1875	-27.6707	0.00944247			1875	-165.689	0.0391073
	1876	-15.189	0.0109301			1876	-69.5764	0.0425588
	1877	-22.0941	0.0098506			1877	-135.693	0.0442163
	1878	-29.1631	0.0111708			1878	-82.1525	0.0305781
	1879	-43.1522	0.0154292			1879	-126.288	0.041905
	1880	-17.2859	0.0107008			1880	-84.4713	0.0418035
	1881	-14.6293	0.0104545			1881	-73.3243	0.044266
	1882	-18.8573	0.00985243			1882	-106.298	0.0444131
	1883	-45.604	0.0129919			1883	-173.029	0.0416384
	1884	-16.2939	0.00993383			1884	-101.617	0.0469733
	1885	-8.9316	0.00823386			1885	-66.3777	0.0393182
	1886	-18.566	0.0114943			1886	-83.8759	0.0423371
	1887	-32.0227	0.0113818			1887	-140.888	0.0430906
	1888	-23.3002	0.0115036			1888	-114.668	0.0455719
	1889	-31.4848	0.0133943			1889	-110.596	0.0435769
	1890	-26.608	0.0129099			1890	-67.9325	0.0310715
	1891	-15.7403	0.00923448			1891	-107.951	0.0385032
	1892	-19.1551	0.0110603			1892	-86.0154	0.0409662
	1893	-11.8889	0.0117833			1893	-53.5534	0.046233
	1894	-36.5665	0.0114096			1894	-189.206	0.045225
	1895	-17.9768	0.0100893			1895	-112.476	0.0451464
	1896	-15.9327	0.00985974			1896	-68.8754	0.0364306
	1897	-21.6921	0.0138698			1897	-71.4715	0.0436553
	1898	-33.2638	0.0129604			1898	-131.794	0.0438376
	1899	-15.8986	0.013912			1899	-49.3023	0.0465785
	1900	-12.3555	0.0098556			1900	-64.2384	0.039221
	1901	-27.5585	0.0115955			1901	-126.225	0.0449195
	1902	-11.9081	0.00886431			1902	-92.1266	0.0419462
	1903	-12.5485	0.011505			1903	-55.1276	0.0424175
	1904	-17.4679	0.0120335			1904	-61.271	0.0390167
	1905	-21.0474	0.00893936			1905	-149.798	0.0433255
	1906	-29.4575	0.0137971			1906	-106.045	0.0438559
	1907	-17.4259	0.0124959			1907	-73.0062	0.0460528
	1908	-24.1671	0.0108609			1908	-127.614	0.0427293
	1909	-24.5716	0.0087419			1909	-178.238	0.0417099
	1910	-19.8049	0.0129675			1910	-74.4932	0.0430091
	1911	-33.4443	0.0118756			1911	-166.689	0.0458312
	1912	-10.6583	0.00806163			1912	-97.7767	0.0420753
	1913	-16.9493	0.00970017			1913	-97.0156	0.0397445
	1914	-16.5849	0.011097			1914	-72.4454	0.0408263
	1915	-12.8704	0.0101235			1915	-68.5898	0.0392908
	1916	-17.5826	0.00968684			1916	-118.904	0.0421442
	1917	-16.1684	0.00832865			1917	-103.425	0.0310554
	1918	-13.8905	0.00769318			1918	-110.6	0.0411396
	1919	-33.994	0.0113604			1919	-167.605	0.043097
	1920	-11.2976	0.0109212			1920	-62.5592	0.0470462
	1921	-19.6457	0.00773586			1921	-166.871	0.0422726
	1922	-14.5733	0.00971688			1922	-87.2793	0.0420765
	1923	-25.9974	0.0126821			1923	-90.9588	0.0417448
	1924	-41.4258	0.0150407			1924	-155.712	0.0473195
	1925	-9.94436	0.0108612			1925	-37.5491	0.0403354
	1926	-32.0063	0.0123729			1926	-126.533	0.04201
	1927	-36.2925	0.013177			1927	-146.493	0.0456542
	1928	-14.1912	0.00998735			1928	-84.3662	0.0423424
	1929	-35.3131	0.0102278			1929	-209.92	0.0411903
	1930	-18.1015	0.010398			1930	-102.993	0.0446437
	1931	-14.7347	0.00907379			1931	-95.0067	0.0440017
	1932	-24.4033	0.0114226			1932	-104.241	0.0422708
	1933	-18.9719	0.0113461			1933	-93.1526	0.0428504
	1934	-25.319	0.0122309			1934	-116.676	0.045703
	1935	-17.0237	0.00979684			1935	-109.942	0.0431797
	1936	-17.7971	0.012552			1936	-63.4545	0.0428448
	1937	-26.4622	0.014797			1937	-80.7054	0.045454
	1938	-18.6306	0.00937631			1938	-118.006	0.0464598
	1939	-8.85818	0.00778315			1939	-78.2986	0.0388988
	1940	-18.9248	0.0105323			1940	-99.0576	0.0413953
	1941	-11.9045	0.0114288			1941	-52.5063	0.04418
	1942	-16.0384	0.00919996			1942	-84.7804	0.0411654
	1943	-38.5087	0.0144671			1943	-131.323	0.0433671
	1944	-11.063	0.00974659			1944	-63.8363	0.0421546
	1945	-29.1264	0.0109701			1945	-146.392	0.0438311
	1946	-11.732	0.0102456			1946	-72.3933	0.0452573
	1947	-12.1421	0.0104924			1947	-40.5879	0.0335778
	1948	-18.4541	0.0108198			1948	-93.7144	0.0434093
	1949	-20.7478	0.0107189			1949	-102.548	0.0423685
	1950	-15.5035	0.0112392			1950	-76.2195	0.0427915
	1951	-20.4512	0.0108824			1951	-116.474	0.0476434
	1952	-10.8843	0.00903563			1952	-76.5239	0.0404463
	1953	-28.4599	0.0137467			1953	-97.8613	0.0433036
	1954	-32.3366	0.0144375			1954	-116.404	0.0459294
	1955	-10.8529	0.0104051			1955	-57.3808	0.0450673
	1956	-15.436	0.00930294			1956	-107.917	0.0420255
	1957	-11.5678	0.0094238			1957	-75.3068	0.0438024
	1958	-18.7257	0.0126231			1958	-69.1187	0.0432538
	1959	-26.2018	0.0131214			1959	-103.91	0.0443934
	1960	-35.7262	0.0147561			1960	-86.2599	0.0354832
	1961	-22.9331	0.0105761			1961	-109.256	0.0379694
	1962	-21.2983	0.010779			1962	-108.092	0.0429351
	1963	-7.05533	0.00989737			1963	-29.537	0.0448577
	1964	-29.6629	0.0148281			1964	-97.377	0.0452191
	1965	-11.0169	0.0108077			1965	-54.7139	0.0463551
	1966	-10.746	0.0113657			1966	-50.3635	0.0424166
	1967	-20.1969	0.0105001			1967	-114.89	0.042863
	1968	-17.0874	0.00935858			1968	-129.285	0.0418424
	1969	-7.14192	0.00615605			1969	-110.318	0.0325406
	1970	-25.0324	0.0119422			1970	-103.303	0.040874
	1971	-9.41243	0.00907645			1971	-65.5475	0.0433524
	1972	-20.4657	0.0136329			1972	-62.5685	0.0442225
	1973	-17.7184	0.0120548			1973	-77.0076	0.0454983
	1974	-24.0424	0.0100651			1974	-128.277	0.0356567
	1975	-28.5318	0.011544			1975	-145.454	0.0438457
	1976	-26.5952	0.0114889			1976	-114.862	0.0397854
	1977	-26.9067	0.0104705			1977	-145.721	0.0417707
	1978	-23.7054	0.0104733			1978	-129.759	0.0436789
	1979	-22.9245	0.0131095			1979	-98.5976	0.0454571
	1980	-20.7473	0.0138996			1980	-76.3222	0.0456356
	1981	-15.3411	0.0106991			1981	-85.3603	0.0443639
	1982	-18.5409	0.0107385			1982	-99.7549	0.0393147
	1983	-25.0013	0.0105669			1983	-136.135	0.0402784
	1984	-21.1407	0.00990431			1984	-122.837	0.0430489
	1985	-24.212	0.0137003			1985	-99.752	0.0463503
	1986	-7.69768	0.0107665			1986	-44.7107	0.0444003
	1987	-22.3151	0.0135952			1987	-74.7948	0.0425608
	1988	-18.4117	0.0124957			1988	-73.4881	0.0430429
	1989	-36.4829	0.017089			1989	-93.6679	0.0445886
	1990	-25.463	0.0115537			1990	-128.67	0.0448753
	1991	-36.5414	0.0136252			1991	-145.04	0.0458288
	1992	-20.1253	0.00917795			1992	-108.788	0.0336952
	1993	-8.85715	0.00823568			1993	-88.0532	0.0450985
	1994	-14.8982	0.00881083			1994	-100.817	0.0393594
	1995	-11.1961	0.0100168			1995	-47.648	0.0379034
	1996	-12.8132	0.00781634			1996	-119.706	0.0391153
	1997	-28.8008	0.0125389			1997	-122.082	0.0419332
[truncated: 8,002 more rows]

## Sheet: Supplementary Fig.2 (c) (d)
Supplementary Fig.2(c)					Supplementary Fig.2(d)
	index	AIScreen_30 vs NoScreen delta_cost	AIScreen_30 vs NoScreen delta_blindness			index	AIScreen_30 vs NoScreen delta_cost	AIScreen_30 vs NoScreen delta_blindness
	0	-62.341	0.0151023			0	-284.8	0.0609075
	1	-34.2678	0.0149215			1	-151.165	0.0583973
	2	-34.5906	0.0151748			2	-153.031	0.0591982
	3	-30.2693	0.0152845			3	-143.735	0.0638242
	4	-63.8421	0.0152048			4	-293.153	0.0615218
	5	-32.7536	0.0148938			5	-142.167	0.0573668
	6	-45.2406	0.0117319			6	-199.432	0.0452217
	7	-21.2904	0.0150132			7	-89.9899	0.0563196
	8	-48.6768	0.0134187			8	-214.484	0.052168
	9	-29.2163	0.0147425			9	-127.035	0.0569716
	10	-34.4772	0.0133623			10	-153.03	0.0524855
	11	-31.2535	0.014895			11	-132.425	0.0559818
	12	-29.149	0.0147974			12	-127.179	0.0573175
	13	-45.7469	0.0135118			13	-193.636	0.0504297
	14	-50.6617	0.0146573			14	-227.195	0.0581685
	15	-29.175	0.0133696			15	-128.639	0.0521652
	16	-33.1174	0.0132138			16	-140.536	0.0495084
	17	-46.0569	0.0146768			17	-195.679	0.0551944
	18	-26.4721	0.0127538			18	-105.103	0.0445982
	19	-32.7701	0.0153176			19	-154.254	0.0635664
	20	-25.4198	0.0131512			20	-114.51	0.0523999
	21	-42.9268	0.015258			21	-199.842	0.0623609
	22	-32.3865	0.0133649			22	-144.128	0.0525349
	23	-30.3117	0.0143463			23	-135.279	0.0568515
	24	-38.5013	0.0141762			24	-162.613	0.0530001
	25	-28.5866	0.0127164			25	-121.149	0.0475054
	26	-40.2843	0.0146811			26	-179.934	0.0580567
	27	-44.7294	0.0140282			27	-182.379	0.0506119
	28	-35.1668	0.0121235			28	-159.563	0.048265
	29	-31.9474	0.0134737			29	-136.283	0.05092
	30	-38.9545	0.0151052			30	-172.828	0.0593133
	31	-41.2364	0.0130707			31	-177.342	0.0496236
	32	-40.3762	0.0151684			32	-185.953	0.0611804
	33	-50.1509	0.014673			33	-217.719	0.0559136
	34	-46.0757	0.0150441			34	-199.668	0.0577492
	35	-32.0363	0.0129104			35	-141.118	0.0511159
	36	-49.8586	0.0136484			36	-222.286	0.0543642
	37	-51.2241	0.0129607			37	-219.804	0.0490721
	38	-63.7104	0.0137773			38	-263.411	0.0496436
	39	-24.4963	0.0137094			39	-111.665	0.054995
	40	-37.6007	0.0138707			40	-170.817	0.0557271
	41	-47.5774	0.0141731			41	-214.016	0.056275
	42	-38.789	0.0132623			42	-176.161	0.0530471
	43	-19.5026	0.0132699			43	-79.462	0.0485493
	44	-40.0273	0.0143582			44	-174.806	0.055361
	45	-49.1831	0.0147801			45	-217.734	0.0576983
	46	-32.3365	0.0138778			46	-132.296	0.0494892
	47	-29.4132	0.0119061			47	-137.069	0.0474167
	48	-23.9623	0.0102809			48	-110.38	0.0373045
	49	-35.6178	0.0134058			49	-168.055	0.0545798
	50	-42.7384	0.015097			50	-170.149	0.0533148
	51	-49.9564	0.0136828			51	-199.722	0.0485684
	52	-33.3621	0.0141361			52	-149.26	0.0556149
	53	-26.2776	0.0123116			53	-121.757	0.0491234
	54	-30.7516	0.0140086			54	-130.228	0.0523916
	55	-39.655	0.0144452			55	-164.281	0.053198
	56	-33.1818	0.0140784			56	-121.617	0.046226
	57	-37.2693	0.0113428			57	-166.714	0.0421702
	58	-25.1388	0.0126634			58	-111.666	0.050724
	59	-37.3621	0.013457			59	-162.081	0.0506447
	60	-43.0078	0.0132465			60	-185.975	0.0510395
	61	-29.7148	0.014618			61	-132.952	0.0579469
	62	-25.9716	0.0146098			62	-110.187	0.0549004
	63	-41.3431	0.0140609			63	-182.144	0.0547767
	64	-44.175	0.0146634			64	-173.257	0.051202
	65	-23.7733	0.0133596			65	-105.607	0.051486
	66	-35.1702	0.0131005			66	-153.075	0.0508873
	67	-22.2488	0.0134855			67	-97.5225	0.0520444
	68	-37.864	0.0139851			68	-161.5	0.0533586
	69	-21.4827	0.0107026			69	-106.23	0.0434201
	70	-16.7469	0.010932			70	-64.8449	0.0381072
	71	-56.7982	0.015016			71	-258.441	0.0607329
	72	-28.2879	0.014932			72	-114.409	0.0532861
	73	-49.0758	0.0144094			73	-221.761	0.0573489
	74	-21.9866	0.0130113			74	-90.7785	0.0468934
	75	-41.2551	0.0131269			75	-189.185	0.0532604
	76	-40.5154	0.0123491			76	-188.036	0.0498041
	77	-29.4507	0.0129			77	-115.148	0.0451527
	78	-46.9354	0.0140715			78	-198.783	0.0525967
	79	-38.2608	0.0139179			79	-159.375	0.0512714
	80	-48.17	0.0141462			80	-210.237	0.0549286
	81	-46.0016	0.0140359			81	-196.978	0.0526284
	82	-45.6576	0.014457			82	-195.922	0.05537
	83	-42.6717	0.0151496			83	-153.098	0.0477599
	84	-42.4375	0.0147036			84	-188.182	0.0577663
	85	-46.9423	0.0144383			85	-211.955	0.0574649
	86	-50.3956	0.0142642			86	-228.321	0.057051
	87	-65.4984	0.014719			87	-251.61	0.0498216
	88	-45.4946	0.0147753			88	-197.971	0.0570693
	89	-36.2652	0.0138445			89	-162.267	0.0542717
	90	-34.6769	0.0128583			90	-150.721	0.0490395
	91	-25.7422	0.0133867			91	-99.4492	0.0461967
	92	-33.0137	0.014325			92	-143.613	0.055546
	93	-29.7735	0.0146618			93	-136.804	0.0593954
	94	-44.4953	0.0144895			94	-191.198	0.0547971
	95	-35.0173	0.0140097			95	-145.254	0.0516701
	96	-59.2926	0.013287			96	-246.019	0.048132
	97	-22.5143	0.0146268			97	-96.9329	0.0562559
	98	-71.9347	0.0142716			98	-311.872	0.0549026
	99	-35.0327	0.0138944			99	-137.443	0.0480332
	100	-54.5857	0.0142845			100	-216.122	0.0498269
	101	-26.946	0.0112273			101	-121.262	0.0436911
	102	-27.1908	0.0147323			102	-105.642	0.0499682
	103	-39.3974	0.0135613			103	-152.731	0.0461954
	104	-37.344	0.0146198			104	-153.996	0.0531527
	105	-34.895	0.0152623			105	-147.274	0.0569332
	106	-36.6689	0.0134142			106	-155.62	0.0511455
	107	-37.2579	0.0140137			107	-153.941	0.0513394
	108	-64.783	0.0146775			108	-262.085	0.0526631
	109	-43.5522	0.0122365			109	-193.277	0.0485142
	110	-43.76	0.0136634			110	-160.684	0.0447735
	111	-37.8513	0.01253			111	-172.14	0.050763
	112	-32.8264	0.0136257			112	-147.629	0.0545968
	113	-40.1944	0.0122314			113	-167.942	0.0441992
	114	-26.5572	0.0144025			114	-111.379	0.0539311
	115	-21.0298	0.0137021			115	-90.6443	0.052776
	116	-27.9551	0.0142893			116	-88.7651	0.0399773
	117	-59.1612	0.0133034			117	-221.459	0.0442811
	118	-29.5646	0.0124348			118	-142.141	0.0507271
	119	-26.2496	0.0145431			119	-97.4017	0.0478257
	120	-24.4955	0.0132554			120	-106.765	0.0510573
	121	-47.5926	0.0138669			121	-212.241	0.0547899
	122	-56.8829	0.014903			122	-259.514	0.060155
	123	-38.8443	0.0137095			123	-129.859	0.0409799
	124	-46.6407	0.0117707			124	-208.308	0.0461597
	125	-37.7988	0.01353			125	-159.268	0.050942
	126	-31.1565	0.0133441			126	-134.576	0.0514205
	127	-37.8222	0.0149824			127	-165.272	0.0577098
	128	-38.0733	0.0134608			128	-171.739	0.0530887
	129	-40.0982	0.0139661			129	-166.592	0.0512921
	130	-36.5955	0.0137634			130	-161.175	0.0543596
	131	-25.9947	0.0138047			131	-110.898	0.0517954
	132	-23.773	0.0148068			132	-101.777	0.0565465
	133	-44.3279	0.0134461			133	-202.808	0.0534489
	134	-32.7736	0.0138312			134	-144.554	0.0545021
	135	-35.644	0.0141285			135	-161.409	0.0573158
	136	-27.1522	0.0132023			136	-121.583	0.0522169
	137	-45.7592	0.0140232			137	-193.445	0.0527
	138	-65.1851	0.0151822			138	-274.379	0.0560882
	139	-26.0896	0.0140293			139	-112.878	0.0544009
	140	-16.2595	0.014534			140	-69.7004	0.0560708
	141	-59.0539	0.0135441			141	-262.489	0.052963
	142	-67.069	0.0147074			142	-282.945	0.0548393
	143	-37.3126	0.0124698			143	-173.486	0.0495091
	144	-36.8563	0.0132486			144	-167.387	0.0532891
	145	-19.3582	0.0118962			145	-87.7395	0.0475906
	146	-38.703	0.0122326			146	-183.896	0.049413
	147	-33.9413	0.0146401			147	-148.925	0.0561832
	148	-41.6687	0.0143354			148	-184.869	0.0566767
	149	-42.5902	0.0146897			149	-184.641	0.0563106
	150	-49.7822	0.0147872			150	-205.234	0.0539792
	151	-57.3508	0.0143047			151	-248.812	0.0545676
	152	-49.9212	0.0150094			152	-231.926	0.0613892
	153	-51.7458	0.0151814			153	-235.273	0.0607458
	154	-20.3396	0.011795			154	-87.0013	0.0443209
	155	-55.7856	0.0148358			155	-241.159	0.0568198
	156	-20.9119	0.00970733			156	-102.475	0.0429262
	157	-34.5312	0.0143909			157	-155.177	0.057321
	158	-38.6745	0.0139559			158	-170.412	0.0548215
	159	-39.8069	0.013892			159	-170.259	0.0526604
	160	-25.0827	0.0130165			160	-109.442	0.0494932
	161	-32.6631	0.0127384			161	-146.01	0.0502966
	162	-34.9338	0.011927			162	-155.217	0.0456999
	163	-32.545	0.0144955			163	-137.208	0.0540799
	164	-38.2691	0.0136055			164	-180.96	0.0554109
	165	-47.1341	0.0140565			165	-196.821	0.0521104
	166	-69.1391	0.0150111			166	-288.896	0.0560723
	167	-26.3187	0.0154839			167	-102.175	0.0538373
	168	-28.0307	0.0135524			168	-113.931	0.0482756
	169	-28.1024	0.0135494			169	-117.455	0.049597
	170	-37.0936	0.0136901			170	-138.283	0.0454394
	171	-28.8367	0.012939			171	-133.522	0.0528207
	172	-46.0752	0.0130554			172	-225.515	0.0556891
	173	-37.5745	0.0127641			173	-202.322	0.0603539
	174	-40.9897	0.0126012			174	-196.486	0.0526853
	175	-44.4963	0.0138147			175	-205.208	0.0560369
	176	-37.4201	0.014126			176	-162.758	0.0541995
	177	-33.6782	0.0140765			177	-147.89	0.0552954
	178	-33.3266	0.0154015			178	-106.611	0.0440111
	179	-49.2462	0.0151662			179	-188.519	0.0518254
	180	-43.8868	0.01261			180	-200.815	0.0508226
	181	-35.4256	0.0141492			181	-159.444	0.0567153
	182	-47.1696	0.0129494			182	-213.681	0.0508787
	183	-24.5494	0.0124568			183	-122.733	0.0547172
	184	-40.561	0.0151443			184	-163.513	0.0541211
	185	-47.7882	0.0127172			185	-200.102	0.0464115
	186	-33.3697	0.0148812			186	-141.389	0.0566101
	187	-16.7398	0.0141491			187	-74.8008	0.0567084
	188	-17.498	0.0123952			188	-95.1569	0.0596536
	189	-32.826	0.0134073			189	-173.199	0.0622678
	190	-45.4389	0.01512			190	-185.139	0.0546366
	191	-37.5762	0.0143084			191	-162.288	0.0548643
	192	-40.613	0.0148608			192	-169.828	0.0550695
	193	-34.2441	0.0135381			193	-152.024	0.0529529
	194	-41.0468	0.0157263			194	-157.057	0.0539287
	195	-55.007	0.0152964			195	-204.597	0.0508941
	196	-44.8572	0.013082			196	-234.989	0.0601189
	197	-31.3758	0.014365			197	-115.446	0.0472297
	198	-26.4313	0.0116943			198	-127.077	0.0485235
	199	-29.3214	0.0125511			199	-106.218	0.0399266
	200	-31.6612	0.0141862			200	-138.476	0.0551079
	201	-16.181	0.011812			201	-72.5751	0.0457142
	202	-45.5039	0.0153416			202	-184.039	0.0550964
	203	-40.384	0.0131697			203	-174.48	0.049476
	204	-14.7088	0.0142776			204	-62.2768	0.0550267
	205	-47.333	0.014451			205	-205.685	0.0555763
	206	-43.15	0.0145506			206	-187.869	0.0560734
	207	-51.961	0.0151344			207	-192.481	0.0496515
	208	-35.7813	0.0148888			208	-143.37	0.0529859
	209	-66.484	0.0143201			209	-276.173	0.0520592
	210	-24.088	0.0118403			210	-104.597	0.0449043
	211	-23.214	0.014776			211	-86.0933	0.0498147
	212	-49.196	0.0145776			212	-222.54	0.0585671
	213	-19.9624	0.0125705			213	-82.2733	0.0454936
	214	-34.9846	0.0144307			214	-154.278	0.056124
	215	-38.4671	0.0146904			215	-167.889	0.0566104
	216	-34.6937	0.0138302			216	-164.133	0.0575942
	217	-24.9518	0.0142224			217	-108.277	0.0552748
	218	-45.1442	0.0108596			218	-206.203	0.0422297
	219	-24.1207	0.0132716			219	-101.963	0.0497652
	220	-49.6419	0.0146443			220	-216.627	0.0563168
	221	-36.8085	0.0139666			221	-175.69	0.0588405
	222	-68.9566	0.0148391			222	-302.356	0.0576854
	223	-35.5063	0.0122277			223	-161.134	0.0489803
	224	-56.3358	0.0149532			224	-199.598	0.0472506
	225	-33.2773	0.0142975			225	-148.443	0.0563986
	226	-36.1135	0.0130944			226	-173.52	0.0547307
	227	-19.5398	0.0144942			227	-81.1558	0.0539186
	228	-27.4344	0.0130848			228	-108.007	0.0449607
	229	-43.265	0.0147413			229	-177.145	0.0535702
	230	-47.4937	0.0136199			230	-215.116	0.0541729
	231	-59.2206	0.0139402			231	-268.432	0.0561257
	232	-35.023	0.0134682			232	-151.672	0.0516422
	233	-30.9444	0.0142895			233	-136.34	0.0561386
	234	-44.0203	0.012029			234	-217.96	0.0521315
	235	-37.3354	0.0128792			235	-163.174	0.0498173
	236	-19.2471	0.0144217			236	-75.0792	0.0506245
	237	-31.4385	0.0125808			237	-161.219	0.056969
	238	-32.845	0.0149428			238	-113.172	0.0461817
	239	-36.4665	0.0153275			239	-159.374	0.0594172
	240	-41.9534	0.013993			240	-178.372	0.052146
	241	-52.0149	0.0140938			241	-223.276	0.0527573
	242	-49.1753	0.0138345			242	-249.161	0.0615092
	243	-51.813	0.0140641			243	-231.652	0.0559031
	244	-37.1156	0.0140349			244	-151.174	0.0507288
	245	-43.9833	0.0129503			245	-218.057	0.0568893
	246	-59.4211	0.0139054			246	-238.085	0.04919
	247	-25.3953	0.0136203			247	-122.78	0.0588086
	248	-58.7083	0.0152441			248	-223.632	0.0516211
	249	-25.1526	0.0126436			249	-120.744	0.052711
	250	-54.3182	0.0152258			250	-228.756	0.0568725
	251	-24.6225	0.0116447			251	-126.163	0.050784
	252	-52.3126	0.0141449			252	-201.674	0.0482869
	253	-47.5803	0.0135413			253	-196.351	0.0486792
	254	-26.7293	0.0132385			254	-118.227	0.0514046
	255	-34.0221	0.014978			255	-133.384	0.0521276
	256	-30.2345	0.0132729			256	-129.476	0.0498603
	257	-55.8685	0.0155594			257	-226.663	0.0559695
	258	-43.7524	0.0138259			258	-214.501	0.0597863
	259	-45.4553	0.0147877			259	-191.674	0.0553781
	260	-65.7802	0.0152882			260	-283.31	0.0581663
	261	-47.0872	0.0144892			261	-212.268	0.0572508
	262	-35.7014	0.0138643			262	-176.861	0.0603924
	263	-35.5981	0.0147661			263	-137.529	0.0509131
	264	-27.7371	0.011976			264	-125.081	0.0469356
	265	-45.3124	0.0146969			265	-174.616	0.0500871
	266	-30.0612	0.0137407			266	-130.648	0.0526921
	267	-31.2343	0.0146764			267	-129.255	0.054207
	268	-40.9199	0.0128759			268	-174.944	0.0470963
	269	-49.8414	0.0134181			269	-252.26	0.0596024
	270	-56.5754	0.0135545			270	-228.717	0.0483379
	271	-37.7372	0.0147478			271	-173.3	0.0599882
	272	-42.8867	0.0133805			272	-185.111	0.0507713
	273	-33.8703	0.0143906			273	-136.375	0.0509275
	274	-41.4877	0.0135614			274	-180.041	0.0516554
	275	-33.0754	0.0115836			275	-135.613	0.0404862
	276	-16.635	0.0130396			276	-82.0751	0.0566925
	277	-21.3641	0.0142993			277	-86.0143	0.0506743
	278	-37.7891	0.0134352			278	-164.683	0.0519223
	279	-36.5344	0.0145957			279	-137.296	0.0487524
	280	-35.4619	0.0128712			280	-167.04	0.0525204
	281	-32.4468	0.0140911			281	-142.238	0.0549389
	282	-35.7231	0.0138922			282	-148.019	0.0504327
	283	-46.4358	0.0114512			283	-204.648	0.0437274
	284	-33.2937	0.0120783			284	-157.173	0.0505243
	285	-41.9805	0.0147906			285	-165.277	0.0504248
	286	-31.4736	0.0150065			286	-127.56	0.053495
	287	-35.8478	0.0124243			287	-162.316	0.0501433
	288	-55.5312	0.015169			288	-191.235	0.046165
	289	-36.2798	0.0131331			289	-185.554	0.0589445
	290	-61.8275	0.014526			290	-263.371	0.0548953
	291	-53.0369	0.0140449			291	-206.307	0.0482409
	292	-34.3349	0.0152064			292	-146.624	0.0581145
	293	-58.6489	0.0141131			293	-250.139	0.052942
	294	-22.987	0.0113306			294	-111.578	0.0480853
	295	-35.2108	0.0138263			295	-165.759	0.0574448
	296	-41.4399	0.0137801			296	-178.234	0.0524187
	297	-43.8063	0.0134403			297	-209.124	0.0570316
	298	-33.2141	0.0137414			298	-134.349	0.048974
	299	-32.4558	0.0134013			299	-159.896	0.0583944
	300	-32.0069	0.0146089			300	-140.261	0.0569911
	301	-17.353	0.0131394			301	-81.281	0.0546504
	302	-21.9168	0.0134977			302	-91.7368	0.0496407
	303	-50.3947	0.0131622			303	-223.113	0.050606
	304	-27.2932	0.0157309			304	-82.4005	0.0433694
	305	-46.5524	0.0132399			305	-195.23	0.0481724
	306	-23.0893	0.014095			306	-98.1179	0.0537939
	307	-35.9874	0.0154326			307	-114.684	0.0440424
	308	-58.2465	0.0150741			308	-248.783	0.0568837
	309	-49.6543	0.0156434			309	-179.161	0.0507049
	310	-34.8395	0.0136433			310	-139.516	0.0484443
	311	-22.2382	0.0142212			311	-84.191	0.0489372
	312	-98.4153	0.0142552			312	-361.976	0.0456705
	313	-38.0382	0.01316			313	-176.924	0.0536419
	314	-38.4911	0.0139051			314	-157.726	0.0504976
	315	-34.5983	0.0144762			315	-154.192	0.0573811
	316	-43.2735	0.0138689			316	-176.972	0.0497343
	317	-41.6031	0.0152456			317	-175.806	0.0571736
	318	-42.7117	0.0136513			318	-182.745	0.0518783
	319	-44.0345	0.0147997			319	-179.114	0.0534497
	320	-36.7509	0.0143412			320	-126.918	0.0439041
	321	-33.1007	0.013083			321	-133.821	0.0461401
	322	-53.4983	0.0149847			322	-225.413	0.0558198
	323	-27.7673	0.0144656			323	-117.975	0.0551584
	324	-34.0696	0.0139838			324	-116.51	0.0416956
	325	-56.1717	0.015141			325	-221.755	0.0533108
	326	-40.3916	0.0150841			326	-133.708	0.0444681
	327	-33.3059	0.0121417			327	-137.17	0.0431239
	328	-15.5002	0.0141516			328	-57.0596	0.0471608
	329	-33.8711	0.0143768			329	-146.625	0.0553223
	330	-35.7873	0.0143093			330	-152.476	0.053735
	331	-43.1884	0.0139893			331	-194.19	0.0553122
	332	-54.5463	0.0130925			332	-231.94	0.0483864
	333	-37.4716	0.0117877			333	-176.773	0.0489875
	334	-47.2351	0.0137801			334	-222.146	0.0572738
	335	-28.689	0.0152157			335	-125.363	0.0589004
	336	-46.3303	0.0146324			336	-197.179	0.0556741
	337	-21.4501	0.0130267			337	-102.544	0.055114
	338	-26.3123	0.0115392			338	-120.849	0.0452082
	339	-24.6793	0.0137468			339	-107.372	0.0527203
	340	-57.3381	0.0140974			340	-261.236	0.056912
	341	-41.5465	0.012663			341	-171.597	0.0459026
	342	-31.58	0.0142007			342	-139.949	0.0561704
	343	-49.5815	0.0139171			343	-199.719	0.0493373
	344	-23.0197	0.011997			344	-108.915	0.0498186
	345	-44.6215	0.0147353			345	-188.484	0.0547279
	346	-20.9044	0.0146563			346	-83.0645	0.051583
	347	-45.2426	0.0131401			347	-190.223	0.0491256
	348	-35.3846	0.012531			348	-165.362	0.0518828
	349	-44.5815	0.0135686			349	-209.223	0.0554549
	350	-23.6555	0.0141057			350	-98.3737	0.0524835
	351	-36.4123	0.0138215			351	-164.232	0.0548827
	352	-36.7095	0.014423			352	-154.779	0.0538015
	353	-30.7463	0.0133545			353	-147.565	0.0570983
	354	-44.155	0.0143519			354	-199.847	0.057756
	355	-52.2937	0.0147092			355	-206.37	0.0515281
	356	-48.2894	0.0135905			356	-196.982	0.0490993
	357	-24.0827	0.0126177			357	-123.258	0.0564116
	358	-38.3738	0.0118378			358	-179.302	0.047366
	359	-31.4937	0.0136193			359	-146.069	0.0557961
	360	-35.5624	0.013697			360	-166.797	0.0565713
	361	-50.9619	0.0132328			361	-249.286	0.0556232
	362	-50.689	0.0138801			362	-230.531	0.054961
	363	-51.4861	0.014477			363	-208.146	0.0521508
	364	-35.7637	0.0140208			364	-120.84	0.0427465
	365	-38.5973	0.0145214			365	-167.745	0.0563364
	366	-10.7796	0.0110398			366	-51.3898	0.0459483
	367	-46.5831	0.0140305			367	-210.792	0.0558374
	368	-33.1317	0.0140912			368	-146.88	0.0553004
	369	-26.3478	0.0134765			369	-125.196	0.0566697
	370	-40.9664	0.0136254			370	-193.601	0.0569805
	371	-40.5815	0.0137551			371	-191.397	0.0568219
	372	-42.7491	0.012852			372	-180.014	0.0468343
	373	-41.78	0.0142962			373	-175.707	0.0528528
	374	-36.4566	0.0134022			374	-156.648	0.0519827
	375	-46.0915	0.0151348			375	-174.234	0.0507248
	376	-30.6134	0.0151535			376	-137.813	0.0608763
	377	-65.4234	0.0145868			377	-269.679	0.0532275
	378	-21.9932	0.0141793			378	-87.181	0.0506237
	379	-43.4471	0.013082			379	-189.6	0.0500162
	380	-35.8453	0.0128053			380	-171.644	0.0542398
	381	-23.8927	0.0120623			381	-115.184	0.0505631
	382	-39.1141	0.0150299			382	-158.315	0.053411
	383	-38.4266	0.0151328			383	-167.612	0.0586915
	384	-39.2687	0.0150285			384	-142.554	0.0487196
	385	-22.359	0.0124404			385	-85.1814	0.0426687
	386	-30.0253	0.0133205			386	-130.832	0.0524361
	387	-35.005	0.0136657			387	-169.601	0.0574775
	388	-59.0157	0.014992			388	-238.585	0.053657
	389	-23.4207	0.0145562			389	-94.9857	0.0531376
	390	-52.1459	0.0135713			390	-216.195	0.0492957
	391	-32.8606	0.0149244			391	-128.694	0.0525775
	392	-19.7428	0.0155746			392	-79.6031	0.0563646
	393	-35.4619	0.0119247			393	-183.117	0.0540804
	394	-48.0819	0.01228			394	-191.211	0.0423724
	395	-41.7899	0.0142959			395	-187.146	0.0565949
	396	-36.0281	0.0141534			396	-172.837	0.0598842
	397	-31.5084	0.00987522			397	-143.117	0.0368364
	398	-37.2093	0.015486			398	-157.539	0.0582241
	399	-32.4914	0.0121218			399	-152.897	0.0502249
	400	-42.7118	0.0150831			400	-151.041	0.0476318
	401	-42.5821	0.0154266			401	-180.896	0.0581106
	402	-51.8015	0.0146198			402	-200.044	0.0505333
	403	-40.2262	0.0122818			403	-179.481	0.048121
	404	-23.3196	0.0107285			404	-114.235	0.0442918
	405	-27.8502	0.0141766			405	-135.401	0.06058
	406	-11.3953	0.0111013			406	-67.9979	0.0586128
	407	-21.2211	0.0119134			407	-96.2316	0.0456089
	408	-21.3604	0.0128259			408	-88.5214	0.0462382
	409	-25.6075	0.0118382			409	-110.63	0.0449071
	410	-43.1543	0.0138385			410	-188.909	0.0533528
	411	-36.6394	0.0134114			411	-165.7	0.0533191
	412	-58.0732	0.0142512			412	-227.27	0.04934
	413	-42.0333	0.0153887			413	-178.533	0.0579218
	414	-55.1375	0.0144644			414	-225.389	0.0527225
	415	-28.7759	0.0121602			415	-116.142	0.0436982
	416	-23.9016	0.0127929			416	-109.447	0.0509827
	417	-31.871	0.0144774			417	-153.875	0.0612628
	418	-58.5111	0.0146321			418	-222.455	0.0494891
	419	-29.1906	0.0149419			419	-119.829	0.0551429
	420	-29.5814	0.015552			420	-110.506	0.0523464
	421	-49.997	0.012243			421	-215.763	0.0455933
	422	-40.6408	0.0133146			422	-167.848	0.0484827
	423	-37.3335	0.0134034			423	-152.338	0.0476571
	424	-18.2128	0.0148306			424	-76.6326	0.0554828
	425	-29.3317	0.013521			425	-131.829	0.0531645
	426	-46.1178	0.012983			426	-193.365	0.0477717
	427	-43.4117	0.015364			427	-160.096	0.0504698
	428	-24.9933	0.0141329			428	-103.665	0.0524292
	429	-28.6908	0.0145767			429	-125.208	0.0562901
	430	-42.2256	0.0132561			430	-174.182	0.0477879
	431	-28.5585	0.0145048			431	-118.119	0.0535266
	432	-35.8674	0.0150344			432	-151.777	0.0567634
	433	-45.1851	0.0148797			433	-198.332	0.0578316
	434	-31.1587	0.0147447			434	-126.132	0.0526014
	435	-38.7783	0.0140312			435	-137.833	0.0443542
	436	-31.0684	0.0140406			436	-152.937	0.0605965
	437	-52.878	0.0153354			437	-199.762	0.0516447
	438	-43.081	0.014372			438	-188.524	0.0559006
	439	-38.7496	0.0144352			439	-177.172	0.0575579
	440	-54.1337	0.0147463			440	-233.159	0.0564232
	441	-28.6732	0.0134289			441	-150.218	0.061185
	442	-40.1413	0.0122257			442	-182.851	0.0487613
	443	-52.9353	0.0155266			443	-219.61	0.0571793
	444	-38.2981	0.0146751			444	-135.673	0.0465907
	445	-33.6593	0.0133843			445	-164.621	0.0579132
	446	-26.2918	0.0123517			446	-122.547	0.0504145
	447	-67.1543	0.0151297			447	-258.412	0.0518257
	448	-32.3517	0.0138412			448	-129.382	0.049565
	449	-29.5583	0.0153381			449	-118.782	0.0552208
	450	-74.939	0.0149433			450	-275.274	0.0488035
	451	-42.1046	0.01438			451	-164.691	0.0494544
	452	-31.8725	0.013763			452	-137.985	0.0521346
	453	-34.4237	0.0132526			453	-153.659	0.0514962
	454	-37.7378	0.0144314			454	-143.895	0.0485496
	455	-21.8614	0.0106071			455	-95.3967	0.0384524
	456	-29.5729	0.0149496			456	-115.852	0.0522341
	457	-36.3865	0.0138614			457	-163.585	0.0549326
	458	-37.4196	0.0147359			458	-153.606	0.053308
	459	-31.5127	0.0137021			459	-132.438	0.0513659
	460	-37.5101	0.0136638			460	-170.835	0.0550552
	461	-36.2402	0.0120298			461	-152.834	0.0438731
	462	-38.1417	0.0148291			462	-135.721	0.0468702
	463	-45.4085	0.0134524			463	-212.653	0.0559299
	464	-20.0351	0.00989596			464	-93.3682	0.0372863
	465	-43.9709	0.0154207			465	-143.962	0.0450775
	466	-59.6024	0.01475			466	-252.714	0.0551402
	467	-46.0295	0.0141096			467	-200.183	0.0539915
	468	-40.619	0.0130512			468	-196.334	0.0550988
	469	-60.6175	0.0130819			469	-224.952	0.0419546
	470	-38.3796	0.0150689			470	-144.365	0.0506889
	471	-51.3077	0.0146567			471	-209.891	0.0526687
	472	-39.3214	0.0125918			472	-215.402	0.0607092
	473	-31.3406	0.0134757			473	-146.096	0.0551441
	474	-50.6201	0.0154412			474	-190.827	0.052234
	475	-56.4906	0.0112382			475	-307.938	0.0541142
	476	-47.3894	0.0148802			476	-206.595	0.0569668
	477	-33.7838	0.0143032			477	-116.581	0.0448641
	478	-44.7209	0.0144309			478	-204.421	0.0580509
	479	-22.931	0.0129336			479	-109.321	0.0548351
	480	-37.0911	0.0142328			480	-160.011	0.0538571
	481	-39.6992	0.0154638			481	-122.866	0.0429717
	482	-46.8651	0.013627			482	-203.324	0.0517393
	483	-19.7809	0.0126315			483	-97.2731	0.0546784
	484	-35.956	0.0135954			484	-143.444	0.0476395
	485	-45.8738	0.0139348			485	-201.391	0.0544922
	486	-34.7842	0.0127003			486	-139.341	0.0437618
	487	-48.0074	0.0147319			487	-179.63	0.0489123
	488	-39.9408	0.0147306			488	-169.42	0.0550333
	489	-36.1862	0.0136579			489	-155.155	0.0516721
	490	-30.5654	0.013509			490	-126.993	0.0488476
	491	-62.0585	0.0145811			491	-262.655	0.0547424
	492	-38.7907	0.0140026			492	-171.163	0.0544822
	493	-32.6825	0.0131891			493	-157.906	0.0567078
	494	-25.5393	0.0153467			494	-103.235	0.0557726
	495	-46.3542	0.0146458			495	-164.729	0.046378
	496	-44.6379	0.014464			496	-210.593	0.0601846
	497	-20.2525	0.0124653			497	-99.255	0.0534099
	498	-38.312	0.0125694			498	-171.212	0.0490737
	499	-45.0317	0.0133132			499	-206.184	0.0540367
	500	-68.5804	0.0154227			500	-281.992	0.0561643
	501	-28.0715	0.0125556			501	-127.573	0.0509131
	502	-52.805	0.0146238			502	-233.387	0.0566465
	503	-52.6146	0.0146256			503	-202.852	0.0503695
	504	-38.1131	0.0118473			504	-201.426	0.053784
	505	-47.1343	0.0145027			505	-203.23	0.0555638
	506	-35.9794	0.0151153			506	-132.813	0.0499456
	507	-27.0077	0.0142981			507	-117.527	0.0556225
	508	-56.225	0.0143087			508	-249.184	0.0560327
	509	-46.2792	0.0144877			509	-187.24	0.05164
	510	-33.2153	0.013633			510	-150.633	0.0551455
	511	-27.9239	0.0137099			511	-136.034	0.0588538
	512	-57.7645	0.0139921			512	-236.982	0.0508883
	513	-47.8569	0.0143116			513	-195.961	0.0517092
	514	-37.9654	0.0150754			514	-153.427	0.0544962
	515	-23.321	0.0141229			515	-99.0763	0.0537382
	516	-46.7004	0.0134625			516	-199.472	0.0504086
	517	-51.239	0.0142911			517	-204.24	0.0506799
	518	-52.9298	0.0146225			518	-217.556	0.053342
	519	-35.7062	0.0142623			519	-143.598	0.050708
	520	-29.9866	0.011019			520	-125.747	0.0400693
	521	-25.2611	0.0143585			521	-110.107	0.055497
	522	-50.0623	0.0137053			522	-201.966	0.0494435
	523	-25.5978	0.0149375			523	-109.386	0.0562963
	524	-37.4447	0.0148196			524	-146.437	0.0518394
	525	-40.8951	0.0138583			525	-190.781	0.0572412
	526	-28.9298	0.0141709			526	-118.081	0.0511141
	527	-33.0829	0.0140414			527	-129.932	0.0486669
	528	-42.0628	0.0139864			528	-189.002	0.0556289
	529	-51.3006	0.0140582			529	-236.46	0.0564531
	530	-37.3535	0.0149919			530	-151.64	0.0545069
	531	-23.0927	0.0131816			531	-102.408	0.0517551
	532	-23.9004	0.0130674			532	-117.96	0.0574042
	533	-32.0851	0.0119436			533	-132.895	0.0422478
	534	-43.5881	0.014701			534	-166.365	0.0500935
	535	-27.7074	0.0135132			535	-128.155	0.0546935
	536	-32.3665	0.0152556			536	-104.721	0.0440735
	537	-17.6887	0.0139008			537	-72.7071	0.0509391
	538	-13.6575	0.0126942			538	-69.811	0.0577095
	539	-32.8514	0.0134464			539	-144.745	0.0523234
	540	-46.8104	0.0144268			540	-171.737	0.0469365
	541	-29.6483	0.0145581			541	-119.908	0.0522433
	542	-36.6735	0.0147786			542	-169.648	0.0604482
	543	-35.7862	0.0139254			543	-158.572	0.0544
	544	-34.3872	0.0148028			544	-146.762	0.0560542
	545	-36.2206	0.0148996			545	-148.432	0.0544962
	546	-41.2868	0.0135759			546	-201.223	0.0583646
	547	-42.7841	0.0130486			547	-203.187	0.0541972
	548	-16.7802	0.0132392			548	-78.3148	0.0551817
	549	-38.7188	0.0145314			549	-164.61	0.055152
	550	-37.2359	0.0138868			550	-168.273	0.0558563
	551	-17.1067	0.0141216			551	-67.4694	0.0502643
	552	-20.4015	0.0136526			552	-90.4922	0.0546787
	553	-27.4922	0.013122			553	-110.413	0.0461445
	554	-39.5132	0.012417			554	-161.089	0.0443969
	555	-60.5372	0.0148313			555	-234.835	0.0507889
	556	-24.7224	0.0143013			556	-97.767	0.051015
	557	-47.5904	0.0137538			557	-208.8	0.0526314
	558	-60.8916	0.0148446			558	-258.439	0.0552039
	559	-34.736	0.0139286			559	-156.153	0.0552526
	560	-17.4437	0.0126189			560	-84.825	0.0535704
	561	-23.5785	0.0125522			561	-108.854	0.050856
	562	-33.1467	0.0131039			562	-134.636	0.0465067
	563	-34.588	0.0148077			563	-136.922	0.0524975
	564	-38.259	0.0139926			564	-166.07	0.0533146
	565	-65.9909	0.0143832			565	-293.005	0.0561958
	566	-41.4884	0.0136627			566	-195.24	0.0569215
	567	-30.9085	0.0130061			567	-146.721	0.0544246
	568	-54.3612	0.0146049			568	-226.25	0.0542021
	569	-28.8023	0.012994			569	-116.759	0.046177
	570	-70.1063	0.0137325			570	-305.091	0.0527277
	571	-32.9757	0.0137738			571	-143.794	0.0532338
	572	-17.2427	0.014192			572	-74.189	0.0556191
	573	-47.1796	0.0145501			573	-208.291	0.0571506
	574	-21.7119	0.012789			574	-94.6782	0.0493277
	575	-22.626	0.0136761			575	-109.013	0.059087
	576	-61.4964	0.0147975			576	-240.797	0.051063
	577	-28.1981	0.0133701			577	-115.728	0.0487511
	578	-17.9061	0.0130815			578	-89.4045	0.0572022
	579	-33.4978	0.0145911			579	-138.004	0.0532845
	580	-44.702	0.0127781			580	-225.828	0.0571808
	581	-56.1892	0.0136422			581	-239.978	0.0505677
	582	-42.9774	0.0141581			582	-160.951	0.0474728
	583	-43.1969	0.0152721			583	-192.929	0.0604418
	584	-33.1217	0.0134566			584	-141.212	0.0509853
	585	-31.8135	0.0123982			585	-151.474	0.0514607
	586	-34.5629	0.0152875			586	-140.831	0.0558025
	587	-40.0247	0.0137852			587	-157.032	0.0477167
	588	-35.2825	0.0141533			588	-157.343	0.0553347
	589	-25.7959	0.0126736			589	-127.181	0.0552403
	590	-60.9069	0.0148127			590	-270.852	0.058122
	591	-74.6157	0.0149783			591	-262.705	0.046964
	592	-43.636	0.0124752			592	-203.408	0.0502072
	593	-49.1698	0.0138875			593	-229.665	0.057359
	594	-48.3019	0.0150089			594	-205.749	0.0568993
	595	-41.541	0.0147759			595	-179.927	0.0571192
	596	-58.2461	0.0139831			596	-252.834	0.0537122
	597	-37.5214	0.0154771			597	-160.856	0.0590624
	598	-35.9641	0.0142295			598	-147.467	0.0522501
	599	-34.5827	0.0128151			599	-171.9	0.0555636
	600	-59.9649	0.0151729			600	-249.766	0.0560739
	601	-39.7805	0.0136833			601	-166.12	0.0508171
	602	-33.9589	0.0142139			602	-159.348	0.0588238
	603	-31.8746	0.013268			603	-135.882	0.0498153
	604	-57.8596	0.0154684			604	-229.077	0.054452
	605	-46.4772	0.0153596			605	-193.278	0.0567505
	606	-30.6506	0.0122149			606	-155.575	0.0540583
	607	-59.1916	0.0132745			607	-274.049	0.0534665
	608	-46.5053	0.0153272			608	-187.739	0.055443
	609	-32.5228	0.0139884			609	-138.509	0.052638
	610	-22.6306	0.0147382			610	-90.0174	0.0523356
	611	-35.5201	0.0142997			611	-154.126	0.054948
	612	-32.1229	0.0143389			612	-147.384	0.0577308
	613	-50.5843	0.0137055			613	-229.308	0.0548102
	614	-41.831	0.0136459			614	-190.373	0.0540524
	615	-37.9082	0.0152782			615	-161.553	0.058303
	616	-19.0365	0.0151243			616	-69.0305	0.0491369
	617	-38.6152	0.012965			617	-193.45	0.0571031
	618	-30.6909	0.0136743			618	-144.603	0.056059
	619	-52.6259	0.0143638			619	-211.029	0.0511359
	620	-15.505	0.0138299			620	-65.3611	0.0518994
	621	-43.1173	0.0132821			621	-196.445	0.0533412
	622	-45.747	0.015173			622	-179.171	0.052697
	623	-35.4844	0.0141013			623	-143.547	0.0510319
	624	-36.3464	0.0139488			624	-168.076	0.0567528
	625	-36.6042	0.0144173			625	-136.687	0.0478298
	626	-21.898	0.0143398			626	-94.3075	0.055295
	627	-37.439	0.0147449			627	-159.858	0.0560203
	628	-41.8575	0.0139142			628	-190.888	0.0564242
	629	-36.6725	0.0153237			629	-159.011	0.0589921
	630	-33.1077	0.0134161			630	-129.22	0.0460792
	631	-43.4111	0.0139815			631	-203.52	0.0574745
	632	-38.4671	0.0124785			632	-191.724	0.0543331
	633	-35.3209	0.01415			633	-150.44	0.0536194
	634	-27.5339	0.0149414			634	-96.122	0.0472421
	635	-42.1516	0.0134046			635	-173.871	0.048519
	636	-29.1335	0.013785			636	-131.052	0.0543264
	637	-37.2958	0.0149191			637	-140.105	0.049888
	638	-48.5088	0.0146454			638	-223.377	0.0596893
	639	-58.9413	0.0143194			639	-262.598	0.0561156
	640	-35.8234	0.0147216			640	-145.534	0.0530114
	641	-33.892	0.0127152			641	-153.801	0.0498197
	642	-32.9864	0.0153553			642	-149.418	0.0616515
	643	-30.9573	0.0146891			643	-129.958	0.0542552
	644	-30.7098	0.0137856			644	-144.772	0.0569287
	645	-38.6645	0.0143219			645	-162.091	0.0522405
	646	-26.6032	0.0132109			646	-127.264	0.056341
	647	-29.3332	0.0143638			647	-138.836	0.0594194
	648	-38.9538	0.0144333			648	-155.315	0.0513051
	649	-59.5049	0.0135293			649	-308.153	0.0614178
	650	-31.8043	0.0143449			650	-143.373	0.0574729
	651	-32.1044	0.0137608			651	-100.14	0.038113
	652	-29.4838	0.014365			652	-123.858	0.0538896
	653	-31.7149	0.0154111			653	-118.226	0.0510252
	654	-27.2352	0.014795			654	-114.263	0.0556964
	655	-31.8876	0.0128105			655	-153.719	0.0533804
	656	-33.0046	0.0116291			656	-176.031	0.0549034
	657	-46.4995	0.0154937			657	-193.233	0.0572274
	658	-40.2262	0.0137003			658	-155.834	0.0476491
	659	-26.172	0.0133766			659	-115.847	0.0519534
	660	-34.9362	0.013228			660	-150.583	0.0501723
	661	-29.6147	0.0139532			661	-126.371	0.0522844
	662	-32.7712	0.0144791			662	-140.423	0.0554627
	663	-23.8689	0.0141938			663	-102.784	0.0540563
	664	-34.3206	0.0147602			664	-137.234	0.0526409
	665	-48.9763	0.0148764			665	-204.947	0.0551792
	666	-35.6354	0.0129357			666	-172.233	0.0546132
	667	-33.989	0.0134329			667	-111.287	0.0383313
	668	-73.6012	0.015305			668	-295.159	0.0546171
	669	-34.0914	0.0147868			669	-150.018	0.0571911
	670	-39.1108	0.0127391			670	-187.929	0.0537703
	671	-55.0549	0.0126208			671	-276.817	0.0544551
	672	-34.105	0.0144115			672	-129.987	0.0486881
	673	-33.0124	0.0147877			673	-128.666	0.0515051
	674	-41.6222	0.0141329			674	-198.298	0.0594258
	675	-32.4083	0.0139471			675	-134.338	0.0514338
	676	-46.1046	0.0133806			676	-216.039	0.0555164
	677	-37.2446	0.013598			677	-150.711	0.048238
	678	-40.9389	0.0139721			678	-165.609	0.0500052
	679	-42.837	0.0145976			679	-193.454	0.0583081
	680	-37.1677	0.0142115			680	-163.719	0.0551072
	681	-47.2105	0.0135291			681	-220.02	0.0556065
	682	-48.4643	0.0131936			682	-231.037	0.05572
	683	-54.4014	0.0154606			683	-208.002	0.0524818
	684	-52.1319	0.013943			684	-200.058	0.0476991
	685	-36.306	0.0136355			685	-177.23	0.0584401
	686	-40.6132	0.0130369			686	-161.453	0.0459857
	687	-23.1307	0.0137933			687	-102.234	0.0546867
	688	-44.8941	0.0155485			688	-163.005	0.0506858
	689	-31.0736	0.0143083			689	-124.386	0.0507434
	690	-61.2316	0.0141532			690	-228.156	0.0460418
	691	-45.367	0.0135181			691	-179.424	0.0470201
	692	-23.0979	0.0129486			692	-118.193	0.0587362
	693	-54.5768	0.0129227			693	-238.419	0.0495308
	694	-29.3557	0.0146199			694	-110.951	0.0492737
	695	-46.35	0.0146362			695	-200.27	0.056503
	696	-48.9349	0.0132445			696	-230.008	0.0537591
	697	-30.8906	0.0144938			697	-122.607	0.0510111
	698	-52.2377	0.013278			698	-213.98	0.0473723
	699	-55.6477	0.0134667			699	-264.705	0.0556541
	700	-38.1608	0.0142987			700	-127.784	0.042452
	701	-35.7429	0.0137084			701	-148.331	0.0501583
	702	-40.3713	0.013671			702	-177.104	0.0524902
	703	-35.9164	0.0152319			703	-143.955	0.0541146
	704	-37.7737	0.0137455			704	-161.731	0.0519907
	705	-40.0975	0.0138589			705	-190.315	0.05786
	706	-33.1932	0.0134974			706	-138.492	0.0496153
	707	-39.368	0.0144687			707	-157.749	0.051677
	708	-51.0295	0.0124325			708	-234.31	0.049705
	709	-48.1777	0.0132404			709	-217.583	0.0524974
	710	-50.436	0.0148331			710	-188.661	0.0492042
	711	-58.9008	0.0135755			711	-261.034	0.053393
	712	-38.6674	0.0129781			712	-195.31	0.0569142
	713	-20.1476	0.0139254			713	-86.2917	0.0541763
	714	-39.2502	0.0142431			714	-153.562	0.0496818
	715	-28.6706	0.0150242			715	-121.555	0.0571057
	716	-45.099	0.0139961			716	-186.988	0.0516614
	717	-34.2042	0.0129463			717	-159.392	0.052999
	718	-41.124	0.0137586			718	-167.543	0.0496227
	719	-31.5626	0.0132946			719	-127.769	0.0473782
	720	-39.5026	0.0135245			720	-166.927	0.0497758
	721	-17.9505	0.0129014			721	-71.7627	0.0457302
	722	-35.251	0.0146622			722	-141.533	0.0522498
	723	-21.5502	0.012544			723	-95.3275	0.0488777
	724	-28.5236	0.0139015			724	-132.103	0.0573146
	725	-51.7574	0.0137177			725	-223.962	0.052248
	726	-24.2465	0.0136356			726	-103.67	0.0512527
	727	-56.303	0.0141358			727	-241.779	0.0538168
	728	-41.4154	0.0144754			728	-167.806	0.0516912
	729	-42.8462	0.014132			729	-183.542	0.05328
	730	-45.1515	0.0134944			730	-207.496	0.053851
	731	-49.0194	0.0148832			731	-223.806	0.0598565
	732	-44.0776	0.0136481			732	-208.645	0.0570834
	733	-25.5295	0.0143493			733	-123.174	0.0615988
	734	-52.6789	0.0134414			734	-189.437	0.0429327
	735	-31.429	0.0134733			735	-131.018	0.0499655
	736	-41.853	0.0141346			736	-184.499	0.0558565
	737	-38.1529	0.0156856			737	-142.839	0.0525621
	738	-39.2772	0.013267			738	-174.964	0.0526303
	739	-42.2949	0.0151627			739	-192.808	0.0610622
	740	-49.3413	0.0141019			740	-200.531	0.0512086
	741	-30.3086	0.0133617			741	-132.699	0.0519153
	742	-49.7521	0.0149824			742	-199.899	0.0537123
	743	-37.3424	0.013987			743	-149.882	0.0498233
	744	-34.5302	0.0128166			744	-160.946	0.0524644
	745	-37.4179	0.0136331			745	-166.312	0.0537982
	746	-37.5963	0.0151036			746	-148.364	0.0534182
	747	-84.0042	0.015213			747	-324.416	0.0522576
	748	-33.0349	0.0153253			748	-130.702	0.0537784
	749	-26.2345	0.0127725			749	-116.075	0.0492474
	750	-54.7036	0.0131281			750	-248.935	0.0516108
	751	-42.4388	0.0145422			751	-175.28	0.0529782
	752	-24.6773	0.0140691			752	-105.917	0.0534164
	753	-32.5349	0.0139432			753	-145.277	0.0549414
	754	-34.5551	0.0152005			754	-147.593	0.0576425
	755	-52.1895	0.0154455			755	-221.745	0.0582455
	756	-40.1927	0.0144551			756	-168.687	0.0531067
	757	-50.881	0.0147525			757	-215.806	0.0550425
	758	-36.6737	0.0138895			758	-174.196	0.0579756
	759	-39.7453	0.0138731			759	-180.52	0.0557778
	760	-46.302	0.0146914			760	-193.991	0.0547026
	761	-41.9591	0.0154884			761	-162.591	0.0536769
	762	-62.7791	0.0150823			762	-270.422	0.0573783
	763	-18.4313	0.0111036			763	-88.1188	0.04415
	764	-39.4803	0.0128594			764	-205.849	0.0590614
	765	-35.2904	0.0132747			765	-171.003	0.0566644
	766	-19.6938	0.0148559			766	-64.2922	0.0442247
	767	-42.9143	0.014011			767	-185.71	0.0539617
	768	-33.5154	0.0148474			768	-148.358	0.0585003
	769	-70.224	0.0155124			769	-261.611	0.0513906
	770	-29.4216	0.0151658			770	-130.154	0.0595935
	771	-51.9885	0.0131437			771	-230.159	0.0507635
	772	-74.2166	0.0139081			772	-329.125	0.0539319
	773	-28.5632	0.0149318			773	-116.482	0.0544796
	774	-56.6849	0.0150134			774	-241.571	0.0567326
	775	-43.8301	0.0132563			775	-206.111	0.0542747
	776	-41.9185	0.0147822			776	-193.493	0.060254
	777	-55.3514	0.0147254			777	-235.848	0.0555936
	778	-27.439	0.0112037			778	-154.055	0.0552707
	779	-41.1923	0.0142741			779	-171.623	0.052736
	780	-31.1837	0.0133304			780	-116.154	0.0444061
	781	-60.3447	0.0153543			781	-252.391	0.0568538
	782	-40.8491	0.0136955			782	-168.102	0.0497491
	783	-35.3748	0.0139205			783	-165.312	0.056796
	784	-28.6712	0.0138601			784	-123.212	0.0522446
	785	-27.4201	0.0137596			785	-126.696	0.0557693
	786	-17.9882	0.0133324			786	-85.5865	0.0563757
	787	-31.6615	0.0142517			787	-148.013	0.0589687
	788	-71.0026	0.014994			788	-286.849	0.0537883
	789	-53.5555	0.0151625			789	-224.711	0.0564445
	790	-46.674	0.0140316			790	-230.332	0.0614859
	791	-27.7858	0.0158177			791	-118.675	0.0601488
	792	-34.2846	0.0149144			792	-142.194	0.0553729
	793	-38.3909	0.0134901			793	-181.831	0.0552272
	794	-43.8023	0.0148046			794	-189.457	0.0566828
	795	-34.0716	0.0132021			795	-153.693	0.0528139
	796	-35.8826	0.0146418			796	-153.654	0.0554319
	797	-41.2727	0.0140444			797	-182.282	0.055489
	798	-25.9185	0.0152548			798	-96.7107	0.0505872
	799	-45.2869	0.0144096			799	-181.479	0.0515749
	800	-66.5292	0.0141463			800	-314.743	0.0586934
	801	-42.7217	0.0145098			801	-169.213	0.0509394
	802	-28.6816	0.0145694			802	-124.59	0.0562811
	803	-58.77	0.012511			803	-298.724	0.0560927
	804	-27.0475	0.0129854			804	-129.721	0.055
	805	-40.3828	0.0128656			805	-178.277	0.050977
	806	-33.0894	0.0129342			806	-137.869	0.0474205
	807	-35.1386	0.0135982			807	-140.508	0.0489706
	808	-53.0095	0.0142323			808	-221.99	0.0525234
	809	-21.9315	0.0132817			809	-85.4956	0.0459558
	810	-40.1861	0.0144068			810	-164.133	0.052077
	811	-24.9807	0.0130662			811	-118.908	0.0548201
	812	-29.6693	0.0142679			812	-106.548	0.0451464
	813	-13.3146	0.0144747			813	-53.1626	0.0525551
	814	-55.8091	0.0124027			814	-274.395	0.0525064
	815	-35.1206	0.0141225			815	-150.327	0.0532124
	816	-27.1685	0.0144392			816	-117.14	0.0558449
	817	-43.1618	0.0138831			817	-199.053	0.0565323
	818	-49.997	0.0141073			818	-217.83	0.0541466
	819	-37.9512	0.01435			819	-164.17	0.0551357
	820	-58.6735	0.0139931			820	-246.487	0.0518407
	821	-30.7773	0.0144674			821	-130.789	0.0546953
	822	-32.0932	0.0118136			822	-160.38	0.0511238
	823	-37.4849	0.0154428			823	-144.647	0.0529289
	824	-42.9164	0.0128967			824	-183.39	0.0484371
	825	-27.5239	0.01126			825	-149.277	0.0523213
	826	-42.3195	0.0144027			826	-176.007	0.0531906
	827	-48.5621	0.0133787			827	-203.944	0.0496074
	828	-22.9488	0.0141477			828	-104.044	0.0575435
	829	-65.0173	0.0143406			829	-289.954	0.0565716
	830	-48.6725	0.0131252			830	-197.609	0.0471186
	831	-38.5289	0.0140335			831	-173.718	0.0562231
	832	-39.8954	0.0100843			832	-149.994	0.0313841
	833	-26.2518	0.0147929			833	-110.795	0.0559862
	834	-34.1826	0.0139498			834	-143.407	0.0517785
	835	-64.106	0.0144531			835	-295.263	0.0587369
	836	-32.8588	0.0144674			836	-147.554	0.0579183
	837	-46.5111	0.0141722			837	-193.73	0.052085
	838	-28.8074	0.0118925			838	-125.446	0.0452476
	839	-51.9877	0.0146645			839	-211.793	0.0525662
	840	-40.4353	0.0149236			840	-154.314	0.0506702
	841	-37.9589	0.0142626			841	-177.589	0.0591428
	842	-17.7595	0.0128931			842	-86.2887	0.0556287
	843	-34.4189	0.014532			843	-150.664	0.0566237
	844	-42.1961	0.0138775			844	-173.558	0.0502764
	845	-27.1638	0.012637			845	-135.557	0.0558177
	846	-42.2324	0.0144881			846	-181.225	0.0549679
	847	-35.5264	0.0148549			847	-134.303	0.0503806
	848	-32.9919	0.0147174			848	-148.086	0.0587775
	849	-31.5057	0.0155178			849	-122.853	0.0538253
	850	-14.2247	0.0142791			850	-62.14	0.0555975
	851	-20.1988	0.0131675			851	-106.863	0.0610863
	852	-36.0373	0.0124856			852	-185.282	0.0566546
	853	-40.1486	0.0140212			853	-179.624	0.0557889
	854	-59.6838	0.0146141			854	-234.217	0.0512964
	855	-56.2587	0.0139626			855	-220.831	0.0484347
	856	-43.6786	0.0145928			856	-170.568	0.0509042
	857	-31.3477	0.0153342			857	-118.771	0.0520082
	858	-32.758	0.0120293			858	-159.384	0.051962
	859	-44.2429	0.0140078			859	-203.613	0.056979
	860	-21.3594	0.0134203			860	-79.6534	0.0446393
	861	-22.0633	0.0117823			861	-97.6624	0.0457819
	862	-38.2585	0.0152841			862	-161.539	0.0571302
	863	-34.1215	0.013557			863	-146.997	0.052247
	864	-47.0897	0.0116546			864	-222.22	0.0470224
	865	-43.9244	0.014338			865	-180.376	0.0524855
	866	-38.9449	0.0128983			866	-178.305	0.052438
	867	-32.6523	0.0136247			867	-140.033	0.0519736
	868	-46.6753	0.0147452			868	-187.183	0.0527638
	869	-44.0691	0.0152189			869	-182.611	0.0562087
	870	-38.7737	0.0133058			870	-177.742	0.0537261
	871	-22.1747	0.0148017			871	-97.4767	0.0581588
	872	-18.2405	0.0136704			872	-78.9638	0.0534405
	873	-37.2445	0.0129361			873	-174.842	0.0536232
	874	-25.0153	0.0136023			874	-98.4228	0.0476918
	875	-35.3295	0.014585			875	-134.465	0.049784
	876	-36.9775	0.011744			876	-163.19	0.0443282
	877	-24.8488	0.0147141			877	-102.585	0.0538413
	878	-38.6029	0.0139531			878	-176.803	0.0567499
	879	-34.0331	0.0120352			879	-160.51	0.0484396
	880	-47.8597	0.0138924			880	-183.162	0.0468182
	881	-16.2221	0.013726			881	-59.7295	0.045557
	882	-28.0977	0.0129385			882	-109.104	0.0433374
	883	-33.8816	0.0133316			883	-157.376	0.0549464
	884	-51.0948	0.0137577			884	-245.503	0.058263
	885	-44.8412	0.0141122			885	-180.53	0.0506091
	886	-22.5104	0.0134922			886	-95.948	0.0507468
	887	-50.2482	0.0146027			887	-206.768	0.0531855
	888	-21.4771	0.013314			888	-93.5004	0.050838
	889	-21.2822	0.0142008			889	-92.6111	0.0549387
	890	-25.8097	0.0134354			890	-106.303	0.0481251
	891	-32.071	0.0150018			891	-135.925	0.0566403
	892	-37.3364	0.0129389			892	-191.239	0.0577593
	893	-47.8672	0.0130728			893	-229.962	0.055443
	894	-28.3365	0.0140582			894	-123.724	0.0549683
	895	-41.0565	0.0127311			895	-148.782	0.0400938
	896	-30.6271	0.0136479			896	-117.048	0.0457102
	897	-30.3028	0.0132519			897	-135.301	0.0523015
	898	-26.26	0.0139801			898	-117.573	0.054364
	899	-41.5803	0.0132201			899	-171.889	0.0481321
	900	-26.4093	0.0136618			900	-117.763	0.0537475
	901	-22.1345	0.0151419			901	-87.655	0.0537926
	902	-39.8227	0.0138064			902	-155.564	0.0473497
	903	-30.2048	0.0123054			903	-142.603	0.0497997
	904	-31.5098	0.0153398			904	-138.295	0.0596185
	905	-20.6201	0.0108757			905	-101.318	0.0460876
	906	-28.2422	0.0118365			906	-150.718	0.0541072
	907	-24.2231	0.0134078			907	-94.5893	0.0468768
	908	-41.2175	0.0130227			908	-168.692	0.0473524
	909	-32.1111	0.0135671			909	-133.164	0.0504399
	910	-31.4151	0.01437			910	-136.941	0.0563388
	911	-32.5367	0.0140093			911	-138.789	0.0535318
	912	-37.3008	0.0152589			912	-157.64	0.0572933
	913	-31.7342	0.0143343			913	-118.164	0.047269
	914	-23.8464	0.0119661			914	-123.159	0.0540878
	915	-25.6314	0.0133863			915	-124.419	0.056494
	916	-50.6719	0.015058			916	-201.993	0.0536416
	917	-28.4343	0.0107886			917	-125.202	0.0391924
	918	-27.3785	0.0141738			918	-125.948	0.0582734
	919	-26.9111	0.0139645			919	-124.577	0.0566358
	920	-27.0815	0.0149762			920	-106.004	0.0525431
	921	-51.9758	0.0150745			921	-224.141	0.0574146
	922	-28.6311	0.0136411			922	-137.611	0.058109
	923	-46.2628	0.0145699			923	-213.988	0.0592042
	924	-23.4438	0.0119366			924	-115.284	0.0525484
	925	-31.8934	0.0130916			925	-157.295	0.0569236
	926	-33.5596	0.0137352			926	-137.091	0.05067
	927	-23.5461	0.0149563			927	-94.0363	0.0538919
	928	-51.1113	0.0153313			928	-200.052	0.0533189
	929	-56.3917	0.0134901			929	-259.709	0.0548392
	930	-42.3493	0.0105545			930	-254.347	0.0549637
	931	-45.5863	0.0150544			931	-144.89	0.0426703
	932	-32.8235	0.0145704			932	-111.371	0.0448514
	933	-21.6723	0.014621			933	-97.5684	0.0579068
	934	-71.7946	0.0146494			934	-321.442	0.0577448
	935	-32.4301	0.0127289			935	-155.818	0.0532619
	936	-26.1816	0.0129528			936	-126.484	0.0559463
	937	-25.1972	0.0110773			937	-118.656	0.0449156
	938	-21.2035	0.0146119			938	-86.8659	0.0542801
	939	-39.802	0.0147161			939	-149.954	0.0493618
	940	-55.8892	0.0127017			940	-257.144	0.0515139
	941	-34.3877	0.0146854			941	-141.095	0.0533983
	942	-42.3877	0.0110961			942	-186.907	0.0421235
	943	-27.6244	0.0134453			943	-128.719	0.0551924
	944	-59.3493	0.0129633			944	-216.604	0.0413581
	945	-32.6025	0.0151853			945	-135.257	0.0559818
	946	-24.6456	0.0145755			946	-100.509	0.0531459
	947	-60.8685	0.0147935			947	-279.966	0.0598775
	948	-26.2581	0.0142726			948	-116.233	0.0551799
	949	-36.2703	0.013235			949	-173.162	0.055606
	950	-43.2288	0.0146033			950	-203.679	0.0597563
	951	-20.958	0.0112253			951	-96.2527	0.0447151
	952	-12.9574	0.0131229			952	-57.6123	0.051103
	953	-48.3334	0.011051			953	-221.983	0.0437297
	954	-30.9185	0.0118253			954	-163.629	0.054372
	955	-17.5269	0.0142626			955	-65.9261	0.0487419
	956	-41.6041	0.015311			956	-163.993	0.0541199
	957	-32.0509	0.0133325			957	-147.302	0.0540793
	958	-35.2795	0.0129436			958	-173.81	0.0563615
	959	-28.2028	0.0126978			959	-141.672	0.0569951
	960	-32.7252	0.0137316			960	-130.775	0.0486413
	961	-65.2928	0.0157306			961	-237.198	0.0511256
	962	-55.7463	0.0143163			962	-245.65	0.0560089
	963	-30.7396	0.011582			963	-164.621	0.0544737
	964	-59.5052	0.0146187			964	-259.185	0.0564738
	965	-36.6476	0.0149985			965	-137.031	0.0505915
	966	-31.1366	0.0145273			966	-138.267	0.0576525
	967	-36.6312	0.0134267			967	-166.165	0.053166
	968	-44.5597	0.0148218			968	-185.42	0.0546314
	969	-61.6537	0.0148894			969	-258.942	0.0550295
	970	-31.4473	0.0139503			970	-147.735	0.0581325
	971	-27.4761	0.0128768			971	-146.528	0.0607518
	972	-42.0186	0.015085			972	-162.798	0.0520611
	973	-53.9639	0.0146857			973	-212.499	0.0516464
	974	-27.0034	0.0134068			974	-122.731	0.0536782
	975	-24.2094	0.0141874			975	-100.011	0.0524149
	976	-34.2513	0.0149242			976	-128.601	0.0496696
	977	-29.0626	0.0146471			977	-121.198	0.0541204
	978	-31.3004	0.0120172			978	-155.405	0.0510126
	979	-24.7526	0.0138528			979	-106.062	0.0524737
	980	-38.7132	0.0154659			980	-141.436	0.0502486
	981	-46.1397	0.0145551			981	-182.033	0.0503365
	982	-22.6301	0.0131327			982	-112.126	0.0569247
	983	-26.8243	0.0133148			983	-134.292	0.058585
	984	-31.7957	0.0145005			984	-106.913	0.0431564
	985	-38.3119	0.015391			985	-159.602	0.057254
	986	-34.6029	0.0124009			986	-169.004	0.052348
	987	-37.1058	0.0132577			987	-178.407	0.0561239
	988	-24.6845	0.0143441			988	-105.618	0.0545451
	989	-51.5357	0.0146837			989	-155.668	0.0393231
	990	-44.22	0.0128974			990	-217.456	0.05549
	991	-30.0671	0.0142644			991	-131.114	0.055102
	992	-44.2962	0.0147078			992	-186.965	0.0552956
	993	-33.0076	0.0143449			993	-131.449	0.0505621
	994	-42.59	0.0124436			994	-193.919	0.0494001
	995	-42.6754	0.0140844			995	-181.346	0.0525495
	996	-39.7925	0.0156372			996	-158.403	0.0556253
	997	-42.884	0.0129137			997	-207.212	0.0541762
	998	-70.8963	0.0149635			998	-279.079	0.051836
	999	-58.5448	0.0135068			999	-275.997	0.0560912
	1000	-44.9388	0.013627			1000	-217.691	0.058471
	1001	-44.5216	0.011182			1001	-158.006	0.0341056
	1002	-41.0121	0.0149869			1002	-162.818	0.0532515
	1003	-19.8355	0.0141376			1003	-82.008	0.052438
	1004	-29.6105	0.0141814			1004	-123.396	0.0522833
	1005	-64.3206	0.0142988			1005	-272.294	0.0530859
	1006	-55.569	0.01436			1006	-241.366	0.0544636
	1007	-24.5101	0.0139696			1007	-112.705	0.0566098
	1008	-31.4345	0.0139695			1008	-134.486	0.0527643
	1009	-31.2886	0.0127478			1009	-127.303	0.0448512
	1010	-34.5537	0.0150107			1010	-151.643	0.0586492
	1011	-47.583	0.0149121			1011	-202.748	0.0562677
	1012	-33.4613	0.0146327			1012	-134.23	0.0517829
	1013	-33.3181	0.0130219			1013	-152.715	0.0518646
	1014	-22.4035	0.0138488			1014	-102.386	0.0556145
	1015	-27.3256	0.0151819			1015	-117.419	0.058253
	1016	-35.8039	0.0142976			1016	-152.109	0.0538738
	1017	-36.9468	0.0132078			1017	-184.777	0.0585517
	1018	-22.6442	0.012015			1018	-97.432	0.0439505
	1019	-33.2718	0.0135353			1019	-140.81	0.0513571
	1020	-53.0297	0.0144013			1020	-249.146	0.0594938
	1021	-31.6676	0.0144825			1021	-128.54	0.052604
	1022	-48.5385	0.0142208			1022	-186.544	0.048161
	1023	-53.7191	0.0135027			1023	-246.29	0.054218
	1024	-43.2077	0.0150957			1024	-191.149	0.0591224
	1025	-43.672	0.0143476			1025	-188.083	0.0546283
	1026	-43.5079	0.01392			1026	-200.852	0.0567386
	1027	-48.879	0.0143906			1027	-209.564	0.0545169
	1028	-40.8835	0.0133884			1028	-190.794	0.0555011
	1029	-33.1747	0.0136798			1029	-156.001	0.0572271
	1030	-36.6461	0.0138967			1030	-156.269	0.0531797
	1031	-34.8267	0.0151569			1031	-132.787	0.0518961
	1032	-28.8569	0.0121747			1032	-123.583	0.0448847
	1033	-40.5034	0.0125726			1033	-193.823	0.0518996
	1034	-63.8737	0.0145119			1034	-296.465	0.0593841
	1035	-45.122	0.0132228			1035	-195.995	0.0502583
	1036	-29.3006	0.0148141			1036	-129.06	0.0583883
	1037	-40.1595	0.0141591			1037	-181.879	0.0565278
	1038	-32.9391	0.0138461			1038	-146.038	0.0538507
	1039	-38.1648	0.0145613			1039	-149.7	0.0508216
	1040	-34.6728	0.0145737			1040	-150.932	0.0562341
	1041	-23.3304	0.0146966			1041	-102.647	0.0576838
	1042	-22.4995	0.0137768			1042	-101.201	0.0550673
	1043	-59.0471	0.0152745			1043	-219.639	0.0501266
	1044	-49.8453	0.015192			1044	-211.988	0.0573649
	1045	-38.5747	0.015038			1045	-168.671	0.0577421
	1046	-24.7912	0.0128366			1046	-120.9	0.0549384
	1047	-44.0431	0.013955			1047	-200.991	0.055878
	1048	-38.3683	0.0133054			1048	-168.292	0.0520739
	1049	-30.8575	0.0147159			1049	-124.514	0.0525331
	1050	-38.1385	0.0140667			1050	-154.031	0.0509838
	1051	-32.2135	0.0144732			1051	-150.848	0.0597706
	1052	-21.0083	0.0146649			1052	-75.2918	0.0473484
	1053	-42.2778	0.015382			1053	-182.539	0.0586425
	1054	-27.3733	0.0128594			1054	-114.147	0.0465251
	1055	-28.5164	0.0131321			1055	-141.872	0.0573604
	1056	-52.8816	0.015075			1056	-206.793	0.0521783
	1057	-20.8835	0.0135713			1057	-92.0291	0.0536397
	1058	-27.8883	0.0126401			1058	-145.797	0.0586844
	1059	-45.9536	0.014833			1059	-185.498	0.053249
	1060	-27.1093	0.0132674			1060	-115.395	0.050737
	1061	-28.2575	0.0152702			1061	-115.438	0.0556185
	1062	-36.5266	0.0139209			1062	-131.334	0.0439888
	1063	-36.2736	0.0145153			1063	-163.608	0.0578168
	1064	-40.0936	0.0133527			1064	-193.744	0.0563326
	1065	-51.0353	0.014417			1065	-241.697	0.0604363
	1066	-27.263	0.0121111			1066	-133.429	0.0520465
	1067	-54.992	0.0137236			1067	-254.139	0.0563618
	1068	-48.4311	0.014853			1068	-181.298	0.049462
	1069	-34.1222	0.0150813			1069	-139.051	0.0553098
	1070	-33.6201	0.0140801			1070	-146.758	0.0537443
	1071	-32.9349	0.0135415			1071	-146.378	0.0526277
	1072	-48.2033	0.0135236			1072	-225.428	0.0549619
	1073	-36.9796	0.0140907			1073	-160.243	0.0537479
	1074	-32.3458	0.0145002			1074	-144.811	0.0575485
	1075	-24.9949	0.0139388			1075	-105.177	0.0516073
	1076	-34.9237	0.0144452			1076	-145.511	0.0532751
	1077	-42.7655	0.0133222			1077	-200.763	0.0546813
	1078	-16.7577	0.0131403			1078	-79.9499	0.0550406
	1079	-52.3524	0.0150137			1079	-195.952	0.0500496
	1080	-34.4595	0.0115842			1080	-147.486	0.0422492
	1081	-35.0229	0.0111036			1081	-168.534	0.0455482
	1082	-55.1157	0.0145321			1082	-228.202	0.0528427
	1083	-32.6457	0.0138204			1083	-133.496	0.0505562
	1084	-26.7617	0.0141663			1084	-103.049	0.0479436
	1085	-26.7272	0.0144908			1085	-117.251	0.0568493
	1086	-40.9032	0.0145317			1086	-154.443	0.0485855
	1087	-34.1289	0.0141526			1087	-137.459	0.0503645
	1088	-18.2057	0.0149651			1088	-78.9804	0.0569506
	1089	-32.8126	0.0145435			1089	-139.624	0.0551013
	1090	-28.1369	0.0100728			1090	-177.36	0.0556626
	1091	-31.3828	0.014517			1091	-139.68	0.0573529
	1092	-32.083	0.0151333			1092	-99.2565	0.0429314
	1093	-29.3265	0.0142827			1093	-132.579	0.0574325
	1094	-70.445	0.0150082			1094	-306.611	0.0575973
	1095	-56.1832	0.0135371			1095	-226.475	0.0480338
	1096	-36.747	0.013839			1096	-175.258	0.0582691
	1097	-45.2487	0.0145092			1097	-174.18	0.0495048
	1098	-52.0655	0.0140339			1098	-230.968	0.0547937
	1099	-53.7594	0.0132185			1099	-242.02	0.051421
	1100	-27.0661	0.0140969			1100	-114.981	0.0529927
	1101	-30.6164	0.01227			1101	-131.163	0.0454851
	1102	-34.0517	0.014304			1102	-137.129	0.0503468
	1103	-52.0116	0.0147626			1103	-224.892	0.0564722
	1104	-29.0704	0.0125002			1104	-138.173	0.0515069
	1105	-40.6916	0.0143853			1105	-180.814	0.0563776
	1106	-44.6739	0.0136795			1106	-184.219	0.0500702
	1107	-54.2424	0.0138506			1107	-242.924	0.0547186
	1108	-41.6223	0.0138045			1108	-182.697	0.0539271
	1109	-41.7484	0.0147099			1109	-177.278	0.0557905
	1110	-21.3765	0.0153803			1110	-82.8711	0.0533296
	1111	-44.0409	0.0147645			1111	-194.206	0.0577248
	1112	-36.8121	0.0116221			1112	-195.489	0.0541109
	1113	-28.3494	0.013375			1113	-129.77	0.0541369
	1114	-49.3293	0.0138003			1114	-188.513	0.0471155
	1115	-37.5048	0.0134658			1115	-164.304	0.0520211
	1116	-40.5794	0.0136841			1116	-163.901	0.0494289
	1117	-35.3018	0.0141921			1117	-150.152	0.0536876
	1118	-55.7424	0.0141993			1118	-206.975	0.0469585
	1119	-15.9197	0.0122339			1119	-72.0886	0.0485499
	1120	-30.9055	0.013474			1120	-137.699	0.053581
	1121	-35.492	0.0139033			1121	-153.842	0.0534604
	1122	-18.3047	0.0134484			1122	-79.9971	0.0532941
	1123	-41.4842	0.0142949			1123	-168.638	0.0518213
	1124	-22.611	0.0128269			1124	-91.8458	0.0460859
	1125	-42.9824	0.014229			1125	-195.693	0.0576151
	1126	-33.2781	0.013691			1126	-147.927	0.0537522
	1127	-30.8008	0.0146231			1127	-98.0077	0.0418052
	1128	-42.1247	0.0142949			1128	-177.743	0.0533276
	1129	-40.4258	0.0152265			1129	-156.576	0.0521734
	1130	-48.3454	0.0124881			1130	-188.52	0.042046
	1131	-37.7792	0.0150262			1131	-173.083	0.0606964
	1132	-52.902	0.0137481			1132	-221.893	0.051043
	1133	-34.8361	0.0132232			1133	-168.236	0.0560508
	1134	-28.3804	0.0144122			1134	-125.512	0.0572746
	1135	-48.0276	0.0137059			1135	-202.669	0.0512781
	1136	-35.5332	0.0130986			1136	-162.042	0.052632
	1137	-48.5169	0.013096			1137	-225.805	0.0536413
	1138	-36.2423	0.013706			1138	-166.034	0.0561829
	1139	-34.6274	0.0129504			1139	-160.974	0.0534451
	1140	-34.8407	0.0145678			1140	-135.522	0.050822
	1141	-38.3874	0.0151155			1141	-136.228	0.0479522
	1142	-38.735	0.0142825			1142	-144.666	0.0469987
	1143	-49.2063	0.015139			1143	-218.672	0.0592179
	1144	-37.2204	0.0108832			1144	-190.048	0.0482776
	1145	-45.4525	0.013715			1145	-206.196	0.0543279
	1146	-26.7031	0.0134191			1146	-102.397	0.0465317
	1147	-41.3759	0.0143065			1147	-182.16	0.0557535
	1148	-57.1033	0.0139976			1148	-256.899	0.0555851
	1149	-55.1094	0.0158945			1149	-217.392	0.0557993
	1150	-36.2215	0.0144056			1150	-156.924	0.0557471
	1151	-54.6294	0.0152354			1151	-214.644	0.0538656
	1152	-27.4474	0.0148807			1152	-110.645	0.0532397
	1153	-49.2863	0.0138825			1153	-198.605	0.0494859
	1154	-42.7558	0.0120061			1154	-184.315	0.0452894
	1155	-24.1538	0.0148939			1155	-85.966	0.0481233
	1156	-33.1225	0.0129684			1156	-169.83	0.0587695
	1157	-41.4986	0.01307			1157	-190.147	0.0526184
	1158	-33.4036	0.0116812			1158	-160.179	0.0487278
	1159	-39.7603	0.0136562			1159	-207.06	0.0626362
	1160	-34.0465	0.0127438			1160	-157.995	0.0519612
	1161	-32.1099	0.0160615			1161	-124.644	0.0559599
	1162	-38.0428	0.0144593			1162	-160.351	0.0545238
	1163	-66.488	0.0142766			1163	-307.925	0.057614
	1164	-45.3529	0.0148237			1164	-179.301	0.0522223
	1165	-16.3865	0.0120174			1165	-88.5531	0.0560772
	1166	-27.7866	0.0135018			1166	-125.004	0.0539266
	1167	-42.7409	0.0143088			1167	-175.391	0.0520115
	1168	-58.3656	0.0139216			1168	-282.693	0.0591755
	1169	-25.041	0.0126655			1169	-103.657	0.0468749
	1170	-28.5507	0.0122413			1170	-122.229	0.0452114
	1171	-43.319	0.0130518			1171	-203.7	0.0538503
	1172	-35.4754	0.013346			1172	-168.348	0.0543976
	1173	-50.8898	0.0129824			1173	-207.919	0.0461887
	1174	-30.5228	0.012899			1174	-147.874	0.0546932
	1175	-29.1823	0.0147484			1175	-116.411	0.0519783
	1176	-26.9762	0.0133108			1176	-124.666	0.053374
	1177	-28.7647	0.0123504			1177	-140.312	0.053401
	1178	-38.8157	0.0121171			1178	-165.148	0.0457434
	1179	-30.2892	0.0143531			1179	-127.752	0.0540975
	1180	-25.5524	0.0136041			1180	-122.22	0.0571878
	1181	-49.0748	0.0135752			1181	-220.132	0.0525516
	1182	-41.7051	0.0122406			1182	-183.863	0.0464209
	1183	-38.6133	0.0156492			1183	-150.936	0.0548281
	1184	-46.8671	0.0153439			1184	-198.299	0.0576097
	1185	-37.0466	0.014249			1185	-156.474	0.0537661
	1186	-46.5268	0.0139668			1186	-211.626	0.0553048
	1187	-42.8537	0.0137889			1187	-194.04	0.0547733
	1188	-45.5381	0.0143275			1188	-175.173	0.0490517
	1189	-49.9026	0.0146675			1189	-216.449	0.0562962
	1190	-32.4901	0.0140088			1190	-145.173	0.0556651
	1191	-29.8366	0.0134665			1191	-136.467	0.0543196
	1192	-55.9232	0.0157112			1192	-203.293	0.0506598
	1193	-41.6938	0.0144044			1193	-160.869	0.0493166
	1194	-20.8157	0.0156758			1194	-83.4628	0.056841
	1195	-38.7351	0.0146689			1195	-175.259	0.0582709
	1196	-36.9574	0.0141512			1196	-159.067	0.0532773
	1197	-24.7893	0.0148528			1197	-116.976	0.061845
	1198	-33.5741	0.0150028			1198	-148.73	0.0587357
	1199	-36.2639	0.0136582			1199	-170.602	0.0563771
	1200	-34.7258	0.0134012			1200	-167.749	0.0568553
	1201	-45.4014	0.0137865			1201	-217.996	0.0585614
	1202	-53.3938	0.0140874			1202	-237.103	0.0552456
	1203	-33.7731	0.0157362			1203	-130.62	0.0542354
	1204	-40.2576	0.0146873			1204	-160.7	0.0519228
	1205	-39.7339	0.0110452			1205	-194.109	0.047172
	1206	-45.4579	0.0142747			1206	-155.946	0.0426159
	1207	-50.0194	0.0152083			1207	-167.065	0.0453307
	1208	-39.3249	0.0124799			1208	-185.692	0.0505096
	1209	-40.6674	0.0146002			1209	-179.952	0.0568866
	1210	-46.9338	0.0142017			1210	-180.467	0.048379
	1211	-27.7429	0.0142005			1211	-119.719	0.054145
	1212	-33.5716	0.013999			1212	-147.909	0.0551868
	1213	-16.7567	0.0108878			1213	-72.4157	0.0408461
	1214	-32.5704	0.0118502			1214	-170.765	0.0546201
	1215	-55.7125	0.0137253			1215	-228.328	0.0490178
	1216	-29.9434	0.0138486			1216	-144.904	0.058773
	1217	-35.6656	0.0148946			1217	-152.68	0.0563527
	1218	-27.3004	0.0127582			1218	-133.93	0.0549424
	1219	-30.1202	0.0138682			1219	-112.624	0.0460258
	1220	-25.4955	0.0149927			1220	-106.336	0.0554874
	1221	-28.731	0.0136941			1221	-128.51	0.0535578
	1222	-55.7201	0.0148639			1222	-248.619	0.0586127
	1223	-28.4005	0.0132914			1223	-126.38	0.0522785
	1224	-28.3699	0.0135499			1224	-105.282	0.045288
	1225	-32.3124	0.0148234			1225	-128.574	0.0523917
	1226	-42.0615	0.0128105			1226	-177.584	0.0468623
	1227	-34.0893	0.0157355			1227	-136.998	0.0565514
	1228	-41.7083	0.0122598			1228	-192.849	0.0502125
	1229	-46.3416	0.0132498			1229	-188.724	0.0476827
	1230	-31.7852	0.011513			1230	-157.391	0.0512982
	1231	-27.3317	0.0129109			1231	-136.95	0.0573993
	1232	-63.7391	0.0147681			1232	-290.829	0.0595303
	1233	-38.9722	0.0136676			1233	-181.129	0.055981
	1234	-48.1658	0.0147879			1234	-195.59	0.0526663
	1235	-25.7198	0.0140594			1235	-118.962	0.0574403
	1236	-20.7433	0.0135966			1236	-92.5964	0.053436
	1237	-44.8749	0.0135865			1237	-202.552	0.0539836
	1238	-35.5169	0.0114266			1238	-151.098	0.0423157
	1239	-25.1861	0.0123566			1239	-110.274	0.0471676
	1240	-29.0836	0.0134502			1240	-126.375	0.0503292
	1241	-31.7761	0.0141451			1241	-136.654	0.0539017
	1242	-38.1243	0.013136			1242	-186.633	0.0565105
	1243	-52.2525	0.0149433			1243	-193.886	0.0491002
	1244	-23.0876	0.013876			1244	-89.0915	0.0479016
	1245	-45.657	0.0149823			1245	-183.313	0.0534262
	1246	-37.0661	0.014001			1246	-166.262	0.0555973
	1247	-23.7595	0.0137092			1247	-105.657	0.0546451
	1248	-49.532	0.0151509			1248	-203.48	0.0550216
	1249	-45.1862	0.0140516			1249	-199.736	0.0551915
	1250	-36.0563	0.013853			1250	-147.284	0.0495864
	1251	-39.1517	0.0149599			1251	-176.477	0.0597528
	1252	-30.8136	0.0144428			1252	-111.384	0.0463564
	1253	-32.3763	0.012881			1253	-140.421	0.0492484
	1254	-38.4258	0.0121795			1254	-183.539	0.0509329
	1255	-45.7732	0.0145342			1255	-184.331	0.0518644
	1256	-48.6093	0.0129038			1256	-191.422	0.0444758
	1257	-36.2675	0.0134803			1257	-160.451	0.0526953
	1258	-25.9539	0.014151			1258	-99.7396	0.0486542
	1259	-43.2873	0.0132178			1259	-183.905	0.0494588
	1260	-29.6079	0.0147755			1260	-117.18	0.0520028
	1261	-24.892	0.0150126			1261	-101.699	0.0544869
	1262	-44.8131	0.0141579			1262	-189.198	0.0527716
	1263	-32.9749	0.0136892			1263	-155.234	0.0572827
	1264	-39.4994	0.0147694			1264	-160.82	0.0533403
	1265	-42.7243	0.0136639			1265	-183.483	0.05224
	1266	-10.1437	0.0112812			1266	-57.7258	0.0559952
	1267	-38.35	0.013818			1267	-174.782	0.0552534
	1268	-31.6321	0.0145222			1268	-135.5	0.0553708
	1269	-26.7495	0.0111085			1269	-126.997	0.0445308
	1270	-51.4564	0.0146188			1270	-237.431	0.0599153
	1271	-30.9816	0.0141338			1271	-128.539	0.0520958
	1272	-37.1069	0.0148699			1272	-134.533	0.0476018
	1273	-39.5718	0.0146994			1273	-157.595	0.0519916
	1274	-70.4941	0.0151386			1274	-272.578	0.0518209
	1275	-40.0836	0.0137498			1275	-158.022	0.0482252
	1276	-36.469	0.0142335			1276	-146.295	0.0511533
	1277	-33.2224	0.0142557			1277	-121.563	0.0460689
	1278	-38.7932	0.0134799			1278	-169.378	0.0513033
	1279	-37.8404	0.0138412			1279	-172.452	0.0562083
	1280	-55.7892	0.0150528			1280	-220.649	0.0530104
	1281	-42.2848	0.0150391			1281	-177.395	0.0557759
	1282	-53.1895	0.0125938			1282	-256.752	0.0528629
	1283	-33.9977	0.0150243			1283	-131.334	0.052281
	1284	-32.0487	0.0148087			1284	-119.861	0.0494792
	1285	-28.8855	0.0138956			1285	-127.288	0.0545248
	1286	-47.993	0.0148421			1286	-211.484	0.058152
	1287	-22.644	0.0130807			1287	-92.1607	0.0465967
	1288	-45.6494	0.0139518			1288	-191.551	0.0521275
	1289	-19.2722	0.0147308			1289	-78.6071	0.0544567
	1290	-27.5786	0.0133232			1290	-118.137	0.0501453
	1291	-36.2141	0.0140302			1291	-167.611	0.0572258
	1292	-47.1315	0.0126016			1292	-224.108	0.0526249
	1293	-19.5598	0.0136658			1293	-86.2675	0.0529086
	1294	-22.2356	0.0144919			1294	-93.5977	0.0541068
	1295	-49.4584	0.0138612			1295	-199.346	0.0494625
	1296	-53.3346	0.0143899			1296	-242.424	0.0573188
	1297	-26.4664	0.0144826			1297	-95.7607	0.0470678
	1298	-34.9765	0.0139853			1298	-148.27	0.0529195
	1299	-31.8341	0.0140282			1299	-102.511	0.0399271
	1300	-22.7037	0.0148253			1300	-88.4829	0.0518625
	1301	-40.6687	0.0145108			1301	-170.666	0.0541406
	1302	-53.8923	0.0148941			1302	-217.178	0.0531583
	1303	-46.3021	0.0150152			1303	-185.481	0.0536683
	1304	-38.3829	0.0120826			1304	-178.998	0.0482074
	1305	-34.3472	0.0145672			1305	-147.595	0.0554719
	1306	-28.2434	0.0145362			1306	-121.495	0.0561
	1307	-33.6727	0.0116194			1307	-146.589	0.0447542
	1308	-32.5928	0.0136555			1308	-148.812	0.0550179
	1309	-20.4909	0.0133784			1309	-97.3985	0.0564169
	1310	-35.2192	0.0148283			1310	-144.001	0.0535905
	1311	-35.754	0.0148332			1311	-152.543	0.0558489
	1312	-37.5726	0.0139097			1312	-158.367	0.0514623
	1313	-33.565	0.0125289			1313	-144.924	0.0474657
	1314	-16.5958	0.0131606			1314	-75.4052	0.0537587
	1315	-61.1525	0.0141418			1315	-250.322	0.0512312
	1316	-35.3824	0.0140386			1316	-154.815	0.0540694
	1317	-23.9165	0.0147373			1317	-104.616	0.0570961
	1318	-43.1682	0.015454			1318	-168.781	0.0538562
	1319	-36.209	0.0119033			1319	-148.689	0.0415235
	1320	-39.7355	0.0142471			1320	-168.825	0.053776
	1321	-43.4033	0.0145785			1321	-158.396	0.0474748
	1322	-41.1745	0.0135033			1322	-195.887	0.0569679
	1323	-41.942	0.0134341			1323	-180.394	0.0514755
	1324	-41.1439	0.0134428			1324	-180.292	0.0518041
	1325	-28.427	0.0133236			1325	-100.881	0.0417303
	1326	-25.1907	0.0146646			1326	-109.662	0.0569497
	1327	-37.0708	0.013601			1327	-173.775	0.0569832
	1328	-36.2005	0.0133711			1328	-171.76	0.0563414
	1329	-39.4716	0.0144689			1329	-166.591	0.0536899
	1330	-41.8835	0.0131614			1330	-168.334	0.0462504
	1331	-35.1015	0.0145474			1331	-157.588	0.057809
	1332	-27.3414	0.0155297			1332	-114.851	0.0584341
	1333	-31.9232	0.0151423			1333	-123.371	0.052545
	1334	-41.5501	0.0157328			1334	-161.514	0.0544693
	1335	-46.7418	0.0138264			1335	-227.724	0.0590716
	1336	-39.9898	0.0140595			1336	-168.426	0.0526055
	1337	-24.9117	0.0137229			1337	-107.913	0.0529318
	1338	-42.0912	0.0141994			1338	-148.067	0.0445831
	1339	-32.2841	0.0141156			1339	-143.296	0.0554988
	1340	-53.4296	0.0144958			1340	-228.802	0.0548304
	1341	-24.4328	0.014729			1341	-100.536	0.0544939
	1342	-32.5941	0.0133505			1342	-147.452	0.0533126
	1343	-53.9857	0.0145997			1343	-236.847	0.0564493
	1344	-41.5304	0.0141178			1344	-163.988	0.0500751
	1345	-31.958	0.0126035			1345	-153.578	0.0532604
	1346	-54.2701	0.0154181			1346	-222.949	0.0563218
	1347	-28.2784	0.0145308			1347	-119.605	0.0547133
	1348	-59.6068	0.0139646			1348	-288.896	0.0596809
	1349	-38.7438	0.0125658			1349	-170.842	0.0482803
	1350	-36.3393	0.0141299			1350	-133.107	0.0462165
	1351	-38.3467	0.0130015			1351	-176.259	0.0522843
	1352	-27.7423	0.0144687			1352	-114.545	0.0526964
	1353	-43.5842	0.0132985			1353	-205.817	0.0554078
	1354	-31.5602	0.0137338			1354	-144.842	0.0560501
	1355	-42.7725	0.0125958			1355	-188.928	0.0493104
	1356	-36.3978	0.0144455			1356	-136.886	0.0483828
	1357	-22.9717	0.0125626			1357	-125.186	0.0604638
	1358	-47.231	0.0144612			1358	-215.565	0.0580297
	1359	-32.9642	0.0147297			1359	-139.672	0.0546562
	1360	-27.9834	0.0144142			1360	-118.842	0.0546183
	1361	-32.485	0.0148727			1361	-121.779	0.0496137
	1362	-32.2344	0.0144079			1362	-137.671	0.0546382
	1363	-25.2628	0.0120511			1363	-109.506	0.0451465
	1364	-51.6767	0.0151892			1364	-207.286	0.0541574
	1365	-43.4205	0.0125311			1365	-188.661	0.0469177
	1366	-15.13	0.0136432			1366	-66.2458	0.0533619
	1367	-43.7113	0.0142839			1367	-184.519	0.053288
	1368	-48.379	0.0142693			1368	-202.312	0.0523123
	1369	-22.4136	0.0131308			1369	-108.092	0.0566774
	1370	-32.0115	0.0118009			1370	-137.452	0.0442595
	1371	-39.8235	0.0133998			1371	-196.443	0.0582516
	1372	-40.6725	0.0147564			1372	-163.563	0.0525078
	1373	-44.8929	0.014278			1373	-205.805	0.0573973
	1374	-23.1674	0.0154829			1374	-93.3406	0.056453
	1375	-47.5475	0.0137396			1375	-212.97	0.0541927
	1376	-34.1532	0.0144546			1376	-142.618	0.0539219
	1377	-50.0579	0.0153128			1377	-212.439	0.057317
	1378	-22.2479	0.0105761			1378	-116.391	0.0474094
	1379	-21.8769	0.0140525			1379	-97.4527	0.0555667
	1380	-20.1225	0.0131922			1380	-93.6016	0.0549788
	1381	-25.8423	0.0138734			1381	-114.373	0.0541029
	1382	-48.8863	0.0143873			1382	-207.179	0.0536997
	1383	-27.4273	0.0134711			1383	-107.154	0.0464204
	1384	-19.4593	0.0150897			1384	-86.3313	0.0594133
	1385	-37.6968	0.0150992			1385	-137.537	0.0489317
	1386	-25.6368	0.0125712			1386	-107.11	0.0460834
	1387	-42.8326	0.0122741			1387	-185.499	0.0456238
	1388	-61.4169	0.0132991			1388	-265.142	0.0506955
	1389	-53.754	0.0143401			1389	-230.464	0.0544355
	1390	-35.6868	0.0149061			1390	-143.155	0.0536337
	1391	-26.2705	0.0136085			1391	-119.254	0.0549955
	1392	-30.1817	0.0143798			1392	-140.525	0.0593701
	1393	-41.4341	0.0139221			1393	-183.73	0.0540971
	1394	-72.7924	0.0154032			1394	-294.957	0.0552529
	1395	-43.7178	0.0146762			1395	-180.41	0.0542845
	1396	-41.4278	0.0131574			1396	-210.56	0.0590813
	1397	-24.6637	0.0139842			1397	-98.5143	0.0501291
	1398	-34.9983	0.0149416			1398	-130.852	0.0496614
	1399	-33.03	0.0129502			1399	-147.857	0.0504374
	1400	-41.9531	0.0148505			1400	-184.849	0.058133
	1401	-25.5933	0.0106073			1401	-132.724	0.0462518
	1402	-48.4509	0.0135251			1402	-205.441	0.0502578
	1403	-30.2483	0.0114977			1403	-142.751	0.0467717
	1404	-32.5473	0.0152443			1404	-137.261	0.0571939
	1405	-31.6463	0.0136582			1405	-149.543	0.0564992
	1406	-48.427	0.0135242			1406	-179.19	0.0441138
	1407	-39.9055	0.0149574			1407	-153.923	0.0510098
	1408	-41.6382	0.0134492			1408	-150.021	0.0425083
	1409	-18.8941	0.0143103			1409	-82.4971	0.0552128
	1410	-34.5559	0.0140239			1410	-144.957	0.0514992
	1411	-39.4316	0.0121714			1411	-185.815	0.0506066
	1412	-25.2585	0.0134823			1412	-114.915	0.0547651
	1413	-36.9121	0.0134095			1413	-172.686	0.0559558
	1414	-46.2996	0.0151349			1414	-177.308	0.0518916
	1415	-31.6533	0.0119277			1415	-161.72	0.0520202
	1416	-35.6845	0.0145056			1416	-169.862	0.0613062
	1417	-40.3028	0.0149588			1417	-175.942	0.0581642
	1418	-26.3537	0.0152848			1418	-101.119	0.0525899
	1419	-44.4932	0.0145652			1419	-196.215	0.0564485
	1420	-23.8583	0.0133871			1420	-119.033	0.0585038
	1421	-37.6149	0.0139608			1421	-156.153	0.0512962
	1422	-43.4841	0.0116322			1422	-224.243	0.0531964
	1423	-24.228	0.0136855			1423	-112.056	0.0566909
	1424	-33.4177	0.0130795			1424	-152.889	0.0525947
	1425	-48.291	0.0134819			1425	-228.534	0.0561422
	1426	-53.2158	0.0134505			1426	-288.346	0.0639092
	1427	-46.1612	0.0133709			1427	-199.928	0.0505797
	1428	-48.0252	0.0127885			1428	-239.502	0.0563049
	1429	-46.7572	0.0116878			1429	-227.662	0.0490818
	1430	-41.0938	0.0148908			1430	-177.802	0.0567725
	1431	-46.5511	0.0140814			1431	-199.811	0.0536522
	1432	-36.6076	0.0139339			1432	-143.716	0.0479613
	1433	-44.7028	0.0160506			1433	-184.568	0.0590528
	1434	-20.5435	0.0153539			1434	-78.7409	0.0531954
	1435	-35.7273	0.013008			1435	-177.914	0.0572273
	1436	-43.7385	0.0149368			1436	-187.457	0.0569435
	1437	-44.1854	0.0125726			1437	-193.137	0.0479958
	1438	-47.5238	0.0149503			1438	-201.826	0.0563579
	1439	-35.2218	0.0133487			1439	-184.66	0.0613489
	1440	-40.6791	0.0146103			1440	-166.026	0.0531548
	1441	-42.1116	0.0149046			1441	-188.275	0.0592675
	1442	-19.136	0.013279			1442	-80.9491	0.0495598
	1443	-24.7343	0.0140638			1443	-122.218	0.0613481
	1444	-47.4247	0.0144566			1444	-205.769	0.0552538
	1445	-52.0273	0.0138607			1445	-225.143	0.0530267
	1446	-23.1334	0.0122708			1446	-116.838	0.0550383
	1447	-25.2692	0.0130256			1447	-121.354	0.0556007
	1448	-43.362	0.0136644			1448	-190.823	0.0531512
	1449	-49.1374	0.0126232			1449	-257.945	0.0569913
	1450	-42.7291	0.0130611			1450	-217.14	0.0587906
	1451	-52.1663	0.015161			1451	-226.019	0.058053
	1452	-54.4049	0.0133414			1452	-238.344	0.0509735
	1453	-43.0192	0.0135767			1453	-194.861	0.0544383
	1454	-23.9211	0.0128084			1454	-103.641	0.0482848
	1455	-30.2599	0.0140703			1455	-134.305	0.056082
	1456	-55.7629	0.0146975			1456	-240.485	0.0557825
	1457	-54.8202	0.0148848			1457	-245.033	0.0585005
	1458	-37.3336	0.0136027			1458	-162.402	0.0523917
	1459	-27.3922	0.0141895			1459	-126.067	0.0578138
	1460	-54.6618	0.0149815			1460	-217.372	0.0528975
	1461	-31.0401	0.0137021			1461	-138.583	0.0531358
	1462	-33.2972	0.0121259			1462	-184.674	0.0592665
	1463	-23.2177	0.0115793			1463	-111.27	0.0489633
	1464	-55.2498	0.0133675			1464	-246.345	0.0528115
	1465	-32.7405	0.013986			1465	-143.428	0.0541511
	1466	-23.6464	0.0147235			1466	-107.228	0.0593081
	1467	-38.4742	0.0126972			1467	-208.948	0.0609601
	1468	-38.0897	0.0137325			1468	-188.825	0.0598615
	1469	-41.7107	0.0134349			1469	-177.137	0.0507594
	1470	-36.0446	0.0135478			1470	-164.092	0.0531476
	1471	-49.5401	0.0133208			1471	-244.481	0.057521
	1472	-37.8909	0.0128955			1472	-164.44	0.0484695
	1473	-55.6746	0.0140037			1473	-255.221	0.0568857
	1474	-27.1573	0.0147323			1474	-111.677	0.0540326
	1475	-41.4429	0.013307			1475	-189.038	0.0539803
	1476	-46.5548	0.0137565			1476	-210.746	0.0553465
	1477	-30.7685	0.0158926			1477	-122.435	0.0569139
	1478	-31.4909	0.0148185			1478	-137.606	0.057625
	1479	-49.5655	0.0140457			1479	-236.324	0.0583792
	1480	-33.6629	0.013076			1480	-131.642	0.0450969
	1481	-25.0245	0.0134496			1481	-105.368	0.05068
	1482	-36.2822	0.0137064			1482	-154.511	0.0523065
	1483	-45.0365	0.013096			1483	-220.589	0.0560276
	1484	-26.6116	0.0137191			1484	-127.524	0.0588291
	1485	-41.4514	0.0124161			1485	-191.913	0.0498004
	1486	-37.6679	0.0143372			1486	-175.998	0.0584623
	1487	-34.6949	0.0144957			1487	-152.24	0.0564872
	1488	-57.8837	0.0136202			1488	-284.72	0.0592004
	1489	-44.8211	0.0142822			1489	-189.804	0.0536125
	1490	-29.2779	0.0134932			1490	-128.422	0.05272
	1491	-52.073	0.0152024			1491	-209.327	0.0545921
	1492	-23.7185	0.0107199			1492	-151.4	0.0605585
	1493	-52.9924	0.01498			1493	-205.426	0.0516535
	1494	-53.0624	0.0148915			1494	-234.614	0.0580883
	1495	-31.392	0.0126406			1495	-155.249	0.0545101
	1496	-34.4359	0.0152246			1496	-147.042	0.0574984
	1497	-27.7603	0.013768			1497	-116.759	0.0510802
	1498	-31.7997	0.00862053			1498	-157.793	0.0350159
	1499	-27.3724	0.0149329			1499	-120.584	0.0589735
	1500	-27.6884	0.0133214			1500	-106.742	0.0454388
	1501	-34.8489	0.0147735			1501	-152.887	0.0573638
	1502	-53.0892	0.0154561			1502	-228.957	0.0589746
	1503	-35.7786	0.0143142			1503	-156.931	0.0550665
	1504	-31.8788	0.0142493			1504	-136.601	0.0536151
	1505	-26.8183	0.014378			1505	-116.072	0.0556586
	1506	-29.9198	0.0146177			1506	-107.677	0.0474253
	1507	-27.7516	0.0131373			1507	-121.788	0.0508209
	1508	-36.2824	0.0137699			1508	-152.638	0.0514461
	1509	-37.4936	0.014237			1509	-167.885	0.0568782
	1510	-43.2751	0.013896			1510	-201.407	0.0568957
	1511	-27.3649	0.0150273			1511	-117.312	0.0575262
	1512	-51.5985	0.0141955			1512	-233.62	0.057085
	1513	-24.7202	0.0129984			1513	-132.956	0.0616221
	1514	-45.8609	0.01321			1514	-200.785	0.0513827
	1515	-25.7373	0.0146655			1515	-105.276	0.0534498
	1516	-43.5984	0.0139238			1516	-206.676	0.0582165
	1517	-24.9484	0.011388			1517	-145.214	0.0577913
	1518	-26.8769	0.0128792			1518	-122.15	0.0508786
	1519	-35.5213	0.0122598			1519	-131.2	0.0395409
	1520	-31.7009	0.0147762			1520	-143.225	0.0588914
	1521	-41.5091	0.0137709			1521	-182.626	0.0528511
	1522	-41.628	0.0133122			1522	-187.945	0.0523133
	1523	-37.5565	0.0152182			1523	-156.773	0.056192
	1524	-65.5774	0.0135553			1524	-263.653	0.0480158
	1525	-29.894	0.0144455			1525	-136.26	0.0587672
	1526	-37.8798	0.0136465			1526	-169.509	0.0545237
	1527	-23.6181	0.012136			1527	-95.7989	0.0446671
	1528	-52.2329	0.0131022			1528	-271.924	0.0595386
	1529	-39.3676	0.0147336			1529	-151.954	0.0506041
	1530	-29.7592	0.012605			1530	-157.633	0.0584286
	1531	-44.7136	0.0120655			1531	-208.69	0.0484906
	1532	-42.8288	0.0143804			1532	-174.472	0.0519383
	1533	-57.5266	0.0152833			1533	-213.193	0.0503739
	1534	-40.1728	0.0126729			1534	-196.347	0.0533088
	1535	-40.7869	0.0139313			1535	-176.518	0.0528332
	1536	-35.4115	0.0131211			1536	-152.093	0.0493615
	1537	-48.0203	0.0148929			1537	-177.419	0.0487244
	1538	-63.8759	0.0137203			1538	-274.949	0.0521472
	1539	-40.5697	0.0134019			1539	-186.456	0.0537446
	1540	-46.3626	0.014936			1540	-208.53	0.0594212
	1541	-26.9937	0.0138961			1541	-111.493	0.0505097
	1542	-28.0881	0.0137063			1542	-120.662	0.0522901
	1543	-28.7398	0.01507			1543	-111.474	0.0521449
	1544	-51.0077	0.014763			1544	-211.23	0.0543386
	1545	-45.7262	0.0142026			1545	-192.227	0.0526289
	1546	-26.9657	0.0134919			1546	-119.565	0.053158
	1547	-27.2307	0.0134073			1547	-114.445	0.05105
	1548	-43.111	0.0146601			1548	-182.366	0.0551616
	1549	-29.6853	0.0131051			1549	-140.78	0.0551859
	1550	-52.6506	0.0143269			1550	-236.168	0.0570789
	1551	-27.6971	0.0133793			1551	-124.342	0.0533216
	1552	-25.6662	0.013945			1552	-114.288	0.0552293
	1553	-36.428	0.0154512			1553	-155.6	0.0588511
	1554	-30.093	0.0138651			1554	-149.567	0.0608836
	1555	-23.1646	0.0126499			1555	-110.572	0.0528186
	1556	-30.5106	0.0143778			1556	-137.189	0.057306
	1557	-26.0082	0.011159			1557	-132.143	0.0496054
	1558	-27.2114	0.0139513			1558	-120.376	0.0545072
	1559	-64.4409	0.0135831			1559	-283.294	0.0519532
	1560	-27.2368	0.0120536			1560	-148.732	0.057335
	1561	-30.0242	0.0139005			1561	-134.216	0.0549628
	1562	-20.7975	0.0136008			1562	-91.2808	0.053379
	1563	-37.5409	0.0145317			1563	-155.477	0.0536393
	1564	-50.3815	0.0151528			1564	-208.541	0.0556664
	1565	-20.9804	0.0151482			1565	-85.1407	0.0539135
	1566	-41.6438	0.0142962			1566	-166.962	0.0500444
	1567	-30.2604	0.0117327			1567	-138.292	0.0455667
	1568	-48.5247	0.0151532			1568	-171.072	0.0479776
	1569	-32.4544	0.0152582			1569	-101.913	0.0436616
	1570	-34.2714	0.0149704			1570	-134.349	0.052434
	1571	-27.0679	0.013998			1571	-110.982	0.0512031
	1572	-54.367	0.0148921			1572	-234.677	0.0566704
	1573	-30.7431	0.0114552			1573	-156.207	0.0507078
	1574	-27.7081	0.0139322			1574	-123.402	0.0551864
	1575	-45.6788	0.0145156			1575	-193.943	0.0542945
	1576	-44.7651	0.0135711			1576	-188.656	0.0510133
	1577	-37.3789	0.0129088			1577	-193.295	0.0566693
	1578	-82.0888	0.0141161			1578	-364.06	0.0548646
	1579	-40.751	0.0136825			1579	-177	0.0530368
	1580	-40.6576	0.0133114			1580	-188.97	0.0539825
	1581	-35.0771	0.0153371			1581	-130.521	0.051186
	1582	-46.9272	0.0152781			1582	-191.406	0.0557879
	1583	-51.2405	0.0136993			1583	-262.304	0.0610613
	1584	-30.5338	0.014096			1584	-142.208	0.0567505
	1585	-14.834	0.0133295			1585	-61.1383	0.0501064
	1586	-33.9576	0.0143304			1586	-150.088	0.0559463
	1587	-35.9746	0.0151467			1587	-142.651	0.0537601
	1588	-28.968	0.0162162			1588	-96.5267	0.0490463
	1589	-24.5652	0.0117532			1589	-120.746	0.0514742
	1590	-49.2991	0.0164415			1590	-177.936	0.053575
	1591	-33.6805	0.0144083			1591	-142.771	0.0545144
	1592	-34.9714	0.0142947			1592	-136.873	0.0503855
	1593	-41.2166	0.0119292			1593	-232.597	0.0566804
	1594	-51.1032	0.0135623			1594	-212.293	0.0505239
	1595	-31.8417	0.0137132			1595	-135.54	0.0516519
	1596	-28.6034	0.0130948			1596	-145.223	0.058567
	1597	-50.4199	0.0146542			1597	-217.796	0.0565686
	1598	-40.8009	0.0126914			1598	-203.049	0.0545444
	1599	-24.9716	0.0143876			1599	-116.103	0.0590994
	1600	-38.8122	0.0131293			1600	-215.568	0.0636505
	1601	-43.1234	0.0135753			1601	-210.707	0.0572934
	1602	-49.033	0.0132273			1602	-220.821	0.0519666
	1603	-37.693	0.013317			1603	-158.879	0.0494852
	1604	-43.2694	0.0134488			1604	-219.813	0.0598939
	1605	-34.7411	0.0138024			1605	-114.005	0.0401317
	1606	-38.5273	0.01491			1606	-167.666	0.0577061
	1607	-32.3364	0.0141584			1607	-137.251	0.0535513
	1608	-32.4274	0.0137245			1608	-142.211	0.0527485
	1609	-72.2525	0.0157736			1609	-297.454	0.0577718
	1610	-29.7672	0.0147651			1610	-128.654	0.0569409
	1611	-44.3401	0.0135605			1611	-199.838	0.0540433
	1612	-33.8728	0.0140813			1612	-146.591	0.0541099
	1613	-61.0939	0.0142116			1613	-235.607	0.0489484
	1614	-31.5378	0.0162578			1614	-109.364	0.0507477
	1615	-40.7589	0.0153751			1615	-173.031	0.0578468
	1616	-21.8956	0.0142233			1616	-104.727	0.060268
	1617	-41.4593	0.0123682			1617	-195.665	0.0500846
	1618	-39.2644	0.0146341			1618	-123.955	0.0412138
	1619	-33.9421	0.0154636			1619	-102.383	0.0426897
	1620	-48.4284	0.0159067			1620	-179.099	0.0528656
	1621	-31.5424	0.0132491			1621	-144.883	0.0541124
	1622	-32.2269	0.0145983			1622	-113.302	0.045412
	1623	-33.0803	0.0142264			1623	-134.562	0.051551
	1624	-34.9381	0.0145978			1624	-145.86	0.0542883
	1625	-47.7904	0.0142577			1625	-227.754	0.0591739
	1626	-46.8947	0.016592			1626	-129.608	0.0415975
	1627	-25.5069	0.0148594			1627	-102.982	0.0538929
	1628	-21.7475	0.0146683			1628	-86.1272	0.0530156
	1629	-31.5148	0.0150597			1629	-102.896	0.0445953
	1630	-35.1014	0.0161229			1630	-104.386	0.0434964
	1631	-38.0556	0.0140873			1631	-176.552	0.0571651
	1632	-22.7836	0.013112			1632	-108.878	0.054689
	1633	-27.9315	0.0145017			1633	-116.372	0.0541484
	1634	-38.5875	0.0142164			1634	-151.732	0.050276
	1635	-41.3077	0.0152243			1635	-156.367	0.0518221
	1636	-31.0906	0.0143277			1636	-122.409	0.0503677
	1637	-37.5225	0.0135662			1637	-146.361	0.0471628
	1638	-45.8435	0.0152013			1638	-198.952	0.0581037
	1639	-40.2763	0.0143142			1639	-183.77	0.0575341
	1640	-29.4491	0.0127704			1640	-146.865	0.0552772
	1641	-31.8241	0.0131848			1641	-161.734	0.0588217
	1642	-67.8138	0.01527			1642	-203.892	0.0413045
	1643	-49.9312	0.0151718			1643	-213.896	0.0574079
	1644	-40.7114	0.0141989			1644	-200.037	0.0609481
	1645	-37.9454	0.0145041			1645	-175.903	0.0592448
	1646	-20.9983	0.0114375			1646	-103.784	0.0491142
	1647	-47.9853	0.0138347			1647	-199.699	0.0515702
	1648	-38.4663	0.0147196			1648	-145.121	0.0490838
	1649	-22.9449	0.015434			1649	-87.3863	0.0532638
	1650	-29.0536	0.0127576			1650	-178.91	0.0676964
	1651	-32.1239	0.011391			1651	-175.716	0.0518503
	1652	-23.3445	0.0128057			1652	-98.4292	0.0486286
	1653	-46.4444	0.0135164			1653	-196.764	0.0502836
	1654	-36.9309	0.0143922			1654	-164.388	0.0568747
	1655	-38.4787	0.0153091			1655	-171.621	0.0604669
	1656	-44.9427	0.013265			1656	-213.911	0.0542528
	1657	-49.2238	0.0148795			1657	-201.567	0.0541213
	1658	-53.8283	0.0148119			1658	-209.049	0.0511404
	1659	-54.1782	0.0152389			1659	-202.892	0.0513006
	1660	-35.8208	0.0150875			1660	-132.33	0.0500004
	1661	-37.2875	0.0143569			1661	-148.346	0.0500202
	1662	-23.7699	0.0145199			1662	-102.778	0.0561777
	1663	-45.5715	0.0129506			1663	-186.177	0.0469423
	1664	-26.4873	0.0114771			1664	-110.533	0.0427937
	1665	-51.6019	0.0175802			1665	-166.143	0.0516358
	1666	-39.1836	0.0121362			1666	-190.303	0.051599
	1667	-26.7376	0.0115385			1667	-167.938	0.0607221
	1668	-38.3249	0.0120576			1668	-223.752	0.0607017
	1669	-37.39	0.0147479			1669	-147.805	0.0519416
	1670	-36.4289	0.0132992			1670	-191.294	0.0607238
	1671	-42.0346	0.0144821			1671	-186.328	0.0564644
	1672	-31.3791	0.0139739			1672	-151.229	0.0592301
	1673	-37.1269	0.0144825			1673	-164.932	0.0570741
	1674	-38.6831	0.0143501			1674	-162.876	0.0539422
	1675	-41.6881	0.0148949			1675	-169.106	0.0538326
	1676	-48.8421	0.0154409			1676	-181.392	0.0513642
	1677	-33.5057	0.0141528			1677	-152.166	0.0570251
	1678	-40.0871	0.0140987			1678	-160.389	0.0495125
	1679	-53.5446	0.012629			1679	-211.441	0.0434658
	1680	-47.0776	0.0132567			1680	-208.498	0.0525294
	1681	-35.5045	0.0149286			1681	-155.953	0.0581985
	1682	-27.4439	0.0130111			1682	-117.326	0.0485447
	1683	-20.7527	0.0127467			1683	-110.039	0.0588348
	1684	-39.4405	0.0113142			1684	-202.772	0.0505478
	1685	-52.1689	0.0148599			1685	-205.053	0.0527186
	1686	-66.6933	0.01512			1686	-262.158	0.0530068
	1687	-68.8479	0.0142055			1687	-307.64	0.0557947
	1688	-39.3662	0.0136726			1688	-212.258	0.0635275
	1689	-32.2946	0.0121004			1689	-170.974	0.0558964
	1690	-48.8068	0.0147234			1690	-194.332	0.0518914
	1691	-37.5407	0.0133361			1691	-173.463	0.0542607
	1692	-29.4285	0.015891			1692	-88.4295	0.0435108
	1693	-49.2885	0.013298			1693	-229.85	0.0540537
	1694	-44.5453	0.014853			1694	-186.697	0.0556789
	1695	-33.403	0.0141888			1695	-148.781	0.0558565
	1696	-41.556	0.0149944			1696	-176.51	0.0565074
	1697	-37.4571	0.0140017			1697	-160.236	0.0529811
	1698	-30.033	0.012099			1698	-159.526	0.0557082
	1699	-34.5248	0.0143189			1699	-148.105	0.054653
	1700	-84.5988	0.0141589			1700	-336.915	0.0497783
	1701	-25.5714	0.0130749			1701	-122.929	0.0547799
	1702	-27.3744	0.0136845			1702	-136.641	0.0597873
	1703	-32.8703	0.0145398			1703	-136.437	0.0533781
	1704	-35.1914	0.0129872			1704	-150.701	0.0485341
	1705	-44.2522	0.0129095			1705	-189.645	0.0477857
	1706	-30.2107	0.0129103			1706	-138.758	0.0512867
	1707	-57.1277	0.0130499			1707	-230.147	0.0464451
	1708	-34.2732	0.0142365			1708	-135.554	0.050493
	1709	-46.9593	0.0146703			1709	-193.47	0.0543471
	1710	-39.8677	0.0131716			1710	-184.791	0.0531184
	1711	-40.4356	0.0131943			1711	-213.965	0.0599529
	1712	-43.0588	0.0113084			1712	-246.386	0.0557272
	1713	-39.2192	0.0123207			1713	-200.253	0.0550342
	1714	-42.0379	0.015649			1714	-150.825	0.0506137
	1715	-50.1543	0.0162133			1715	-167.823	0.0491703
	1716	-37.0856	0.0115191			1716	-232.505	0.0619843
	1717	-27.415	0.0129557			1717	-137.369	0.0568345
	1718	-27.6437	0.0145099			1718	-93.807	0.0444418
	1719	-64.3842	0.0137968			1719	-257.819	0.0488172
	1720	-15.0521	0.0136527			1720	-72.6688	0.0585066
	1721	-33.1324	0.0135493			1721	-165.722	0.0591845
	1722	-41.3037	0.0147094			1722	-189.516	0.0589981
	1723	-29.1928	0.0142947			1723	-123.872	0.0534463
	1724	-28.4733	0.0148969			1724	-102.038	0.0478657
	1725	-44.1556	0.01414			1725	-187.418	0.05307
	1726	-56.161	0.0153438			1726	-175.898	0.0431175
	1727	-20.9628	0.0128128			1727	-79.4795	0.0428879
	1728	-25.3777	0.0128985			1728	-94.799	0.0418251
	1729	-51.0926	0.0142532			1729	-220.098	0.054178
	1730	-30.229	0.0136026			1730	-115.665	0.0458043
	1731	-38.1551	0.0130002			1731	-186.984	0.0550682
	1732	-26.1943	0.0123981			1732	-121.1	0.0499287
	1733	-32.6589	0.0127205			1733	-157.954	0.053572
	1734	-46.1285	0.0147923			1734	-191.011	0.0545803
	1735	-55.1471	0.0130968			1735	-249.134	0.052566
	1736	-39.272	0.00978279			1736	-199.041	0.0399731
	1737	-52.6222	0.0130542			1737	-257.367	0.0563572
	1738	-34.1853	0.0134442			1738	-178.723	0.0622725
	1739	-29.5497	0.013239			1739	-148.397	0.0575284
	1740	-40.0193	0.0129651			1740	-204.09	0.0581182
	1741	-32.6591	0.0133155			1741	-164.475	0.0583256
	1742	-45.0148	0.0129219			1742	-247.251	0.0620657
	1743	-56.9684	0.0157836			1743	-191.76	0.0478051
	1744	-27.1143	0.0125313			1744	-153.389	0.0596965
	1745	-26.2931	0.0127403			1745	-126.351	0.0535859
	1746	-25.5616	0.0120409			1746	-149.241	0.0612766
	1747	-48.3648	0.0133521			1747	-191.791	0.0465408
	1748	-14.7182	0.0141285			1748	-68.1988	0.0580318
	1749	-40.6743	0.0131577			1749	-217.656	0.0619014
	1750	-32.765	0.0129124			1750	-168.718	0.0581682
	1751	-46.601	0.0150079			1751	-176.915	0.0512846
	1752	-42.9908	0.014881			1752	-195.391	0.0597852
	1753	-31.3501	0.0137415			1753	-143.894	0.0562236
	1754	-30.3649	0.0132194			1754	-116.721	0.0448516
	1755	-39.8111	0.0155843			1755	-162.359	0.0569236
	1756	-44.3589	0.0113337			1756	-232.647	0.0521377
	1757	-26.4403	0.0146851			1757	-104.742	0.0519902
	1758	-38.5583	0.0155432			1758	-130.912	0.0475257
	1759	-46.1444	0.0139913			1759	-206.994	0.0555672
	1760	-16.8422	0.0166016			1760	-44.6696	0.0416254
	1761	-25.7332	0.012699			1761	-121.176	0.0533694
	1762	-59.0422	0.0129751			1762	-286.103	0.0540072
	1763	-40.6295	0.0137661			1763	-154.402	0.0457577
	1764	-45.4406	0.0128651			1764	-252.306	0.0618004
	1765	-42.3294	0.0144435			1765	-154.65	0.0466262
	1766	-45.8315	0.0139705			1766	-221.899	0.0589267
	1767	-29.1101	0.0142563			1767	-147.923	0.0636137
	1768	-27.1764	0.0114513			1768	-137.334	0.0497653
	1769	-48.6525	0.0123843			1769	-236.105	0.0510724
	1770	-37.6257	0.0111629			1770	-225.703	0.0557042
	1771	-40.6377	0.0116882			1771	-181.413	0.0441091
	1772	-32.1766	0.0147218			1772	-127.709	0.0525641
	1773	-32.7739	0.0120493			1773	-180.84	0.0561819
	1774	-41.4215	0.0152901			1774	-173.676	0.05675
	1775	-35.7228	0.0153598			1775	-136.318	0.0522327
	1776	-40.6813	0.0123811			1776	-206.737	0.0556011
	1777	-28.4027	0.0127065			1777	-124.282	0.0489033
	1778	-29.9102	0.0140117			1778	-137.007	0.0568114
	1779	-28.9448	0.0122969			1779	-174.291	0.063187
	1780	-30.1306	0.013417			1780	-100.365	0.0397639
	1781	-43.9437	0.0164434			1781	-156.904	0.0531992
	1782	-37.4085	0.0143163			1782	-170.535	0.0582152
	1783	-22.7898	0.0145677			1783	-94.4499	0.0540764
	1784	-48.8358	0.0144556			1784	-211.359	0.0553527
	1785	-35.279	0.0146066			1785	-156.614	0.0573348
	1786	-36.0904	0.0127465			1786	-183.654	0.0570939
	1787	-58.0168	0.0162803			1787	-209.564	0.052562
	1788	-23.9305	0.0146973			1788	-98.8953	0.0547674
	1789	-49.8928	0.0142568			1789	-228.748	0.0576868
	1790	-36.0701	0.013826			1790	-134.83	0.0458656
	1791	-51.1023	0.0148705			1791	-247.605	0.0638124
	1792	-29.2156	0.0116552			1792	-128.296	0.0426846
	1793	-29.7223	0.0150934			1793	-109.936	0.050805
	1794	-44.6073	0.0122678			1794	-215.312	0.05166
	1795	-27.5464	0.0136843			1795	-114.559	0.0498754
	1796	-27.9878	0.0138465			1796	-135.708	0.0588491
	1797	-40.94	0.011873			1797	-184.844	0.0469038
	1798	-32.3911	0.014967			1798	-112.827	0.0469017
	1799	-15.975	0.0146731			1799	-71.3236	0.0589594
	1800	-39.6385	0.0131541			1800	-188.613	0.0551705
	1801	-41.3051	0.0136251			1801	-172.803	0.0499341
	1802	-25.4252	0.0148477			1802	-99.7089	0.0526845
	1803	-39.4098	0.0141494			1803	-174.345	0.0548012
	1804	-49.8533	0.0147258			1804	-176.33	0.0464679
	1805	-19.8748	0.0118606			1805	-86.3646	0.0446841
	1806	-58.9298	0.0143618			1806	-222.312	0.0483252
	1807	-29.8323	0.0128591			1807	-133.01	0.0499913
	1808	-24.247	0.0140566			1808	-121.936	0.0616787
	1809	-21.3717	0.011658			1809	-134.325	0.0597264
	1810	-38.1385	0.0121063			1810	-212.992	0.0568063
	1811	-21.7217	0.0147998			1811	-96.7664	0.0584589
	1812	-33.1741	0.0156529			1812	-127.919	0.0539844
	1813	-63.5844	0.0165399			1813	-193.738	0.0456205
	1814	-21.0945	0.0140338			1814	-107.893	0.0628449
	1815	-41.8544	0.0125883			1815	-194.825	0.0521484
	1816	-28.4382	0.0156475			1816	-102.481	0.0508044
	1817	-51.8076	0.0162991			1817	-162.587	0.0464522
	1818	-50.189	0.0150575			1818	-189.378	0.0506932
	1819	-61.9956	0.015193			1819	-198.553	0.043549
	1820	-40.2605	0.0129961			1820	-199.949	0.0548548
	1821	-56.3354	0.0142632			1821	-204.358	0.0470153
	1822	-62.5564	0.0142279			1822	-224.459	0.0455505
	1823	-56.2626	0.0143061			1823	-207.62	0.0474364
	1824	-28.167	0.0152718			1824	-107.678	0.0527078
	1825	-44.551	0.0133308			1825	-181.093	0.0482477
	1826	-23.1253	0.0123948			1826	-125.181	0.057159
	1827	-22.5935	0.0133359			1827	-116.55	0.0597112
	1828	-42.8948	0.0111446			1828	-243.562	0.052986
	1829	-25.6031	0.0143977			1829	-105.281	0.052461
	1830	-39.3941	0.0127423			1830	-190.099	0.053597
	1831	-70.1353	0.0150413			1831	-251.222	0.0480538
	1832	-23.6868	0.0149561			1832	-89.2385	0.0506079
	1833	-31.1511	0.0144305			1833	-131.416	0.0536307
	1834	-37.5043	0.0132139			1834	-177.432	0.0542766
	1835	-34.4732	0.0131168			1835	-154.624	0.0515312
	1836	-68.3332	0.0144214			1836	-276.602	0.0514604
	1837	-32.7648	0.0161297			1837	-115.79	0.0514288
	1838	-24.2856	0.0146093			1838	-92.0872	0.0506073
	1839	-35.0395	0.0127912			1839	-139.549	0.0449478
	1840	-36.9186	0.0135617			1840	-192.637	0.0618979
	1841	-32.1676	0.0129802			1841	-156.517	0.055761
	1842	-43.1619	0.0148786			1842	-146.502	0.0447945
	1843	-33.9069	0.0149839			1843	-108.951	0.0428799
	1844	-54.6477	0.0140975			1844	-241.336	0.055117
	1845	-25.0394	0.0131091			1845	-130.229	0.0601742
	1846	-37.2141	0.014247			1846	-165.025	0.0556198
	1847	-54.7216	0.014497			1847	-191.518	0.0456387
	1848	-42.1738	0.0152309			1848	-144.297	0.0468222
	1849	-29.4143	0.0146342			1849	-128.775	0.0564202
	1850	-29.2504	0.0137003			1850	-142.417	0.058806
	1851	-80.2311	0.0151333			1851	-323.049	0.0544144
	1852	-41.8476	0.0143412			1852	-185.262	0.0561087
	1853	-54.6066	0.0153297			1853	-204.354	0.0514095
	1854	-61.2282	0.0145615			1854	-236.624	0.0501639
	1855	-61.4797	0.0137676			1855	-267.75	0.0522944
	1856	-18.2951	0.0138175			1856	-86.4384	0.0578164
	1857	-29.2969	0.0133179			1857	-127.2	0.0518461
	1858	-31.9606	0.0130038			1858	-171.972	0.0603553
	1859	-27.4623	0.0156941			1859	-106.848	0.0548077
	1860	-23.8426	0.011388			1860	-130.848	0.0528783
	1861	-50.2919	0.0150595			1861	-202.932	0.054061
	1862	-27.8974	0.0154643			1862	-100.665	0.0508024
	1863	-77.9528	0.0154428			1863	-320.2	0.0561349
	1864	-56.9454	0.0125909			1864	-226.882	0.0427195
	1865	-23.4482	0.0107654			1865	-141.641	0.0552289
	1866	-40.166	0.0130418			1866	-193.858	0.0552614
	1867	-40.5872	0.0146924			1867	-157.646	0.051154
	1868	-38.3749	0.012486			1868	-195.249	0.0555658
	1869	-31.5484	0.0132988			1869	-149.979	0.0554245
	1870	-26.9389	0.0146586			1870	-112.58	0.0550398
	1871	-30.4104	0.0147368			1871	-112.754	0.0491998
	1872	-39.4938	0.0153006			1872	-143.843	0.050092
	1873	-45.7238	0.0134542			1873	-164.451	0.0432302
	1874	-42.7663	0.0143538			1874	-147.595	0.0443948
	1875	-57.8508	0.0133514			1875	-263.672	0.0533887
	1876	-28.6839	0.0145438			1876	-119.236	0.0539411
	1877	-45.772	0.0138981			1877	-229.336	0.0614816
	1878	-41.609	0.0127421			1878	-177.42	0.048882
	1879	-58.0439	0.0169784			1879	-190.013	0.0502688
	1880	-35.0462	0.0149253			1880	-145.22	0.0551932
	1881	-25.6509	0.0130807			1881	-118.123	0.0532268
	1882	-31.9397	0.0122538			1882	-161.136	0.0546081
	1883	-61.0808	0.0141307			1883	-202.648	0.0419826
	1884	-28.9058	0.012608			1884	-150.209	0.0574007
	1885	-26.4201	0.0131878			1885	-135.791	0.0590966
	1886	-31.6237	0.0141648			1886	-126.706	0.0499798
	1887	-46.0324	0.0130694			1887	-194.411	0.0496455
	1888	-34.9906	0.0131512			1888	-154.063	0.0507787
	1889	-44.2883	0.0150871			1889	-165.866	0.050993
	1890	-41.5846	0.015418			1890	-164.424	0.054328
	1891	-36.5925	0.0131885			1891	-149.536	0.0465671
	1892	-31.8192	0.0135222			1892	-126.882	0.0488724
	1893	-18.5796	0.0136804			1893	-77.1037	0.052103
	1894	-61.8597	0.0144964			1894	-275.147	0.0572983
	1895	-36.1288	0.0139698			1895	-180.358	0.0612773
	1896	-27.1236	0.0117905			1896	-128.865	0.0485409
	1897	-31.621	0.0158			1897	-109.426	0.0494526
	1898	-43.5718	0.0136059			1898	-162.209	0.0447069
	1899	-21.899	0.0153525			1899	-78.6647	0.0503644
	1900	-29.1162	0.014799			1900	-113.468	0.0514415
	1901	-41.2418	0.0137164			1901	-175.232	0.0523832
	1902	-30.4152	0.0133833			1902	-154.21	0.0584721
	1903	-23.2346	0.0147591			1903	-91.319	0.0521183
	1904	-27.9459	0.0144348			1904	-92.4822	0.0428207
	1905	-45.0617	0.0129078			1905	-241.643	0.0607591
	1906	-43.9535	0.0161636			1906	-154.864	0.0513004
	1907	-28.3116	0.0150364			1907	-112.928	0.053255
	1908	-41.6022	0.013491			1908	-188.403	0.053492
	1909	-54.7592	0.0128483			1909	-285.8	0.0586589
	1910	-30.0783	0.0148606			1910	-108.003	0.0477741
	1911	-55.464	0.0147357			1911	-230.259	0.0541741
	1912	-28.8201	0.0121281			1912	-176.133	0.0628781
	1913	-37.9781	0.0139779			1913	-162.735	0.0526179
	1914	-28.1493	0.0137965			1914	-105.399	0.0465345
	1915	-31.3922	0.015666			1915	-114.925	0.051102
	1916	-39.3088	0.0138717			1916	-194.459	0.05958
	1917	-51.9363	0.0150431			1917	-149.066	0.0382956
	1918	-31.2167	0.0110421			1918	-180.651	0.0555744
	1919	-55.8266	0.0138715			1919	-238.298	0.0521946
	1920	-17.7434	0.0122436			1920	-89.3569	0.0525496
	1921	-47.4021	0.0117037			1921	-291.931	0.0628216
	1922	-26.6267	0.0122405			1922	-125.307	0.0497963
	1923	-35.6048	0.0136437			1923	-127.736	0.0436723
	1924	-54.2721	0.0162471			1924	-180.532	0.04965
	1925	-18.5884	0.0139685			1925	-81.3823	0.0544786
	1926	-51.1452	0.0151465			1926	-186.305	0.0496252
	1927	-49.9421	0.0148738			1927	-180.997	0.0489992
	1928	-28.4849	0.0132796			1928	-130.982	0.0532323
	1929	-71.7524	0.0142988			1929	-299.908	0.0525727
	1930	-34.5948	0.0138867			1930	-166.683	0.0589231
	1931	-26.9615	0.0113966			1931	-149.925	0.0550754
	1932	-38.566	0.0138595			1932	-150.265	0.048567
	1933	-38.1261	0.0158341			1933	-149.117	0.0550861
	1934	-41.4781	0.0150096			1934	-173.907	0.0556565
	1935	-32.2889	0.0125957			1935	-167.51	0.0562087
	1936	-28.7531	0.0153299			1936	-103.605	0.050319
	1937	-33.7252	0.0156172			1937	-107.409	0.0457547
	1938	-30.8588	0.0116126			1938	-168.881	0.0560597
	1939	-25.5329	0.0119916			1939	-139.846	0.0559185
	1940	-26.789	0.0111075			1940	-115.946	0.0409047
	1941	-22.7971	0.0152523			1941	-98.1553	0.0587272
	1942	-26.8103	0.011372			1942	-121.823	0.0461009
	1943	-53.6194	0.0163087			1943	-175.754	0.0483312
	1944	-25.959	0.0147997			1944	-110.832	0.0562811
	1945	-36.9123	0.0109368			1945	-165.985	0.0420411
	1946	-26.4901	0.0149207			1946	-132.496	0.0655967
	1947	-27.3655	0.0155087			1947	-75.841	0.0393051
	1948	-30.9875	0.0135611			1948	-121.564	0.0476286
	1949	-33.5443	0.0128743			1949	-145.477	0.0491912
	1950	-29.8163	0.015015			1950	-123.399	0.0555868
	1951	-34.443	0.0134068			1951	-171.592	0.0584825
	1952	-27.7963	0.0136645			1952	-136.601	0.0583184
	1953	-40.6149	0.0155486			1953	-138.992	0.0480428
	1954	-45.9623	0.0164521			1954	-160.16	0.0518014
	1955	-19.7915	0.0130236			1955	-96.6107	0.0555053
	1956	-34.142	0.0130674			1956	-168.013	0.0555485
	1957	-25.691	0.0135637			1957	-135.679	0.0628251
	1958	-30.2952	0.0153694			1958	-111.715	0.0510191
	1959	-41.3691	0.0160274			1959	-149.728	0.0521703
	1960	-43.531	0.0149994			1960	-147.189	0.0456804
	1961	-44.7629	0.0145837			1961	-146.282	0.0426382
	1962	-39.9369	0.014501			1962	-165.161	0.0534878
	1963	-11.8226	0.0116029			1963	-59.9297	0.0522252
	1964	-42.5513	0.0170215			1964	-140.786	0.0515267
	1965	-18.0291	0.0131018			1965	-84.6328	0.0545971
	1966	-18.8096	0.013601			1966	-79.8405	0.0502531
	1967	-38.8062	0.0141119			1967	-173.323	0.0554349
	1968	-40.4946	0.0137948			1968	-196.265	0.0578422
	1969	-40.1519	0.0122597			1969	-187.783	0.0485428
	1970	-42.7914	0.0150268			1970	-153.239	0.0480093
	1971	-21.4949	0.012499			1971	-115.52	0.0575345
	1972	-28.3887	0.0151304			1972	-99.9772	0.0487022
	1973	-29.8484	0.0151933			1973	-125.156	0.0571861
	1974	-58.4291	0.0158274			1974	-182.451	0.0439416
	1975	-46.4166	0.0140377			1975	-190.793	0.0510182
	1976	-41.5906	0.0134079			1976	-140.084	0.0396417
	1977	-50.1133	0.013839			1977	-209.55	0.0511172
	1978	-38.0414	0.0123795			1978	-180.282	0.0512509
	1979	-38.5724	0.0163631			1979	-143.94	0.0555287
	1980	-30.6344	0.0159573			1980	-105.067	0.0509608
	1981	-32.0074	0.0150032			1981	-147.13	0.0609178
	1982	-36.4451	0.0143274			1982	-161.396	0.0558064
	1983	-52.1088	0.0149271			1983	-206.733	0.0520861
	1984	-42.7279	0.0139459			1984	-199.539	0.0578885
	1985	-37.984	0.0163275			1985	-140.318	0.0547757
	1986	-13.9721	0.0129011			1986	-65.0469	0.0527734
	1987	-25.878	0.0128357			1987	-85.7775	0.0371295
	1988	-22.0794	0.0119481			1988	-82.8489	0.0384533
	1989	-45.0226	0.0178652			1989	-122.715	0.0449787
	1990	-46.1945	0.0153338			1990	-210.834	0.0621444
	1991	-45.4362	0.0139601			1991	-169.774	0.0469612
	1992	-51.9296	0.0149432			1992	-181.2	0.0465406
	1993	-24.6327	0.0124318			1993	-159.165	0.067628
	1994	-28.0393	0.0107058			1994	-133.898	0.0427173
	1995	-19.7257	0.0123915			1995	-98.6833	0.054308
	1996	-39.1693	0.0126175			1996	-216.664	0.0595287
	1997	-49.0746	0.0160633			1997	-167.704	0.0495026
[truncated: 8,002 more rows]

## Sheet: Supplementary Fig.2 (e) (f)
Supplementary Fig.2(e)					Supplementary Fig.2(f)
	index	DHScreen_30 vs NoScreen delta_cost	DHScreen_30 vs NoScreen delta_blindness			index	DHScreen_30 vs NoScreen delta_cost	DHScreen_30 vs NoScreen delta_blindness
	0	-80.067	0.0167221			0	-323.551	0.0674401
	1	-44.4851	0.0166003			1	-172.895	0.0649676
	2	-45.9804	0.0167757			2	-178.634	0.0654437
	3	-41.3477	0.0176125			3	-171.226	0.0735452
	4	-84.198	0.0170757			4	-340.966	0.069092
	5	-42.2525	0.0164786			5	-161.65	0.0634707
	6	-51.0689	0.0113675			6	-199.804	0.0438173
	7	-28.2263	0.016601			7	-104.588	0.0622761
	8	-58.0953	0.01381			8	-227.319	0.0536895
	9	-37.5472	0.0162153			9	-143.856	0.0626633
	10	-41.3166	0.013787			10	-162.476	0.0541537
	11	-40.8083	0.0164842			11	-152.249	0.0619546
	12	-37.3796	0.0161588			12	-143.715	0.0625912
	13	-58.2391	0.0139245			13	-218.578	0.0519702
	14	-63.0626	0.0157367			14	-250.483	0.0624522
	15	-35.4649	0.0137276			15	-138.42	0.0535622
	16	-39.1422	0.013445			16	-147.243	0.0503747
	17	-57.1533	0.0156729			17	-214.949	0.0589405
	18	-31.8443	0.0125007			18	-111.9	0.0437134
	19	-36.8693	0.0146941			19	-152.103	0.0609786
	20	-30.3114	0.0133594			20	-120.799	0.0532295
	21	-59.6856	0.0175695			21	-242.728	0.0718083
	22	-40.4534	0.0136869			22	-159.42	0.0538004
	23	-37.8144	0.0153802			23	-149.133	0.0609485
	24	-48.0526	0.015033			24	-179.705	0.0562032
	25	-32.466	0.0124305			25	-121.867	0.0464374
	26	-51.7489	0.0158242			26	-204.065	0.0625772
	27	-55.0322	0.0148259			27	-198.945	0.0534897
	28	-39.9641	0.0118624			28	-160.784	0.0472257
	29	-39.658	0.0139621			29	-149.778	0.0527659
	30	-50.5488	0.0168257			30	-197.668	0.0660692
	31	-48.8633	0.0133472			31	-186.408	0.0506732
	32	-58.3341	0.0170408			32	-234.389	0.0687326
	33	-66.8219	0.0166532			33	-254.038	0.0634592
	34	-60.2928	0.0165921			34	-230.958	0.0636915
	35	-34.5332	0.0121331			35	-137.608	0.0480382
	36	-56.1404	0.0134218			36	-225.346	0.0534617
	37	-57.5987	0.0125322			37	-219.969	0.0474495
	38	-82.5414	0.0151898			38	-298.701	0.0547334
	39	-30.8786	0.0146922			39	-123.279	0.0589376
	40	-46.9259	0.0143626			40	-189.124	0.0577033
	41	-59.7403	0.0150773			41	-237.893	0.0598652
	42	-43.0575	0.012612			42	-173.084	0.050446
	43	-21.2085	0.0126012			43	-77.6516	0.0461025
	44	-51.769	0.0154318			44	-199.584	0.0595006
	45	-60.2776	0.0155211			45	-234.895	0.0605909
	46	-45.729	0.0153917			46	-162.384	0.054888
	47	-33.2766	0.0111659			47	-132.897	0.0444688
	48	-39.2789	0.0117991			48	-143.137	0.0428135
	49	-42.918	0.013155			49	-175.08	0.0535588
	50	-51.4219	0.01568			50	-181.385	0.0553737
	51	-58.8602	0.0140029			51	-210.017	0.0497046
	52	-44.116	0.0154746			52	-172.931	0.060881
	53	-33.2027	0.0126439			53	-132.524	0.0504495
	54	-39.5553	0.0140167			54	-148.223	0.0524217
	55	-36.0463	0.0112991			55	-132.891	0.0416119
	56	-38.9696	0.0141172			56	-128.046	0.0463536
	57	-55.7412	0.0128823			57	-207.553	0.0478937
	58	-25.4595	0.0113308			58	-102.742	0.0453861
	59	-50.3244	0.0151386			59	-188.891	0.0569732
	60	-49.2991	0.0130453			60	-191.302	0.050264
	61	-37.259	0.0154734			61	-147.183	0.0613379
	62	-33.3084	0.0157277			62	-124.493	0.0591012
	63	-47.5326	0.0138339			63	-185.187	0.0538923
	64	-53.6481	0.0154627			64	-187.512	0.0539933
	65	-32.488	0.0149873			65	-124.187	0.0577591
	66	-39.4629	0.0127998			66	-154.077	0.0497193
	67	-28.3213	0.0144571			67	-108.432	0.0557943
	68	-43.8885	0.0140948			68	-167.848	0.0537771
	69	-26.0565	0.0102604			69	-105.812	0.0416258
	70	-15.9692	0.00923816			70	-56.2796	0.0322027
	71	-64.5817	0.0148722			71	-262.365	0.0601513
	72	-38.1868	0.0169423			72	-134.95	0.06046
	73	-61.2618	0.0154303			73	-244.129	0.0614119
	74	-29.9361	0.0137114			74	-107.53	0.0494163
	75	-46.8434	0.0129679			75	-191.919	0.0526155
	76	-44.7982	0.0116267			76	-182.348	0.0468905
	77	-31.8436	0.0122167			77	-112.055	0.0427613
	78	-57.9337	0.0148539			78	-216.688	0.0555211
	79	-46.8159	0.0146597			79	-172.657	0.0540041
	80	-56.0776	0.0142004			80	-218.289	0.0551389
	81	-59.6066	0.0154405			81	-223.609	0.0578951
	82	-53.6117	0.0148081			82	-206.134	0.0567144
	83	-56.9591	0.0172209			83	-179.086	0.0542899
	84	-54.0821	0.0160105			84	-211.769	0.0629006
	85	-60.2678	0.0158748			85	-239.739	0.063182
	86	-62.5097	0.0151371			86	-251.002	0.0605424
	87	-84.0226	0.0155838			87	-286.467	0.052749
	88	-55.8401	0.0156836			88	-215.779	0.0605775
	89	-40.1896	0.0130244			89	-157.145	0.0510566
	90	-41.2508	0.0131089			90	-158.284	0.0499952
	91	-29.8593	0.013247			91	-103.089	0.0457145
	92	-41.2188	0.0151188			92	-159.252	0.058624
	93	-37.7511	0.0158022			93	-152.116	0.0640151
	94	-58.5975	0.0161173			94	-220.135	0.0609529
	95	-43.4587	0.0145449			95	-160.263	0.0536442
	96	-76.0521	0.0141043			96	-277.319	0.0510929
	97	-19.5992	0.0109415			97	-74.5742	0.0420819
	98	-84.8927	0.0145973			98	-329.547	0.0561556
	99	-43.9152	0.0148577			99	-151.389	0.0513633
	100	-69.6217	0.0156277			100	-243.138	0.0545123
	101	-32.3923	0.011287			101	-126.867	0.0439237
	102	-38.13	0.0172432			102	-127.98	0.0584844
	103	-46.1527	0.0134814			103	-157.694	0.0459234
	104	-49.1027	0.0159914			104	-178.152	0.0581393
	105	-43.3464	0.016197			105	-161.02	0.0604199
	106	-43.8	0.0131818			106	-167.457	0.0502594
	107	-38.4526	0.0124164			107	-140.522	0.0454878
	108	-80.0902	0.0157351			108	-288.388	0.0564577
	109	-45.546	0.0111522			109	-183.454	0.0442153
	110	-49.306	0.0134387			110	-162.511	0.0440371
	111	-40.1433	0.0116319			111	-164.937	0.0471243
	112	-37.966	0.0135813			112	-152.715	0.0544187
	113	-47.0216	0.0120687			113	-170.967	0.0436113
	114	-33.4929	0.0155748			114	-124.051	0.058321
	115	-18.1481	0.00984973			115	-69.6038	0.0379379
	116	-35.6011	0.0155068			116	-99.2198	0.0433835
	117	-66.1423	0.0130216			117	-222.727	0.043343
	118	-41.704	0.0143449			118	-169.51	0.0585194
	119	-34.2718	0.0159749			119	-111.678	0.0525341
	120	-30.1207	0.0137379			120	-115.657	0.052916
	121	-55.8499	0.0141496			121	-222.257	0.055907
	122	-68.8048	0.0152076			122	-278.498	0.0613845
	123	-43.0035	0.0133142			123	-129.6	0.0397986
	124	-51.2705	0.0111793			124	-204.372	0.0438405
	125	-42.6171	0.0132587			125	-161.294	0.0499204
	126	-35.2457	0.0131467			126	-136.321	0.0506598
	127	-48.8976	0.016253			127	-187.669	0.0626038
	128	-48.7905	0.0144648			128	-192.307	0.0570483
	129	-48.5891	0.0146059			129	-179.023	0.0536421
	130	-40.074	0.0132807			130	-159.433	0.0524533
	131	-32.9934	0.0149021			131	-123.223	0.0559129
	132	-29.8663	0.0155105			132	-112.816	0.0592341
	133	-57.8931	0.0147353			133	-230.463	0.0585739
	134	-38.1149	0.0139655			134	-150.314	0.0550314
	135	-39.9846	0.0139223			135	-163.08	0.0564791
	136	-32.3361	0.0132007			136	-127.893	0.0522103
	137	-54.3411	0.0144622			137	-204.99	0.0543497
	138	-88.3082	0.0175739			138	-325.863	0.0649242
	139	-31.1448	0.0144678			139	-119.973	0.0561012
	140	-19.853	0.0152573			140	-75.2972	0.0588612
	141	-72.3617	0.0141865			141	-284.726	0.0554747
	142	-83.1337	0.0157936			142	-311.627	0.0588895
	143	-50.7824	0.0137694			143	-202.085	0.0546688
	144	-41.7795	0.0129828			144	-169.091	0.0522201
	145	-22.3049	0.0113886			145	-89.6252	0.04556
	146	-52.5644	0.0135189			146	-213.198	0.054609
	147	-46.6331	0.0163136			147	-178.391	0.0626053
	148	-49.3185	0.014532			148	-195.286	0.0574538
	149	-53.859	0.0158433			149	-206.289	0.0607329
	150	-63.1544	0.016007			150	-230.316	0.0584318
	151	-75.9457	0.0161459			151	-289.06	0.0615912
	152	-65.6134	0.0168944			152	-268.071	0.069099
	153	-68.8168	0.0171509			153	-274.882	0.0686264
	154	-23.1532	0.0114135			154	-87.4253	0.0428876
	155	-69.733	0.0160413			155	-267.676	0.0614366
	156	-16.3843	0.00700592			156	-75.4327	0.0309805
	157	-42.3799	0.0151432			157	-168.551	0.0603176
	158	-44.6297	0.0139829			158	-175.78	0.0549275
	159	-47.838	0.0143697			159	-181.845	0.0544714
	160	-32.0882	0.0140133			160	-121.631	0.0532833
	161	-34.7581	0.0110194			161	-138.029	0.0435093
	162	-43.2918	0.01214			162	-166.68	0.046516
	163	-40.902	0.0156409			163	-152.194	0.0583532
	164	-47.2082	0.0133968			164	-192.754	0.0545608
	165	-56.141	0.0145293			165	-209.15	0.0538628
	166	-68.7567	0.0130376			166	-257.631	0.0487006
	167	-35.708	0.017286			167	-122.375	0.0601028
	168	-38.5976	0.0153505			168	-135.724	0.0546809
	169	-37.272	0.0150526			169	-134.977	0.0550995
	170	-45.3833	0.0143566			170	-150.022	0.0476517
	171	-32.333	0.0126242			171	-133.522	0.0515358
	172	-54.971	0.0131745			172	-237.476	0.0561973
	173	-41.7308	0.0123683			173	-200.689	0.0584825
	174	-48.1852	0.0126336			174	-202.701	0.0528209
	175	-53.377	0.0143048			175	-218.244	0.0580248
	176	-44.6138	0.0143718			176	-170.473	0.0551426
	177	-42.566	0.0142518			177	-167.13	0.0559842
	178	-43.3088	0.017163			178	-122.308	0.0490449
	179	-63.0395	0.0166741			179	-214.8	0.0569781
	180	-48.9071	0.01224			180	-200.191	0.0493314
	181	-41.9803	0.0144463			181	-168.392	0.0579061
	182	-58.2167	0.0135888			182	-230.729	0.0533908
	183	-27.0176	0.011906			183	-120.027	0.0522975
	184	-52.0037	0.0167173			184	-185.513	0.0597426
	185	-61.1638	0.0133721			185	-224.925	0.0488016
	186	-40.9156	0.0157467			186	-154.067	0.0599025
	187	-20.5152	0.0147174			187	-80.6216	0.0589859
	188	-18.4974	0.0113985			188	-90.3367	0.054857
	189	-33.2655	0.0118671			189	-156.955	0.0551145
	190	-58.2102	0.0166938			190	-210.008	0.0603238
	191	-44.0201	0.0143884			191	-168.017	0.0551709
	192	-52.9919	0.0166			192	-195.226	0.061514
	193	-43.1291	0.0143586			193	-168.404	0.0561622
	194	-53.5304	0.0176036			194	-181.45	0.0603665
	195	-69.2307	0.0166148			195	-229.259	0.0552806
	196	-52.0642	0.0131263			196	-242.453	0.0603224
	197	-39.0611	0.0153224			197	-126.989	0.0503776
	198	-31.5769	0.0117694			198	-132.42	0.0488349
	199	-30.6478	0.0110301			199	-96.9847	0.035088
	200	-34.5678	0.0132484			200	-133.649	0.0514649
	201	-21.0031	0.0123164			201	-80.6646	0.0476663
	202	-35.6304	0.0100516			202	-128.051	0.0360984
	203	-51.2571	0.0141306			203	-193.015	0.053086
	204	-18.9819	0.0154854			204	-69.8805	0.0596817
	205	-59.1099	0.0156216			205	-228.391	0.060078
	206	-54.4771	0.0157988			206	-209.654	0.0608835
	207	-66.0439	0.0165872			207	-216.941	0.054418
	208	-44.4926	0.0159498			208	-157.636	0.0567619
	209	-89.2018	0.0162906			209	-325.032	0.0592228
	210	-25.6703	0.0108295			210	-98.9136	0.0410708
	211	-28.8213	0.0156149			211	-95.0891	0.0526428
	212	-58.6296	0.0151467			212	-237.477	0.0608537
	213	-26.2242	0.0134942			213	-92.9497	0.0488366
	214	-43.112	0.0152411			214	-167.518	0.0592758
	215	-51.2829	0.0165805			215	-196.422	0.063894
	216	-42.3615	0.0142093			216	-177.438	0.059173
	217	-30.3781	0.0148635			217	-116.73	0.0577665
	218	-53.7022	0.0108875			218	-213.365	0.0423382
	219	-32.0822	0.0141704			219	-118.179	0.0531353
	220	-64.1331	0.0161894			220	-246.976	0.0622587
	221	-42.596	0.0137997			221	-180.148	0.0581371
	222	-85.5135	0.0158521			222	-334.669	0.0616233
	223	-38.1194	0.0114021			223	-155.177	0.0456732
	224	-68.9264	0.0157199			224	-216.964	0.0496733
	225	-43.3335	0.0156517			225	-169.527	0.0617405
	226	-43.9288	0.0135817			226	-184.986	0.0567678
	227	-24.7124	0.0155001			227	-89.5709	0.0576606
	228	-34.3872	0.0136796			228	-118.627	0.0470046
	229	-58.1931	0.0161667			229	-211.064	0.05875
	230	-58.6727	0.0140319			230	-235.279	0.0558117
	231	-68.7257	0.0140452			231	-279.607	0.0565483
	232	-42.7123	0.0140476			232	-163.097	0.0538636
	233	-36.8487	0.0146516			233	-143.885	0.0575613
	234	-40.2714	0.00964572			234	-178.94	0.0418029
	235	-31.3184	0.009305			235	-121.763	0.0359923
	236	-22.233	0.0137857			236	-75.7726	0.0483921
	237	-32.0758	0.0113178			237	-148.278	0.0512501
	238	-41.0448	0.0160656			238	-125.485	0.0496519
	239	-48.3277	0.0172854			239	-186.051	0.067007
	240	-53.0048	0.0151554			240	-198.288	0.0564778
	241	-70.4377	0.0161133			241	-263.305	0.0603172
	242	-59.4437	0.0142346			242	-267.075	0.0632882
	243	-60.4137	0.0142975			243	-241.655	0.0568308
	244	-45.7252	0.0148511			244	-164.642	0.0536788
	245	-47.5055	0.0123063			245	-212.419	0.0540603
	246	-62.324	0.0125072			246	-220.942	0.0442438
	247	-29.0544	0.0134911			247	-124.836	0.0582509
	248	-79.1333	0.0173166			248	-267.247	0.0586392
	249	-30.2683	0.0126386			249	-126.173	0.0526903
	250	-70.5656	0.0169095			250	-263.668	0.0631617
	251	-31.3558	0.0119184			251	-137.868	0.0519777
	252	-62.0921	0.0146147			252	-213.809	0.0498907
	253	-63.0304	0.014978			253	-226.553	0.053844
	254	-33.5652	0.0140858			254	-129.52	0.0546944
	255	-41.1098	0.0153997			255	-142.426	0.0535956
	256	-37.0031	0.0138719			256	-139.213	0.0521106
	257	-72.4124	0.0171695			257	-260.499	0.0617615
	258	-50.7266	0.0137945			258	-220.738	0.0596505
	259	-57.1527	0.0160196			259	-213.631	0.0599912
	260	-84.5483	0.0169165			260	-322.197	0.0643617
	261	-63.4183	0.0163892			261	-249.632	0.064758
	262	-43.4155	0.0143788			262	-189.766	0.0626337
	263	-44.3207	0.0157856			263	-152.079	0.0544281
	264	-32.2312	0.0118038			264	-127.15	0.0462606
	265	-58.7665	0.0162779			265	-199.656	0.0554751
	266	-36.5614	0.0142869			266	-139.932	0.0547866
	267	-41.6843	0.0163494			267	-152.351	0.0603862
	268	-56.3122	0.0146609			268	-205.992	0.0536253
	269	-59.7966	0.0139355			269	-268.435	0.0619003
	270	-74.214	0.0152487			270	-265.183	0.0543794
	271	-47.7997	0.0158164			271	-193.43	0.0643347
	272	-53.8041	0.0144101			272	-205.528	0.0546783
	273	-42.0251	0.0149217			273	-146.724	0.0528069
	274	-47.5771	0.0132863			274	-181.88	0.0506072
	275	-49.0017	0.0134931			275	-170.658	0.0471604
	276	-21.4151	0.0142144			276	-92.0397	0.0618002
	277	-27.464	0.0143062			277	-95.8196	0.050699
	278	-37.8474	0.0117507			278	-147.861	0.0454125
	279	-47.4158	0.0160141			279	-156.002	0.0534899
	280	-35.4859	0.0107068			280	-145.844	0.0436887
	281	-41.4392	0.0154675			281	-160.587	0.0603051
	282	-42.4426	0.0131476			282	-154.357	0.0477295
	283	-57.827	0.0120334			283	-224.284	0.0459507
	284	-42.752	0.0133925			284	-181.781	0.0560215
	285	-62.9581	0.0164597			285	-214.106	0.0561151
	286	-36.6018	0.014495			286	-129.439	0.0516719
	287	-45.7286	0.0138988			287	-186.444	0.0560943
	288	-73.6642	0.0172322			288	-223.406	0.0524442
	289	-44.3974	0.0138391			289	-201.203	0.0621129
	290	-67.0188	0.0135007			290	-254.324	0.0510204
	291	-64.8962	0.0147468			291	-223.129	0.0506517
	292	-42.4869	0.0161872			292	-160.532	0.0618628
	293	-70.4371	0.0145907			293	-265.944	0.054734
	294	-29.5224	0.0123345			294	-125.694	0.0523456
	295	-39.5168	0.0133901			295	-164.909	0.0556324
	296	-38.78	0.0110784			296	-148.112	0.0421416
	297	-51.9978	0.0138943			297	-223.188	0.0589579
	298	-42.9268	0.0151446			298	-152.525	0.0539751
	299	-38.9482	0.0140284			299	-171.427	0.0611268
	300	-40.3778	0.0157295			300	-156.524	0.0613627
	301	-21.6108	0.014027			301	-89.3998	0.0583418
	302	-27.5573	0.0143454			302	-100.725	0.0527583
	303	-54.9525	0.012248			303	-213.699	0.0470912
	304	-36.5405	0.0165374			304	-97.8814	0.0455929
	305	-57.7216	0.013847			305	-211.352	0.0503809
	306	-25.7392	0.0130504			306	-96.2549	0.0498071
	307	-46.3869	0.0153085			307	-130.968	0.0436882
	308	-58.5296	0.0126014			308	-221.687	0.0475527
	309	-61.4388	0.0154592			309	-196.284	0.0501078
	310	-38.7639	0.0129168			310	-136.967	0.0458649
	311	-29.347	0.0154313			311	-98.3328	0.0531016
	312	-124.031	0.0153206			312	-400.576	0.0490836
	313	-40.4534	0.0112492			313	-164.507	0.0458531
	314	-49.3905	0.0152416			314	-178.425	0.0553509
	315	-39.5566	0.0143288			315	-156.654	0.0567971
	316	-40.7725	0.0107642			316	-145.912	0.0386007
	317	-44.1953	0.0134778			317	-165	0.0505438
	318	-44.2136	0.0122376			318	-168.533	0.0465057
	319	-50.8403	0.0145285			319	-182.79	0.0524703
	320	-43.5155	0.0143735			320	-132.267	0.0440031
	321	-42.7316	0.014225			321	-150.395	0.0501676
	322	-62.3953	0.0146622			322	-232.392	0.0546184
	323	-35.1312	0.015747			323	-132.168	0.0600444
	324	-41.9105	0.0133897			324	-124.602	0.0399241
	325	-68.7134	0.0159169			325	-241.487	0.0560427
	326	-51.7839	0.016579			326	-151.199	0.0488749
	327	-42.0815	0.0128693			327	-150.179	0.0457082
	328	-20.2004	0.0148228			328	-65.1807	0.0493976
	329	-43.3224	0.0159256			329	-167.104	0.0612822
	330	-45.8671	0.0157242			330	-172.106	0.0590483
	331	-53.7124	0.014761			331	-213.081	0.0583633
	332	-65.5182	0.0134161			332	-244.344	0.0495822
	333	-37.6741	0.0103116			333	-158.779	0.0428531
	334	-50.6687	0.0124885			334	-212.036	0.0519058
	335	-32.8662	0.0144791			335	-126.011	0.0560489
	336	-55.4557	0.0152476			336	-211.805	0.0580151
	337	-28.3579	0.0143287			337	-119.215	0.0606228
	338	-33.9343	0.0123894			338	-134.012	0.0485392
	339	-30.5445	0.0144659			339	-116.341	0.0554781
	340	-65.6228	0.014123			340	-268.228	0.0570155
	341	-49.4371	0.012933			341	-180.422	0.0468816
	342	-39.2627	0.0152699			342	-154.652	0.0603997
	343	-68.0029	0.015712			343	-243.691	0.0557004
	344	-29.4548	0.0132348			344	-123.449	0.054959
	345	-52.3255	0.0146463			345	-194.169	0.054397
	346	-23.0882	0.0129887			346	-79.6458	0.0457139
	347	-52.7884	0.0131958			347	-199.411	0.0493338
	348	-44.2651	0.0135779			348	-184.454	0.0562173
	349	-52.2932	0.0135647			349	-214.95	0.0554388
	350	-29.154	0.0148865			350	-107.081	0.0553884
	351	-47.2077	0.0149817			351	-188.126	0.0594894
	352	-45.0865	0.0151927			352	-167.809	0.0566725
	353	-37.0276	0.0140509			353	-159.237	0.060076
	354	-43.3464	0.0119548			354	-175.244	0.0481092
	355	-58.4327	0.0142835			355	-205.642	0.0500367
	356	-63.4716	0.0153161			356	-230.519	0.0553337
	357	-30.9117	0.0136792			357	-138.501	0.0611577
	358	-46.8742	0.0121778			358	-190.024	0.0487265
	359	-39.8488	0.0147814			359	-163.091	0.0605572
	360	-47.4844	0.0157087			360	-196.626	0.0648799
	361	-70.8454	0.0149235			361	-300.233	0.06273
	362	-55.1787	0.0127631			362	-218.267	0.050538
	363	-56.6774	0.0136275			363	-203.802	0.0490906
	364	-45.2689	0.0144932			364	-137.04	0.0441867
	365	-43.0319	0.0140697			365	-166.925	0.0545843
	366	-14.8315	0.0123803			366	-60.9962	0.0515273
	367	-59.4839	0.0153898			367	-239.542	0.0612468
	368	-41.5123	0.0152413			368	-163.056	0.0598139
	369	-33.0612	0.0143685			369	-139.185	0.0604205
	370	-52.0289	0.0150585			370	-219.509	0.0629737
	371	-52.0712	0.0148213			371	-216.097	0.0612263
	372	-48.1084	0.0121503			372	-176.269	0.0442771
	373	-43.1171	0.0125221			373	-158.621	0.0462942
	374	-43.8266	0.0141916			374	-170.504	0.0550444
	375	-51.2636	0.0144253			375	-170.974	0.0483469
	376	-37.6382	0.0160426			376	-149.952	0.064448
	377	-76.4136	0.0147253			377	-280.761	0.0537329
	378	-27.7208	0.0138877			378	-96.4285	0.0495823
	379	-53.148	0.0136827			379	-204.997	0.052313
	380	-43.4641	0.0134928			380	-185.741	0.057152
	381	-32.3943	0.01368			381	-136.118	0.0573442
	382	-49.2134	0.0161171			382	-174.355	0.0572745
	383	-43.9746	0.0149272			383	-169.832	0.0578941
	384	-38.9909	0.0126724			384	-124.827	0.0410818
	385	-24.9583	0.0116405			385	-85.545	0.0399252
	386	-41.3406	0.0151152			386	-162.797	0.059501
	387	-44.0728	0.0142179			387	-186.723	0.0597999
	388	-68.7196	0.0148775			388	-247.002	0.0532473
	389	-30.7853	0.0150421			389	-109.843	0.0549115
	390	-54.1285	0.0120936			390	-198.283	0.0439281
	391	-41.9238	0.0159382			391	-145.197	0.056149
	392	-26.1506	0.017116			392	-91.9929	0.061943
	393	-42.9661	0.0126089			393	-199.217	0.0571831
	394	-60.6286	0.0130964			394	-210.952	0.0451896
	395	-54.1537	0.0159268			395	-214.319	0.0630512
	396	-43.4419	0.0146062			396	-184.237	0.0618002
	397	-40.2377	0.0099727			397	-151.704	0.0372
	398	-37.5331	0.0133577			398	-140.439	0.0502221
	399	-35.412	0.0114656			399	-148.494	0.0475063
	400	-51.7353	0.0157155			400	-162.14	0.0496288
	401	-40.7869	0.0127294			401	-153.25	0.0479503
	402	-60.029	0.0146977			402	-207.3	0.0508024
	403	-49.2037	0.0129691			403	-194.976	0.0508139
	404	-33.5456	0.0121708			404	-139.241	0.0502464
	405	-36.307	0.0156494			405	-154.169	0.0668737
	406	-15.7889	0.0128731			406	-83.8515	0.0679677
	407	-28.5181	0.0128385			407	-108.822	0.0491505
	408	-25.7023	0.0128705			408	-93.4266	0.046399
	409	-32.6895	0.0125107			409	-124.989	0.0474582
	410	-55.1481	0.0150252			410	-214.578	0.0579283
	411	-42.2262	0.0133842			411	-169.676	0.0532109
	412	-72.5398	0.0154808			412	-253.129	0.0535971
	413	-49.3288	0.0154744			413	-184.532	0.0582443
	414	-55.8921	0.0127985			414	-204.972	0.0466503
	415	-35.5972	0.0130003			415	-128.065	0.0467171
	416	-32.5016	0.0139796			416	-128.734	0.0557121
	417	-35.308	0.0136123			417	-149.105	0.0576018
	418	-66.8548	0.0141188			418	-226.838	0.0477533
	419	-33.2082	0.014685			419	-121.195	0.0541948
	420	-32.3781	0.0143323			420	-106.124	0.0482409
	421	-58.4074	0.0119709			421	-220.721	0.0445799
	422	-51.108	0.0140936			422	-186.911	0.0513193
	423	-48.4579	0.0145697			423	-171.926	0.051804
	424	-25.7862	0.0162114			424	-93.4671	0.0606485
	425	-42.0229	0.0151107			425	-165.394	0.0594149
	426	-57.2666	0.0139979			426	-213.945	0.0515059
	427	-50.558	0.0155101			427	-166.061	0.0509499
	428	-35.4024	0.0148681			428	-130.08	0.0551564
	429	-36.3906	0.0151018			429	-138.889	0.0583178
	430	-49.7805	0.0130795			430	-180.349	0.047151
	431	-35.4626	0.0156311			431	-131.064	0.057683
	432	-45.4531	0.0161044			432	-170.822	0.0608031
	433	-56.6022	0.0156937			433	-222.407	0.060995
	434	-39.401	0.0157852			434	-140.283	0.056313
	435	-51.2718	0.0159474			435	-161.034	0.0504116
	436	-34.5772	0.0128432			436	-148.623	0.0554288
	437	-64.5411	0.0162735			437	-217.959	0.0548042
	438	-58.277	0.0164246			438	-227.279	0.0638845
	439	-48.036	0.0152416			439	-192.952	0.0607735
	440	-54.9816	0.0130015			440	-211.108	0.0497472
	441	-34.5921	0.0136524			441	-159.147	0.0622035
	442	-49.1224	0.0125248			442	-195.239	0.0499543
	443	-59.2824	0.0150009			443	-217.989	0.0552435
	444	-49.0073	0.0159785			444	-153.713	0.0507288
	445	-38.2155	0.0130805			445	-165.244	0.0565987
	446	-31.8506	0.0125196			446	-128.88	0.0510999
	447	-76.9313	0.0150672			447	-264.316	0.0516119
	448	-38.4916	0.014177			448	-136.533	0.0507678
	449	-34.8112	0.0153637			449	-122.619	0.0553129
	450	-79.7766	0.0139049			450	-263.233	0.045412
	451	-53.9511	0.0157362			451	-185.522	0.0541186
	452	-42.2931	0.01515			452	-159.284	0.0573888
	453	-46.3264	0.0149857			453	-181.111	0.0582307
	454	-48.7158	0.0158564			454	-163.602	0.0533435
	455	-22.2062	0.00864167			455	-80.8166	0.0313273
	456	-37.9321	0.01639			456	-130.86	0.057267
	457	-47.1841	0.0153217			457	-188.324	0.06072
	458	-48.9745	0.0153847			458	-176.476	0.0556552
	459	-40.0698	0.0149989			459	-149.056	0.0562273
	460	-44.712	0.0135408			460	-179.492	0.0545594
	461	-45.295	0.0121955			461	-164.792	0.0444775
	462	-47.6551	0.0157421			462	-149.703	0.0497557
	463	-60.839	0.0153262			463	-254.94	0.0637204
	464	-26.2588	0.00975031			464	-100.856	0.0367375
	465	-53.559	0.016163			465	-155.524	0.0472473
	466	-75.198	0.016468			466	-288.707	0.0615626
	467	-59.6308	0.0156608			467	-228.214	0.0599272
	468	-51.2849	0.013848			468	-216.07	0.0584625
	469	-71.6171	0.0130779			469	-234.732	0.0419417
	470	-41.2824	0.0141006			470	-138.842	0.0474317
	471	-65.3742	0.0163543			471	-239.525	0.0587687
	472	-48.723	0.0132864			472	-235.394	0.064058
	473	-32.6726	0.011931			473	-132.978	0.048823
	474	-59.5949	0.0158147			474	-201.17	0.0534976
	475	-69.3849	0.011836			475	-334.352	0.0569929
	476	-43.1984	0.0116168			476	-165.804	0.0444731
	477	-45.448	0.0164091			477	-139.295	0.0514694
	478	-56.6937	0.0157798			478	-229.076	0.0634768
	479	-29.2387	0.0140844			479	-122.845	0.0597142
	480	-45.0712	0.013611			480	-171.515	0.0515041
	481	-49.1144	0.016697			481	-137.048	0.0463988
	482	-62.4716	0.0149554			482	-238.088	0.056783
	483	-24.3432	0.013158			483	-104.921	0.0569577
	484	-42.2122	0.0132752			484	-146.914	0.0465174
	485	-57.4591	0.0151089			485	-225.961	0.0590834
	486	-42.1091	0.0127004			486	-144.854	0.0437621
	487	-63.2923	0.0163376			487	-210.001	0.0542437
	488	-52.8924	0.0163855			488	-197.827	0.0612159
	489	-48.8566	0.0152908			489	-184.707	0.0578498
	490	-38.654	0.0139071			490	-138.86	0.0502868
	491	-77.6298	0.0157863			491	-292.333	0.0592673
	492	-52.8674	0.0151087			492	-206.09	0.0587859
	493	-41.3129	0.013959			493	-175.466	0.0600183
	494	-26.9269	0.0138858			494	-96.6555	0.0504636
	495	-59.3561	0.0160902			495	-188.091	0.050952
	496	-52.149	0.0144117			496	-219.639	0.0599669
	497	-26.0912	0.0132063			497	-110.552	0.0565848
	498	-45.2266	0.0124814			498	-179.543	0.0487303
	499	-51.8071	0.0132973			499	-211.57	0.053972
	500	-73.1232	0.0142063			500	-267.868	0.0517347
	501	-37.1625	0.0141664			501	-149.581	0.0574451
	502	-57.2474	0.0136226			502	-223.985	0.0527683
	503	-69.4309	0.0164672			503	-239.087	0.0567117
	504	-48.2528	0.0126039			504	-220.595	0.0572187
	505	-56.24	0.0147899			505	-214.839	0.0566641
	506	-45.1704	0.0160009			506	-147.094	0.0528718
	507	-34.8118	0.0158058			507	-133.716	0.0614877
	508	-69.9046	0.0152861			508	-274.031	0.0598602
	509	-55.8772	0.0150436			509	-201.41	0.0536214
	510	-43.3701	0.0152445			510	-175.149	0.0616642
	511	-32.5734	0.0134523			511	-139.252	0.057748
	512	-66.6388	0.0138709			512	-244.41	0.0504477
	513	-57.8242	0.0145169			513	-210.177	0.0524508
	514	-44.3874	0.0152202			514	-159.256	0.0550197
	515	-29.7005	0.0154085			515	-111.302	0.0586301
	516	-54.7786	0.0136861			516	-208.449	0.0512458
	517	-61.9625	0.0149636			517	-219.82	0.0530646
	518	-61.8397	0.0147994			518	-226.142	0.0539873
	519	-42.9658	0.0145387			519	-151.446	0.0516908
	520	-40.526	0.0124275			520	-146.757	0.0451912
	521	-27.5518	0.0134489			521	-105.898	0.0519812
	522	-63.7245	0.0145822			522	-228.889	0.0526071
	523	-33.9731	0.0150643			523	-127.609	0.0567739
	524	-27.154	0.00918976			524	-94.2037	0.0321461
	525	-45.88	0.0135173			525	-190.731	0.0558326
	526	-34.2819	0.0143175			526	-122.887	0.0516429
	527	-43.1078	0.0152983			527	-146.996	0.0530234
	528	-56.7437	0.0158707			528	-226.862	0.0631232
	529	-61.6935	0.0144062			529	-249.11	0.0578504
	530	-47.9697	0.0166239			530	-172.96	0.0604404
	531	-29.3748	0.0142986			531	-114.317	0.0561408
	532	-28.1715	0.0133536			532	-124.203	0.0586616
	533	-37.1801	0.0114283			533	-132.039	0.0404251
	534	-56.191	0.016116			534	-191.172	0.054915
	535	-35.2967	0.0145302			535	-142.144	0.05881
	536	-41.1846	0.0166218			536	-117.407	0.0480206
	537	-23.3163	0.0154331			537	-84.4985	0.0565542
	538	-16.8037	0.0130481			538	-75.7946	0.0593186
	539	-35.9823	0.0126954			539	-140.899	0.0494011
	540	-56.6075	0.0149537			540	-184.009	0.0486508
	541	-36.222	0.0151432			541	-128.567	0.0543431
	542	-41.8877	0.014046			542	-170.926	0.0574516
	543	-42.8396	0.0143037			543	-167.477	0.0558775
	544	-42.8875	0.0157232			544	-161.375	0.0595395
	545	-46.9564	0.0165627			545	-170.035	0.0605791
	546	-52.4136	0.0149368			546	-227.19	0.0642153
	547	-51.2733	0.0134051			547	-214.88	0.0556777
	548	-20.0306	0.0135352			548	-82.45	0.0564154
	549	-44.4811	0.0144831			549	-168.527	0.0549685
	550	-44.1653	0.0144307			550	-179.321	0.0580438
	551	-19.7858	0.0139228			551	-68.5949	0.0495568
	552	-27.3325	0.0141218			552	-108.196	0.0565579
	553	-28.1654	0.011293			553	-99.2277	0.0397126
	554	-48.0021	0.0130692			554	-174.228	0.0467291
	555	-66.0849	0.0139785			555	-227.322	0.0478687
	556	-31.3044	0.0153192			556	-108.994	0.0546458
	557	-61.316	0.0145735			557	-235.372	0.0557684
	558	-77.22	0.0160003			558	-287.615	0.0595018
	559	-46.7996	0.0160107			559	-184.828	0.0635121
	560	-22.0925	0.0134608			560	-93.2547	0.0571443
	561	-27.7911	0.0126103			561	-112.599	0.0510915
	562	-40.3205	0.0133661			562	-142.644	0.0474371
	563	-45.2283	0.0162909			563	-159.271	0.0577559
	564	-41.3572	0.0128855			564	-157.335	0.0490963
	565	-83.6432	0.0157241			565	-328.98	0.0614348
	566	-51.494	0.0147921			566	-216.974	0.0616271
	567	-35.2987	0.0128058			567	-148.503	0.0535866
	568	-61.7131	0.0143599			568	-229.472	0.053293
	569	-35.9182	0.013683			569	-127.122	0.0486254
	570	-85.1584	0.0144224			570	-330.702	0.0553767
	571	-39.2544	0.0141725			571	-151.977	0.0547746
	572	-21.5615	0.0146387			572	-81.5153	0.0573701
	573	-54.5355	0.0146402			573	-215.367	0.0575045
	574	-26.825	0.0134334			574	-103.49	0.0518134
	575	-25.9403	0.0135524			575	-111.836	0.0585525
	576	-69.5688	0.0143333			576	-240.324	0.0494611
	577	-34.745	0.0141392			577	-126.187	0.0515555
	578	-21.983	0.0134527			578	-94.7184	0.0588256
	579	-41.5564	0.0153793			579	-150.612	0.056163
	580	-56.2001	0.0141715			580	-256.279	0.063416
	581	-61.9608	0.0127631			581	-230.988	0.0473092
	582	-54.9461	0.0157013			582	-183.908	0.0526472
	583	-49.6397	0.0150009			583	-195.096	0.0593685
	584	-44.1676	0.0152116			584	-167.138	0.057635
	585	-37.3543	0.0125264			585	-157.392	0.0519929
	586	-39.276	0.0149559			586	-141.895	0.0545918
	587	-51.4573	0.0151314			587	-177.811	0.0523763
	588	-45.6804	0.0153179			588	-177.953	0.0598878
	589	-34.1325	0.0141709			589	-149.098	0.0617666
	590	-67.5032	0.0142042			590	-266.542	0.0557342
	591	-94.1635	0.0163557			591	-296.573	0.0512828
	592	-56.4273	0.0133534			592	-229.101	0.0537416
	593	-60.2445	0.0145212			593	-250.169	0.0599761
	594	-56.8666	0.0152812			594	-215.275	0.0579317
	595	-51.8532	0.0158391			595	-199.764	0.0612292
	596	-65.6434	0.0137247			596	-254.414	0.0527195
	597	-42.7444	0.0150886			597	-161.735	0.0575796
	598	-47.5294	0.0161757			598	-172.664	0.0593965
	599	-42.6859	0.0135385			599	-186.737	0.0587005
	600	-71.2226	0.0155615			600	-263.283	0.0575099
	601	-50.7752	0.0151881			601	-189.408	0.0564056
	602	-41.6408	0.0142628			602	-172.64	0.059026
	603	-38.9073	0.0137215			603	-145.746	0.0515177
	604	-57.7941	0.0133737			604	-203.45	0.0470782
	605	-59.9211	0.01707			605	-220.72	0.0630703
	606	-40.3461	0.0136358			606	-180.471	0.0603469
	607	-67.7713	0.012994			607	-275.775	0.0523367
	608	-50.804	0.0145154			608	-183.066	0.0525063
	609	-44.123	0.0151804			609	-164.354	0.0571233
	610	-28.8408	0.0158592			610	-100.04	0.0563164
	611	-46.6109	0.0160251			611	-177.973	0.0615783
	612	-40.8805	0.0155627			612	-164.375	0.0626581
	613	-65.1894	0.0153072			613	-262.794	0.0612157
	614	-50.6682	0.0140306			614	-201.401	0.0555762
	615	-49.4262	0.0167462			615	-187.114	0.0639048
	616	-24.6423	0.0164878			616	-77.6381	0.0535669
	617	-49.6628	0.0144937			617	-221.618	0.0638357
	618	-35.585	0.0134346			618	-146.164	0.0550765
	619	-68.2048	0.0159349			619	-242.229	0.0567289
	620	-20.7431	0.0150509			620	-76.7059	0.0564813
	621	-52.267	0.0135894			621	-211.713	0.0545754
	622	-52.6244	0.0150451			622	-182.727	0.0522531
	623	-46.2366	0.0158422			623	-166.069	0.057332
	624	-44.5763	0.014635			624	-181.394	0.0595447
	625	-45.1486	0.0153585			625	-149.649	0.0509521
	626	-27.0591	0.0150061			626	-102.941	0.0578642
	627	-46.6215	0.0154943			627	-176.322	0.0588676
	628	-51.7895	0.0150367			628	-212.212	0.0609758
	629	-39.1384	0.0139439			629	-149.838	0.0536802
	630	-44.0233	0.0150128			630	-149.851	0.0515633
	631	-60.8998	0.0154497			631	-251.865	0.0635098
	632	-46.4711	0.0129663			632	-205.341	0.0564573
	633	-40.2129	0.0138955			633	-152	0.0526552
	634	-34.6177	0.0158406			634	-106.486	0.0500851
	635	-34.5108	0.00936795			635	-125.2	0.0339081
	636	-34.8866	0.0139122			636	-137.47	0.0548279
	637	-42.9028	0.0140867			637	-142.6	0.0471045
	638	-60.2053	0.0157612			638	-247.019	0.0642369
	639	-75.6675	0.0152562			639	-298.452	0.0597868
	640	-45.0173	0.0157836			640	-160.644	0.0568359
	641	-45.111	0.0141096			641	-176.259	0.0552831
	642	-42.1461	0.0167641			642	-168.062	0.0673078
	643	-41.0625	0.0159284			643	-149.497	0.0588329
	644	-42.3237	0.015912			644	-174.831	0.0657098
	645	-48.926	0.0153076			645	-178.037	0.0558359
	646	-35.0837	0.0151496			646	-149.762	0.0646089
	647	-32.6986	0.0135269			647	-134.47	0.0559572
	648	-51.5764	0.0162879			648	-182.182	0.0578975
	649	-74.6552	0.0145978			649	-344.442	0.0662685
	650	-37.3679	0.0145268			650	-149.232	0.0582014
	651	-27.1725	0.00983515			651	-74.0347	0.0272403
	652	-36.8884	0.0155792			652	-138.104	0.0584445
	653	-38.2526	0.015839			653	-125.371	0.0524419
	654	-36.1514	0.0167892			654	-134.413	0.0632037
	655	-40.9772	0.0138255			655	-171.681	0.0576101
	656	-40.0181	0.0124522			656	-192.815	0.0587891
	657	-47.1562	0.0135565			657	-173.778	0.050072
	658	-51.782	0.014921			658	-179.045	0.0518945
	659	-32.6233	0.0139459			659	-126.332	0.0541644
	660	-43.1973	0.0138387			660	-163.993	0.0524885
	661	-37.5569	0.0144679			661	-139.969	0.054213
	662	-41.7165	0.0159625			662	-159.243	0.0611449
	663	-29.5567	0.0144986			663	-111.838	0.0552172
	664	-42.8326	0.0156735			664	-151.421	0.055898
	665	-57.2251	0.0150116			665	-212.912	0.0556809
	666	-46.2283	0.0140004			666	-196.871	0.0591081
	667	-42.4572	0.013798			667	-120.257	0.0393732
	668	-94.6848	0.0170215			668	-338.794	0.0607429
	669	-44.2583	0.0162719			669	-169.907	0.0629351
	670	-51.9975	0.0144966			670	-220.846	0.0611887
	671	-63.3866	0.0122763			671	-277.272	0.0529684
	672	-43.2001	0.0154724			672	-144.143	0.0522722
	673	-43.1821	0.016594			673	-148.853	0.0577964
	674	-51.3304	0.0151085			674	-217.423	0.0635277
	675	-38.2595	0.0143898			675	-142.024	0.0530666
	676	-52.7302	0.0133324			676	-220.872	0.0553164
	677	-44.924	0.0136288			677	-158.583	0.0483471
	678	-53.4211	0.0155641			678	-190.228	0.0557027
	679	-54.2369	0.0159175			679	-216.559	0.0635806
	680	-45.1862	0.0147617			680	-174.909	0.0572406
	681	-59.4213	0.0147323			681	-245.989	0.0605518
	682	-57.0543	0.0136247			682	-244.245	0.0575406
	683	-63.6996	0.014883			683	-215.616	0.0505213
	684	-62.1713	0.0140737			684	-212.303	0.0481462
	685	-44.7991	0.0143431			685	-193.071	0.0614727
	686	-42.9708	0.0120562			686	-153.071	0.0425264
	687	-25.7629	0.013288			687	-101.233	0.0526834
	688	-53.1017	0.0157976			688	-170.907	0.0514978
	689	-41.79	0.0160542			689	-147.175	0.056935
	690	-79.0667	0.015454			690	-258.323	0.0502734
	691	-56.2305	0.0144326			691	-196.84	0.050201
	692	-27.8043	0.0134284			692	-125.799	0.0609125
	693	-62.8243	0.0127783			693	-242.699	0.0489774
	694	-35.9147	0.0151353			694	-119.615	0.051011
	695	-57.9929	0.016			695	-224.429	0.0617679
	696	-63.923	0.0136938			696	-261.617	0.0555831
	697	-41.8817	0.0156951			697	-145.267	0.0552392
	698	-68.4174	0.0148434			698	-245.954	0.052957
	699	-69.9335	0.0143499			699	-291.847	0.0593041
	700	-40.3713	0.0129417			700	-119.115	0.0384231
	701	-45.3163	0.0148374			701	-165.22	0.0542893
	702	-48.6119	0.0140379			702	-187.062	0.0538988
	703	-48.6266	0.0165903			703	-170.931	0.0589408
	704	-49.9112	0.0156834			704	-189.543	0.0593206
	705	-46.8606	0.0139827			705	-197.196	0.0583765
	706	-40.2859	0.0139735			706	-147.753	0.0513655
	707	-44.2803	0.0136889			707	-157.691	0.0488918
	708	-60.223	0.0126262			708	-244.514	0.0504797
	709	-56.5498	0.0132781			709	-226.146	0.0526469
	710	-61.427	0.0153938			710	-202.082	0.0510642
	711	-77.1462	0.015477			711	-305.765	0.0608718
	712	-46.0958	0.013012			712	-204.207	0.0570628
	713	-23.711	0.0141245			713	-90.1279	0.0549508
	714	-43.962	0.0139302			714	-153.989	0.0485905
	715	-33.3322	0.0151932			715	-126.246	0.057748
	716	-55.3985	0.0147647			716	-205.805	0.0544983
	717	-40.9006	0.0130788			717	-168.937	0.0535414
	718	-49.2812	0.0139569			718	-176.992	0.0503379
	719	-40.4458	0.0142391			719	-143.731	0.0507441
	720	-36.8443	0.0106587			720	-135.638	0.0392283
	721	-21.6832	0.0131342			721	-75.9354	0.0465554
	722	-42.3953	0.0150612			722	-149.997	0.0536716
	723	-27.4441	0.0134879			723	-107.188	0.0525557
	724	-33.1192	0.0139577			724	-136.191	0.0575462
	725	-61.4823	0.0140238			725	-236.087	0.0534141
	726	-31.228	0.0142806			726	-116.534	0.0536769
	727	-62.7818	0.0137318			727	-240.995	0.0522786
	728	-50.2134	0.0150043			728	-178.974	0.05358
	729	-57.1297	0.0155944			729	-214.7	0.0587934
	730	-58.9143	0.0148776			730	-235.525	0.0593707
	731	-64.517	0.016384			731	-259.856	0.0658924
	732	-52.116	0.0139542			732	-219.617	0.0583637
	733	-29.773	0.0142826			733	-127.234	0.0613127
	734	-62.3056	0.0138682			734	-200.753	0.044296
	735	-33.2008	0.0124305			735	-123.981	0.0460986
	736	-47.1437	0.0139266			736	-186.559	0.0550347
	737	-44.2395	0.015645			737	-147.038	0.052426
	738	-48.0926	0.014114			738	-191.295	0.0559903
	739	-48.7881	0.0150217			739	-196.398	0.0604945
	740	-61.8124	0.0151454			740	-225.433	0.054998
	741	-34.1884	0.0131223			741	-133.511	0.0509853
	742	-56.5025	0.0146698			742	-202.229	0.0525916
	743	-46.3611	0.0149021			743	-164.716	0.0530829
	744	-42.9777	0.0137			744	-177.069	0.0560807
	745	-42.5344	0.0135569			745	-169.469	0.0534977
	746	-43.1608	0.0149526			746	-151.416	0.052884
	747	-104.19	0.0163917			747	-359.296	0.0563063
	748	-42.4168	0.0167524			748	-147.433	0.0587865
	749	-36.148	0.0145766			749	-137.492	0.0562034
	750	-49.9666	0.0101936			750	-198.603	0.0400743
	751	-54.1207	0.0158493			751	-196.615	0.05774
	752	-32.4722	0.0156171			752	-121.272	0.0592939
	753	-40.0959	0.0146754			753	-157.332	0.0578266
	754	-44.0854	0.0163833			754	-165.805	0.0621276
	755	-64.7744	0.0164494			755	-243.618	0.0620315
	756	-53.3746	0.016304			756	-195.638	0.0598993
	757	-67.1479	0.0166518			757	-251.04	0.0621292
	758	-47.8322	0.0153264			758	-200.773	0.0639733
	759	-48.1761	0.0143812			759	-194.737	0.0578207
	760	-54.7267	0.0149761			760	-203.429	0.0557625
	761	-54.4439	0.0168584			761	-186.705	0.0584249
	762	-82.4885	0.0170331			762	-314.288	0.0647995
	763	-25.7834	0.0123101			763	-102.682	0.0489471
	764	-47.6033	0.0134514			764	-220.913	0.0617801
	765	-39.3388	0.0128611			765	-170.077	0.0548989
	766	-23.0317	0.0147719			766	-66.5818	0.0439747
	767	-51.9013	0.0147409			767	-200.677	0.0567729
	768	-39.7612	0.0152007			768	-156.59	0.0598922
	769	-87.4561	0.0166319			769	-289.969	0.0550994
	770	-37.9538	0.0167849			770	-148.043	0.0659558
	771	-67.297	0.0145699			771	-261.969	0.0562718
	772	-91.1324	0.0146775			772	-356.864	0.0569153
	773	-36.0719	0.0160957			773	-129.362	0.0587264
	774	-73.0607	0.0165947			774	-274.669	0.0627081
	775	-57.525	0.0148278			775	-237.09	0.060709
	776	-52.2152	0.0157954			776	-212.264	0.064384
	777	-70.5739	0.0162354			777	-267.132	0.0612945
	778	-34.3024	0.012152			778	-172.072	0.0599486
	779	-41.8529	0.0125167			779	-154.605	0.0462433
	780	-39.0857	0.0140326			780	-129.166	0.0467453
	781	-74.2058	0.0159809			781	-274.29	0.059174
	782	-45.8598	0.0131442			782	-166.303	0.0477463
	783	-43.9093	0.0145428			783	-178.333	0.0593348
	784	-38.6737	0.0153818			784	-144.387	0.0579809
	785	-34.4666	0.0146786			785	-139.066	0.0594941
	786	-22.9881	0.0145211			786	-96.1823	0.0614024
	787	-37.9577	0.0143148			787	-157.351	0.0592296
	788	-86.8325	0.0157531			788	-313.375	0.0565114
	789	-67.4429	0.0164645			789	-251.605	0.0612916
	790	-57.7874	0.0151902			790	-255.201	0.0665631
	791	-31.7658	0.014638			791	-118.449	0.0556631
	792	-45.7774	0.017127			792	-168.108	0.0635876
	793	-51.3132	0.0147478			793	-211.16	0.0603763
	794	-52.8727	0.0153859			794	-202.361	0.0589084
	795	-43.5265	0.0145953			795	-174.52	0.0583872
	796	-34.5485	0.0120743			796	-130.244	0.045712
	797	-51.8296	0.0154177			797	-205.461	0.0609146
	798	-30.3368	0.0152483			798	-99.4181	0.0505653
	799	-58.2426	0.0161157			799	-208.559	0.0576814
	800	-79.9149	0.0147035			800	-335.366	0.0610054
	801	-53.4954	0.0155183			801	-187.415	0.05448
	802	-37.2114	0.0156695			802	-141.771	0.060531
	803	-72.4516	0.0135452			803	-331.667	0.0607293
	804	-28.4209	0.0117696			804	-121.062	0.0498505
	805	-45.6392	0.0127552			805	-181.705	0.0505393
	806	-40.1834	0.0122257			806	-147.726	0.044823
	807	-41.5325	0.0141059			807	-149.731	0.0507988
	808	-62.6451	0.0137794			808	-231.534	0.0508521
	809	-20.9306	0.0104571			809	-70.8338	0.0361826
	810	-49.6291	0.0152658			810	-178.733	0.0551818
	811	-31.4097	0.0141232			811	-132.108	0.0592547
	812	-35.9006	0.0144814			812	-112.202	0.045822
	813	-16.8034	0.0154062			813	-58.5303	0.055937
	814	-67.4836	0.0127421			814	-289.932	0.0539434
	815	-43.5082	0.0149414			815	-163.883	0.056298
	816	-35.78	0.0158891			816	-135.806	0.0614526
	817	-53.1487	0.0145895			817	-217.171	0.0594089
	818	-54.2968	0.0132389			818	-209.966	0.0508133
	819	-47.0946	0.0153029			819	-180.128	0.0587969
	820	-73.1904	0.014994			820	-272.89	0.0555487
	821	-38.3875	0.0153568			821	-144.065	0.058058
	822	-41.5536	0.0125631			822	-181.773	0.0543675
	823	-43.2106	0.0152162			823	-146.979	0.0521523
	824	-57.3071	0.0146911			824	-215.782	0.0551765
	825	-34.3328	0.0117552			825	-162.162	0.0546227
	826	-48.1497	0.0141			826	-177.553	0.0520726
	827	-60.6852	0.0143195			827	-225.906	0.0530958
	828	-27.5417	0.0145022			828	-110.557	0.0589853
	829	-76.7521	0.0146961			829	-304.982	0.0579741
	830	-59.0497	0.0137985			830	-215.561	0.0495357
	831	-44.2269	0.0136046			831	-176.958	0.0545048
	832	-53.1553	0.0105212			832	-166.65	0.0327439
	833	-33.5829	0.0161595			833	-124.899	0.0611582
	834	-37.7947	0.0132003			834	-139.729	0.0489967
	835	-77.6748	0.0151673			835	-318.972	0.0616394
	836	-40.2327	0.015324			836	-160.584	0.0613477
	837	-58.341	0.0149525			837	-213.868	0.0549528
	838	-38.3065	0.01295			838	-147.247	0.0492709
	839	-60.3899	0.0141361			839	-217.233	0.0506723
	840	-54.3189	0.0162399			840	-183.219	0.0551395
	841	-50.4906	0.016018			841	-209.475	0.0664221
	842	-21.9295	0.0135			842	-93.9566	0.0582473
	843	-34.5446	0.0124674			843	-134.238	0.048579
	844	-51.519	0.0145884			844	-187.759	0.0528519
	845	-33.1125	0.0133596			845	-147.306	0.0590091
	846	-47.2782	0.0138433			846	-179.522	0.0525214
	847	-45.9405	0.0160825			847	-155.126	0.054544
	848	-40.937	0.0157135			848	-162.451	0.0627556
	849	-42.0935	0.0167494			849	-144.244	0.0580974
	850	-21.6822	0.0162427			850	-81.9956	0.063243
	851	-25.3422	0.0141179			851	-117.853	0.0654951
	852	-41.7163	0.0125476			852	-192.849	0.056936
	853	-42.976	0.0129756			853	-172.51	0.0516286
	854	-69.4869	0.0148048			854	-244.891	0.0519656
	855	-69.0958	0.0145994			855	-241.13	0.0506434
	856	-52.6815	0.0153066			856	-183.631	0.0533942
	857	-35.7239	0.0148021			857	-119.368	0.0502036
	858	-41.2327	0.0132998			858	-180.499	0.0574501
	859	-45.1536	0.0123617			859	-185.869	0.0502829
	860	-26.8541	0.0136094			860	-87.1416	0.0452684
	861	-28.7454	0.0117045			861	-110.686	0.0454794
	862	-44.8159	0.0152166			862	-166.963	0.0568778
	863	-44.8817	0.0150568			863	-173.193	0.0580271
	864	-54.0034	0.0113229			864	-222.226	0.0456841
	865	-50.4453	0.0142253			865	-184.912	0.052073
	866	-47.0299	0.0135277			866	-192.101	0.0549968
	867	-36.4399	0.0131689			867	-139.055	0.0502348
	868	-60.9103	0.0148966			868	-217.847	0.0533055
	869	-46.0711	0.0136893			869	-170.103	0.0505594
	870	-48.9928	0.0144599			870	-198.447	0.058386
	871	-26.8958	0.0152352			871	-103.639	0.0598621
	872	-23.1466	0.0148585			872	-89.1271	0.0580852
	873	-38.6343	0.0117572			873	-162.713	0.0487367
	874	-27.3773	0.0128377			874	-95.656	0.0450109
	875	-43.3513	0.0151506			875	-146.138	0.0517146
	876	-48.6039	0.0127915			876	-185.01	0.0482822
	877	-31.3559	0.0156944			877	-112.778	0.0574282
	878	-49.5903	0.0155013			878	-202.207	0.0630469
	879	-41.2194	0.0122365			879	-168.056	0.0492498
	880	-57.015	0.0141056			880	-192.595	0.0475368
	881	-20.5382	0.01459			881	-65.7164	0.0484248
	882	-32.0671	0.0122689			882	-106.913	0.0410946
	883	-43.1409	0.0147829			883	-179.916	0.0609278
	884	-56.7591	0.0132822			884	-243.668	0.0562494
	885	-48.7393	0.0133367			885	-175.4	0.047828
	886	-27.5631	0.0138626			886	-101.899	0.0521401
	887	-64.4743	0.0158221			887	-234.328	0.0576268
	888	-28.0782	0.0146764			888	-106.423	0.0560405
	889	-26.7192	0.0151901			889	-101.914	0.0587659
	890	-32.9566	0.0142919			890	-116.987	0.0511932
	891	-43.0282	0.0168434			891	-161.332	0.0635934
	892	-48.9429	0.0142921			892	-220.718	0.0637999
	893	-55.5685	0.013319			893	-239.837	0.0564875
	894	-32.6027	0.0135103			894	-127.243	0.0528258
	895	-50.0705	0.0129049			895	-156.854	0.0406411
	896	-40.4805	0.0151395			896	-134.417	0.0507059
	897	-39.3736	0.0147506			897	-155.877	0.0582165
	898	-31.803	0.0138413			898	-122.587	0.0538242
	899	-57.9506	0.0151126			899	-211.608	0.0550223
	900	-28.8596	0.0128876			900	-113.905	0.0507019
	901	-26.6563	0.0154063			901	-92.0671	0.054732
	902	-53.3713	0.0156871			902	-182.555	0.0537995
	903	-39.92	0.013638			903	-162.745	0.0551925
	904	-38.7199	0.0160271			904	-148.72	0.0622898
	905	-28.4865	0.0125403			905	-121.079	0.0531415
	906	-32.6232	0.0110098			906	-152.134	0.0503285
	907	-26.9321	0.0128859			907	-93.7502	0.0450521
	908	-47.3299	0.0129992			908	-173.274	0.047267
	909	-37.4503	0.0134803			909	-139.606	0.0501171
	910	-35.3323	0.0140762			910	-137.789	0.0551868
	911	-37.7334	0.0142438			911	-144.776	0.054428
	912	-42.4166	0.0149219			912	-158.769	0.0560277
	913	-41.8927	0.015962			913	-136.095	0.0526366
	914	-31.5272	0.0133686			914	-143.204	0.060427
	915	-29.0485	0.0128892			915	-123.062	0.0543958
	916	-61.5534	0.0159277			916	-219.695	0.0567395
	917	-41.7803	0.0116456			917	-151.972	0.0423055
	918	-34.3267	0.0152928			918	-139.979	0.0628743
	919	-31.0532	0.0137188			919	-125.761	0.0556389
	920	-34.2268	0.01622			920	-118.304	0.0569069
	921	-62.4415	0.0155587			921	-237.783	0.0592587
	922	-38.4736	0.0153976			922	-164.516	0.065591
	923	-53.899	0.0144888			923	-219.385	0.0588748
	924	-29.1407	0.0130829			924	-129.468	0.0575949
	925	-26.8873	0.0095501			925	-117.689	0.0415248
	926	-34.6967	0.0122855			926	-127.919	0.0453221
	927	-27.1317	0.0147299			927	-96.1619	0.0530762
	928	-62.3637	0.0161181			928	-216.478	0.056055
	929	-74.0182	0.0153048			929	-304.393	0.0622165
	930	-48.6617	0.0104748			930	-261.585	0.0545488
	931	-45.8979	0.0130296			931	-129.15	0.0369311
	932	-37.4812	0.0142409			932	-112.778	0.0438372
	933	-29.1888	0.0155571			933	-114.227	0.0616143
	934	-91.9166	0.0159533			934	-365.02	0.0628844
	935	-42.9587	0.0138762			935	-181.448	0.0580627
	936	-31.1411	0.0132784			936	-133.898	0.0573528
	937	-29.0808	0.0106451			937	-119.012	0.0431632
	938	-22.8124	0.0136254			938	-83.3609	0.0506153
	939	-48.4713	0.0152116			939	-161.469	0.0510237
	940	-70.0864	0.0139598			940	-289.761	0.0566165
	941	-38.612	0.0141397			941	-139.637	0.0514143
	942	-54.9104	0.0120975			942	-210.877	0.045925
	943	-32.3382	0.0134385			943	-132.502	0.0551647
	944	-73.1961	0.0135907			944	-235.644	0.0433599
	945	-40.0966	0.0158797			945	-146.238	0.0585419
	946	-28.3997	0.0141791			946	-101.1	0.0517006
	947	-78.1485	0.0163754			947	-317.806	0.0662801
	948	-34.3867	0.015666			948	-131.761	0.0605671
	949	-49.0121	0.0153088			949	-205.975	0.0643187
	950	-55.1447	0.0150754			950	-226.257	0.0616882
	951	-28.0853	0.0126242			951	-111.898	0.0502875
	952	-15.9463	0.0130324			952	-59.862	0.0507504
	953	-64.116	0.0123235			953	-258.382	0.0487655
	954	-35.1855	0.0116282			954	-164.973	0.0534658
	955	-19.8861	0.0137087			955	-65.5804	0.046849
	956	-50.443	0.0160321			956	-176.841	0.0566687
	957	-41.0571	0.0146871			957	-167.3	0.0595741
	958	-41.786	0.0131929			958	-183.55	0.0574471
	959	-31.8342	0.011901			959	-144.438	0.0534186
	960	-34.7612	0.0125247			960	-123.072	0.0443663
	961	-81.0795	0.0165054			961	-261.971	0.0536438
	962	-69.2544	0.0154231			962	-272.363	0.0603389
	963	-34.7344	0.0114716			963	-166.654	0.0539544
	964	-60.4212	0.0128697			964	-234.905	0.0497172
	965	-44.5628	0.0156293			965	-148.418	0.0527194
	966	-39.4535	0.0158058			966	-154.8	0.0627262
	967	-38.5072	0.0119809			967	-152.665	0.0474413
	968	-56.2082	0.0160628			968	-207.116	0.0592056
	969	-81.3116	0.016454			969	-300.134	0.0608123
	970	-43.7118	0.0159598			970	-181.84	0.0665064
	971	-32.5975	0.0132392			971	-154.333	0.0624612
	972	-48.3373	0.0146221			972	-166.036	0.0504635
	973	-68.2632	0.0161433			973	-240.291	0.0567724
	974	-33.8701	0.0142954			974	-134.74	0.0572361
	975	-30.201	0.0150352			975	-109.8	0.0555471
	976	-27.4481	0.0101767			976	-90.4049	0.0338691
	977	-39.4645	0.016726			977	-144.282	0.0618022
	978	-42.4443	0.0135178			978	-181.457	0.0573824
	979	-30.6723	0.0147171			979	-115.897	0.0557477
	980	-47.8247	0.0162394			980	-153.292	0.0527616
	981	-55.8008	0.0147013			981	-192.584	0.050842
	982	-30.9991	0.0151814			982	-134.172	0.0658048
	983	-32.7766	0.0137492			983	-144.16	0.0604965
	984	-37.6324	0.0145624			984	-110.944	0.0433407
	985	-49.7213	0.0172192			985	-183.99	0.0640548
	986	-45.0887	0.0136928			986	-192.026	0.0578012
	987	-46.6953	0.0139092			987	-198.893	0.0588821
	988	-28.8374	0.0142783			988	-108.321	0.0542951
	989	-64.6201	0.0158504			989	-173.18	0.0424476
	990	-55.6356	0.0140123			990	-242.434	0.0602868
	991	-37.5998	0.0145724			991	-143.757	0.0562917
	992	-52.7885	0.0151372			992	-197.9	0.05691
	993	-41.7754	0.0153831			993	-147.142	0.0542214
	994	-53.7165	0.0133792			994	-214.77	0.0531145
	995	-51.7835	0.0145413			995	-192.951	0.0542542
	996	-51.3174	0.0172743			996	-180.345	0.0614488
	997	-57.5146	0.0146425			997	-243.023	0.0614289
	998	-87.0908	0.0158616			998	-303.283	0.054947
	999	-77.4409	0.0149785			999	-325.16	0.0622029
	1000	-52.4438	0.0138343			1000	-226.47	0.0593604
	1001	-49.2461	0.0103496			1001	-151.783	0.0315669
	1002	-49.0725	0.0152954			1002	-173.1	0.0543478
	1003	-25.5641	0.0146636			1003	-92.518	0.0543887
	1004	-39.2543	0.015239			1004	-143.321	0.0561824
	1005	-82.3116	0.0156749			1005	-307.226	0.0581945
	1006	-72.1739	0.0158766			1006	-274.659	0.060216
	1007	-33.0314	0.0157736			1007	-131.929	0.0639206
	1008	-40.4511	0.015252			1008	-151.963	0.0576082
	1009	-39.1839	0.0134549			1009	-138.518	0.0473391
	1010	-44.6436	0.0160099			1010	-173.77	0.0625532
	1011	-61.6116	0.0161286			1011	-232.821	0.0608579
	1012	-42.9257	0.0158414			1012	-150.545	0.0560603
	1013	-44.582	0.0146893			1013	-177.518	0.0585057
	1014	-28.7627	0.0150299			1014	-114.5	0.0603577
	1015	-34.4046	0.0163903			1015	-130.46	0.0628897
	1016	-46.0653	0.0157592			1016	-173.813	0.0593813
	1017	-44.6025	0.0139676			1017	-200.053	0.0619198
	1018	-27.2418	0.0116419			1018	-98.6603	0.0425856
	1019	-43.3857	0.0153091			1019	-165.035	0.0580872
	1020	-54.5965	0.0128585			1020	-227.822	0.0531202
	1021	-39.3036	0.0154227			1021	-141.466	0.0560191
	1022	-61.7383	0.0153588			1022	-208.109	0.052015
	1023	-69.585	0.0150023			1023	-282.065	0.0602394
	1024	-51.015	0.0151916			1024	-198.73	0.0594982
	1025	-57.6271	0.0159607			1025	-219.196	0.0607699
	1026	-54.3072	0.0149565			1026	-221.659	0.0609633
	1027	-60.323	0.0152005			1027	-229.198	0.0575852
	1028	-49.345	0.0140712			1028	-206.377	0.0583314
	1029	-36.9187	0.0128421			1029	-155.508	0.0537228
	1030	-41.4813	0.0135866			1030	-158.746	0.0519929
	1031	-40.1256	0.0150792			1031	-136.249	0.05163
	1032	-38.3427	0.0131347			1032	-141.053	0.048424
	1033	-52.0111	0.0136117			1033	-217.003	0.0561891
	1034	-68.015	0.0133847			1034	-280.701	0.0547715
	1035	-56.1496	0.0139745			1035	-213.966	0.0531153
	1036	-36.6702	0.0157895			1036	-142.447	0.0622324
	1037	-48.0519	0.0141162			1037	-192.291	0.0563569
	1038	-41.3097	0.0146679			1038	-160.431	0.057047
	1039	-49.7186	0.0158947			1039	-172.94	0.0554755
	1040	-43.7603	0.0156729			1040	-167.852	0.0604753
	1041	-31.0493	0.015932			1041	-120.486	0.0625331
	1042	-28.5778	0.0145682			1042	-112.949	0.0582306
	1043	-72.7381	0.0155971			1043	-238.592	0.0511851
	1044	-68.5109	0.0174678			1044	-258.974	0.0659585
	1045	-50.8265	0.016565			1045	-193.839	0.0636055
	1046	-33.3496	0.0146049			1046	-142.299	0.0625064
	1047	-52.216	0.0142581			1047	-210.554	0.0570919
	1048	-47.0294	0.0141194			1048	-186.009	0.0552595
	1049	-34.3342	0.013858			1049	-121.195	0.0494705
	1050	-49.1968	0.0157894			1050	-177.811	0.0572277
	1051	-38.3178	0.0147543			1051	-157.959	0.0609314
	1052	-26.4523	0.0157643			1052	-83.5475	0.0508979
	1053	-55.4254	0.0163861			1053	-211.018	0.0624706
	1054	-36.8775	0.0144615			1054	-133.142	0.0523214
	1055	-37.063	0.0143414			1055	-162.422	0.0626426
	1056	-62.5658	0.0152771			1056	-216.948	0.0528779
	1057	-27.2127	0.0149303			1057	-106.322	0.0590112
	1058	-32.0983	0.0124552			1058	-150.173	0.0578261
	1059	-50.084	0.0138558			1059	-180.1	0.0497412
	1060	-33.4587	0.0141887			1060	-127.821	0.0542604
	1061	-31.7936	0.0147326			1061	-114.514	0.0536605
	1062	-44.6199	0.0143168			1062	-139.887	0.0452399
	1063	-47.5564	0.0162934			1063	-189.166	0.0648994
	1064	-50.9874	0.0145527			1064	-216.665	0.0613953
	1065	-42.3381	0.0104151			1065	-178.902	0.0436601
	1066	-33.0552	0.0126429			1066	-143.14	0.0543317
	1067	-49.673	0.0108527			1067	-206.508	0.0445715
	1068	-51.6282	0.0135892			1068	-171.449	0.0452535
	1069	-43.8459	0.0166581			1069	-158.302	0.0610924
	1070	-42.9853	0.0151922			1070	-163.109	0.0579893
	1071	-43.1166	0.0150943			1071	-167.817	0.0586625
	1072	-61.6933	0.0145917			1072	-252.148	0.0593031
	1073	-46.5377	0.0151267			1073	-177.377	0.0576997
	1074	-40.8655	0.0156923			1074	-161.249	0.0622801
	1075	-31.7548	0.014864			1075	-115.792	0.0550328
	1076	-42.993	0.0151514			1076	-157.452	0.0558795
	1077	-54.9389	0.0146399			1077	-228.567	0.0600898
	1078	-20.3292	0.0131022			1078	-84.2328	0.0548812
	1079	-64.2594	0.0158007			1079	-212.627	0.0526733
	1080	-46.9894	0.0130793			1080	-172.452	0.047702
	1081	-44.7118	0.0119157			1081	-186.879	0.0488796
	1082	-61.0147	0.0137572			1082	-222.17	0.050025
	1083	-42.8856	0.0156023			1083	-155.369	0.0570747
	1084	-32.4743	0.0145836			1084	-109.163	0.0493562
	1085	-33.6548	0.0157143			1085	-130.86	0.0616493
	1086	-51.239	0.0155116			1086	-171.003	0.0518618
	1087	-38.48	0.0132641			1087	-137.159	0.0472025
	1088	-25.9826	0.0158577			1088	-97.3358	0.0603474
	1089	-41.4618	0.0158439			1089	-156.517	0.0600282
	1090	-33.7076	0.0106406			1090	-192.574	0.0588
	1091	-28.8342	0.011328			1091	-113.92	0.0447541
	1092	-39.5876	0.0156201			1092	-109.314	0.0443125
	1093	-37.0891	0.0155173			1093	-148.905	0.0623971
	1094	-84.4924	0.015567			1094	-326.712	0.0597417
	1095	-71.1766	0.0148253			1095	-255.408	0.0526048
	1096	-44.6635	0.0142408			1096	-188.002	0.0599612
	1097	-55.2599	0.0151584			1097	-187.432	0.0517195
	1098	-66.3343	0.015382			1098	-260.266	0.060057
	1099	-68.6527	0.0142295			1099	-268.38	0.0553541
	1100	-35.655	0.0156901			1100	-131.968	0.0589816
	1101	-40.1843	0.0134604			1101	-149.498	0.0498978
	1102	-42.3506	0.0148849			1102	-148.044	0.0523916
	1103	-68.7322	0.0168349			1103	-263.581	0.0643994
	1104	-37.2336	0.0135519			1104	-155.585	0.0558402
	1105	-47.2764	0.0142898			1105	-184.944	0.0560034
	1106	-55.5634	0.0147839			1106	-204.585	0.0541127
	1107	-63.5327	0.0140825			1107	-253.725	0.0556346
	1108	-50.6144	0.0141995			1108	-198.046	0.0554703
	1109	-50.4205	0.015123			1109	-190.202	0.0573574
	1110	-27.1145	0.0164278			1110	-91.5843	0.0569618
	1111	-60.9885	0.0164866			1111	-238.704	0.0644578
	1112	-44.481	0.0123553			1112	-212.349	0.0575245
	1113	-29.6379	0.0119953			1113	-119.793	0.0485524
	1114	-57.9195	0.0141421			1114	-198.72	0.0482827
	1115	-44.4071	0.0136025			1115	-172.203	0.0525493
	1116	-48.3578	0.0142615			1116	-175.295	0.0515144
	1117	-40.8747	0.0140438			1117	-154.23	0.0531263
	1118	-69.4427	0.015055			1118	-230.392	0.0497884
	1119	-20.5704	0.0128668			1119	-80.5096	0.0510617
	1120	-35.9713	0.0136701			1120	-143.399	0.0543608
	1121	-36.9076	0.0125827			1121	-142.907	0.0483825
	1122	-19.1117	0.0122131			1122	-74.7453	0.0483988
	1123	-45.4696	0.0136924			1123	-165.685	0.0496371
	1124	-27.5966	0.0131344			1124	-98.4263	0.0471906
	1125	-49.8303	0.0143429			1125	-202.906	0.0580761
	1126	-40.0655	0.0136017			1126	-157.614	0.0534015
	1127	-37.8186	0.0153389			1127	-106.745	0.0438515
	1128	-52.8299	0.0152823			1128	-196.768	0.0570113
	1129	-50.8317	0.0164192			1129	-173.548	0.0562604
	1130	-66.1507	0.0140196			1130	-225.774	0.0472023
	1131	-45.9916	0.0154785			1131	-185.194	0.0625233
	1132	-68.0991	0.0153191			1132	-254.075	0.0568756
	1133	-42.2047	0.0137549			1133	-179.931	0.0583045
	1134	-34.9556	0.0147868			1134	-137.521	0.0587633
	1135	-57.4992	0.0142248			1135	-216.225	0.0532196
	1136	-42.6261	0.0134723			1136	-172.51	0.0541334
	1137	-56.5516	0.0132268			1137	-234.287	0.0541769
	1138	-41.6121	0.0137788			1138	-171.573	0.0564811
	1139	-38.7388	0.0125667			1139	-160.898	0.051862
	1140	-38.8973	0.014058			1140	-134.737	0.0490437
	1141	-46.6315	0.0157169			1141	-146.502	0.0498601
	1142	-49.813	0.0156976			1142	-163.805	0.0516555
	1143	-63.263	0.0164501			1143	-247.616	0.0643465
	1144	-48.6455	0.0123211			1144	-220.688	0.0546559
	1145	-49.5166	0.0124425			1145	-197.525	0.0492874
	1146	-32.7642	0.0141996			1146	-112.156	0.0492384
	1147	-48.2274	0.0143229			1147	-187.346	0.0558176
	1148	-71.5225	0.0151899			1148	-286.671	0.0603201
	1149	-55.0164	0.013681			1149	-192.372	0.0480287
	1150	-47.9721	0.0164696			1150	-184.376	0.0637344
	1151	-65.5717	0.015775			1151	-231.307	0.0557734
	1152	-34.5219	0.015798			1152	-121.377	0.0565218
	1153	-59.3432	0.0143104			1153	-211.203	0.0510112
	1154	-52.7474	0.0129699			1154	-203.712	0.0489252
	1155	-25.4778	0.0133284			1155	-79.6686	0.043065
	1156	-42.741	0.014425			1156	-195.299	0.0653708
	1157	-44.9341	0.0122542			1157	-183.916	0.0493341
	1158	-38.9781	0.0116625			1158	-164.805	0.0486499
	1159	-44.3172	0.0132137			1159	-205.258	0.0606065
	1160	-40.1373	0.0129868			1160	-165.302	0.0529519
	1161	-36.8071	0.0158121			1161	-126.286	0.0550912
	1162	-49.2212	0.0163179			1162	-185.778	0.0615324
	1163	-78.7458	0.0144924			1163	-320.906	0.0584847
	1164	-57.1362	0.0157618			1164	-200.153	0.0555271
	1165	-26.6205	0.0129875			1165	-124.036	0.0606037
	1166	-27.995	0.0116421			1166	-111.243	0.0464988
	1167	-51.1372	0.0147871			1167	-186.41	0.0537503
	1168	-71.0684	0.0146918			1168	-305.774	0.062449
	1169	-30.0397	0.013258			1169	-111.475	0.0490677
	1170	-29.3099	0.0101716			1170	-108.069	0.0375672
	1171	-53.9208	0.0137998			1171	-225.101	0.0569361
	1172	-43.2012	0.0133931			1172	-177.157	0.0545896
	1173	-66.2675	0.0143807			1173	-237.098	0.0511637
	1174	-37.3448	0.0130832			1174	-159.395	0.0554746
	1175	-35.0698	0.0149261			1175	-121.562	0.0526047
	1176	-37.8796	0.0152037			1176	-151.413	0.0609644
	1177	-35.6823	0.0134207			1177	-156.197	0.0580286
	1178	-41.0004	0.0112633			1178	-157.513	0.0425201
	1179	-32.3046	0.013277			1179	-121.367	0.0500417
	1180	-31.0765	0.0140697			1180	-130.223	0.0591452
	1181	-61.0909	0.0142438			1181	-237.63	0.0551399
	1182	-56.4296	0.013881			1182	-215.417	0.0526421
	1183	-46.6135	0.0161701			1183	-160.97	0.0566531
	1184	-64.4011	0.0175925			1184	-239.831	0.0660524
	1185	-43.5576	0.0145053			1185	-164.14	0.0547333
	1186	-55.7723	0.0142945			1186	-222.153	0.0566026
	1187	-57.0332	0.0153465			1187	-227.648	0.0609604
	1188	-52.4003	0.0142691			1188	-179.388	0.0488518
	1189	-61.0842	0.015466			1189	-235.188	0.0593611
	1190	-39.9162	0.0149063			1190	-158.551	0.0592313
	1191	-35.6348	0.0137387			1191	-143.308	0.0554176
	1192	-68.0109	0.0164611			1192	-218.931	0.0530778
	1193	-56.9178	0.0165866			1193	-193.708	0.0567877
	1194	-28.8363	0.0173024			1194	-100.976	0.062739
	1195	-52.5452	0.0167975			1195	-207.487	0.0667265
	1196	-49.5647	0.0157811			1196	-187.378	0.0594137
	1197	-32.2674	0.0161945			1197	-132.751	0.0674319
	1198	-43.9353	0.0167783			1198	-171.013	0.0656865
	1199	-48.2861	0.0151746			1199	-200.637	0.0626362
	1200	-42.2843	0.014002			1200	-180.68	0.0594042
	1201	-53.7393	0.0141755			1201	-230.304	0.0602133
	1202	-61.9717	0.0141046			1202	-244.817	0.0553133
	1203	-40.7979	0.0160931			1203	-138.596	0.0554653
	1204	-54.7183	0.0169059			1204	-191.269	0.0597662
	1205	-46.3993	0.0112255			1205	-202.39	0.0479419
	1206	-48.5258	0.0126727			1206	-144.482	0.0378331
	1207	-68.5	0.0177279			1207	-201.421	0.0528407
	1208	-56.1499	0.0145623			1208	-227.764	0.0589377
	1209	-55.1214	0.0157403			1209	-214.424	0.0613286
	1210	-60.4971	0.0149064			1210	-204.743	0.0507797
	1211	-38.6346	0.0159737			1211	-145.432	0.0609062
	1212	-42.9226	0.0153846			1212	-168.669	0.060649
	1213	-22.6523	0.0110279			1213	-84.9378	0.0413717
	1214	-36.7864	0.0116552			1214	-172.57	0.0537215
	1215	-61.7325	0.0127706			1215	-221.03	0.0456082
	1216	-39.6041	0.0156448			1216	-168.071	0.0663958
	1217	-44.7754	0.0158272			1217	-167.293	0.0598814
	1218	-36.4718	0.0143381			1218	-158.366	0.0617458
	1219	-28.2333	0.0109245			1219	-92.5438	0.0362564
	1220	-33.1212	0.0164814			1220	-120.55	0.0609969
	1221	-39.6046	0.015889			1221	-153.673	0.0621417
	1222	-71.8482	0.016483			1222	-284.944	0.0649974
	1223	-34.6383	0.0138731			1223	-135.875	0.0545667
	1224	-34.5301	0.0139988			1224	-113.315	0.0467882
	1225	-39.903	0.0155281			1225	-139.726	0.0548823
	1226	-52.5597	0.0134746			1226	-193.786	0.0492916
	1227	-42.5799	0.0167268			1227	-151.468	0.0601138
	1228	-53.8236	0.0137574			1228	-224.745	0.0563462
	1229	-47.7223	0.0117918			1229	-173.187	0.0424356
	1230	-37.284	0.0117749			1230	-168.853	0.0524652
	1231	-26.2393	0.0108096			1231	-117.693	0.0480576
	1232	-73.4288	0.0141292			1232	-298.955	0.0569549
	1233	-47.588	0.0144786			1233	-196.85	0.0593027
	1234	-57.1992	0.014769			1234	-203.244	0.052599
	1235	-32.0329	0.0149001			1235	-129.97	0.0608747
	1236	-26.2038	0.0145638			1236	-102.006	0.0572374
	1237	-54.4956	0.0142492			1237	-218.301	0.0566165
	1238	-40.2916	0.011108			1238	-151.378	0.0411357
	1239	-29.615	0.0119642			1239	-112.937	0.0456699
	1240	-37.3202	0.0139295			1240	-138.689	0.0521228
	1241	-42.2587	0.0161453			1241	-160.389	0.0615238
	1242	-46.6865	0.0139435			1242	-203.369	0.059984
	1243	-60.4178	0.0147557			1243	-197.839	0.048484
	1244	-31.1105	0.0158972			1244	-105.439	0.0548791
	1245	-55.7989	0.0155627			1245	-198.342	0.0554956
	1246	-46.7182	0.0153137			1246	-186.673	0.0608101
	1247	-28.4456	0.0138289			1247	-111.988	0.0551219
	1248	-51.0281	0.0130693			1248	-184.669	0.0474623
	1249	-54.937	0.0145028			1249	-217.073	0.0569637
	1250	-42.0997	0.0133179			1250	-149.89	0.047671
	1251	-50.4119	0.0165572			1251	-200.623	0.0661327
	1252	-40.3838	0.015952			1252	-127.546	0.0512005
	1253	-28.4637	0.00965393			1253	-109.112	0.0369102
	1254	-45.2103	0.0124173			1254	-192.109	0.0519276
	1255	-51.5848	0.0140572			1255	-183.721	0.0501623
	1256	-63.1909	0.0143271			1256	-219.304	0.0493815
	1257	-43.3797	0.0139536			1257	-171.05	0.0545454
	1258	-29.8168	0.0139479			1258	-101.232	0.0479559
	1259	-52.9495	0.0138919			1259	-199.177	0.0519811
	1260	-35.3667	0.0151819			1260	-123.996	0.0534329
	1261	-31.8103	0.0160973			1261	-113.701	0.0584239
	1262	-57.9671	0.0158045			1262	-217.55	0.0589092
	1263	-38.9643	0.0140818			1263	-164.381	0.0589255
	1264	-46.7003	0.0145793			1264	-168.034	0.0526537
	1265	-53.9622	0.0149883			1265	-207.311	0.0573039
	1266	-12.1398	0.01137			1266	-59.8051	0.0564358
	1267	-41.9418	0.0129279			1267	-168.063	0.0516942
	1268	-39.4068	0.0156422			1268	-150.14	0.0596411
	1269	-35.9398	0.0117597			1269	-145.644	0.0471414
	1270	-59.3651	0.0147454			1270	-245.496	0.0604343
	1271	-37.5324	0.0147229			1271	-137.728	0.0542671
	1272	-47.0383	0.0157556			1272	-149.065	0.050437
	1273	-52.0176	0.0167041			1273	-184.041	0.0590822
	1274	-86.0679	0.015966			1274	-295.777	0.0546532
	1275	-52.269	0.0149787			1275	-183.182	0.0525353
	1276	-45.0618	0.0149344			1276	-159.867	0.0536722
	1277	-41.7321	0.0152434			1277	-134.164	0.0492607
	1278	-50.7975	0.0148106			1278	-192.837	0.0563678
	1279	-49.6652	0.0153339			1279	-202.611	0.06227
	1280	-62.7775	0.0146209			1280	-220.767	0.0514892
	1281	-54.2663	0.0162564			1281	-200.217	0.0602908
	1282	-71.0391	0.0143643			1282	-301.379	0.060295
	1283	-39.7713	0.015178			1283	-136.838	0.0528159
	1284	-41.6329	0.0159023			1284	-136.326	0.053133
	1285	-38.4163	0.0158302			1285	-149.823	0.0621159
	1286	-56.3138	0.0151378			1286	-221.374	0.0593107
	1287	-30.982	0.0139759			1287	-109.492	0.0497856
	1288	-56.7983	0.014986			1288	-212.252	0.0559916
	1289	-21.9278	0.0144664			1289	-79.5266	0.0534793
	1290	-33.2563	0.0127967			1290	-124.772	0.0481638
	1291	-42.89	0.0143289			1291	-176.106	0.0584441
	1292	-56.9031	0.0132157			1292	-241.416	0.0551895
	1293	-22.9246	0.0133894			1293	-87.7924	0.0518382
	1294	-30.0356	0.0155914			1294	-109.405	0.0582118
	1295	-63.9549	0.0155596			1295	-230.305	0.0555234
	1296	-63.3431	0.0146744			1296	-254.289	0.058452
	1297	-33.8727	0.0159486			1297	-108.469	0.0518321
	1298	-42.9272	0.0147538			1298	-161.421	0.0558275
	1299	-39.8567	0.0144764			1299	-112.814	0.0412027
	1300	-29.3985	0.0163046			1300	-100.483	0.0570376
	1301	-54.1115	0.0159326			1301	-201.598	0.0594454
	1302	-66.1929	0.0159032			1302	-237.779	0.05676
	1303	-57.8107	0.0161937			1303	-205.904	0.0578807
	1304	-46.2265	0.0121479			1304	-185.493	0.0484678
	1305	-44.161	0.0156455			1305	-167.372	0.059578
	1306	-35.1375	0.0155724			1306	-134.005	0.0600991
	1307	-40.1941	0.0121912			1307	-157.629	0.0469566
	1308	-33.8261	0.0121774			1308	-136.911	0.0490627
	1309	-25.3042	0.0140669			1309	-105.439	0.05932
	1310	-42.8008	0.0153788			1310	-153.928	0.0555802
	1311	-48.0069	0.0162924			1311	-180.606	0.061343
	1312	-47.4827	0.0143268			1312	-176.433	0.0530054
	1313	-38.5657	0.0123102			1313	-147.012	0.0466373
	1314	-19.8747	0.0129			1314	-79.7312	0.052694
	1315	-72.1094	0.0140299			1315	-262.236	0.0508258
	1316	-44.6857	0.0151063			1316	-172.343	0.0581816
	1317	-31.7313	0.0159267			1317	-120.348	0.0617041
	1318	-55.8002	0.017184			1318	-193.545	0.059885
	1319	-49.1245	0.0132555			1319	-171.88	0.0462405
	1320	-51.9818	0.0158954			1320	-195.945	0.0599977
	1321	-52.1443	0.015022			1321	-168.52	0.0489191
	1322	-52.045	0.0148553			1322	-221.038	0.0626719
	1323	-47.3848	0.0132131			1323	-182.813	0.0506288
	1324	-39.8747	0.0111559			1324	-154.683	0.0429909
	1325	-34.633	0.0138766			1325	-108.166	0.0434622
	1326	-26.8581	0.0133584			1326	-103.213	0.051877
	1327	-42.6103	0.0137177			1327	-180.313	0.0574719
	1328	-39.7077	0.0127608			1328	-169.766	0.0537697
	1329	-43.0595	0.0134266			1329	-159.884	0.0498224
	1330	-50.6937	0.0130591			1330	-178.392	0.045891
	1331	-43.507	0.0155151			1331	-172.674	0.0616545
	1332	-34.3019	0.0166152			1332	-126.947	0.0625184
	1333	-37.6458	0.0152442			1333	-128.952	0.0528985
	1334	-53.3454	0.0171543			1334	-183.354	0.0593908
	1335	-62.641	0.0159522			1335	-269.507	0.0681538
	1336	-50.0214	0.0147888			1336	-186.702	0.0553344
	1337	-32.1349	0.0146331			1337	-122.419	0.0564425
	1338	-51.2445	0.0148812			1338	-159.994	0.0467238
	1339	-39.2375	0.0147151			1339	-154.273	0.0578558
	1340	-68.3427	0.0152815			1340	-259.206	0.0578023
	1341	-30.1918	0.0157146			1341	-110.297	0.0581403
	1342	-40.2978	0.0140742			1342	-160.761	0.0562026
	1343	-65.2155	0.0151026			1343	-253.877	0.0583937
	1344	-51.9359	0.0152			1344	-183.949	0.0539134
	1345	-35.5311	0.012081			1345	-151.243	0.0510522
	1346	-61.0779	0.0150201			1346	-223.159	0.0548679
	1347	-37.0338	0.0161684			1347	-138.391	0.0608795
	1348	-73.0308	0.0148727			1348	-315.229	0.0635618
	1349	-46.3995	0.0129088			1349	-180.474	0.0495984
	1350	-44.1642	0.0144208			1350	-143.513	0.047168
	1351	-45.8426	0.0130789			1351	-185.753	0.0525954
	1352	-33.4704	0.014898			1352	-121.32	0.0542601
	1353	-53.8783	0.0143505			1353	-227.322	0.0597913
	1354	-35.0084	0.0131258			1354	-143.675	0.0535686
	1355	-48.5798	0.0125065			1355	-193.188	0.0489608
	1356	-37.7599	0.0130191			1356	-126.668	0.0436052
	1357	-20.3981	0.00963774			1357	-98.7624	0.0463865
	1358	-48.7615	0.0126805			1358	-196.451	0.0508841
	1359	-47.6933	0.0159673			1359	-177.433	0.0592486
	1360	-34.2309	0.0151411			1360	-128.368	0.0573725
	1361	-39.9092	0.0156467			1361	-132.808	0.0521955
	1362	-40.2314	0.0154119			1362	-151.657	0.0584457
	1363	-32.4621	0.0129527			1363	-121.854	0.0485242
	1364	-62.1402	0.0158327			1364	-221.865	0.0564516
	1365	-56.6261	0.0137209			1365	-213.244	0.0513724
	1366	-19.6473	0.0148985			1366	-74.6129	0.0582718
	1367	-53.7145	0.0148541			1367	-200.045	0.0554153
	1368	-61.8059	0.0156021			1368	-227.563	0.0571982
	1369	-28.882	0.0146103			1369	-124.028	0.0630633
	1370	-29.9922	0.00947984			1370	-113.663	0.0355545
	1371	-44.8436	0.0131062			1371	-197.175	0.0569752
	1372	-49.0205	0.0150913			1372	-173.61	0.0536997
	1373	-58.5746	0.0157482			1373	-235.921	0.0633073
	1374	-30.4964	0.0168288			1374	-108.878	0.0613606
	1375	-59.5339	0.0148773			1375	-236.566	0.05868
	1376	-42.9894	0.0149992			1376	-160.415	0.0559533
	1377	-62.4674	0.0160349			1377	-232.455	0.0600202
	1378	-29.4901	0.0116928			1378	-134.126	0.0524154
	1379	-18.9339	0.0103444			1379	-73.82	0.0409038
	1380	-18.9926	0.0107853			1380	-78.6281	0.044948
	1381	-30.1114	0.0138039			1381	-117.096	0.0538317
	1382	-60.1415	0.0153007			1382	-226.186	0.0571089
	1383	-36.3489	0.0144699			1383	-125.029	0.049862
	1384	-24.3733	0.0156865			1384	-93.7928	0.0617628
	1385	-49.5655	0.0169003			1385	-158.995	0.0547682
	1386	-32.2564	0.0135392			1386	-118.909	0.0496316
	1387	-51.0588	0.0122472			1387	-191.236	0.0455238
	1388	-76.8609	0.0144471			1388	-296.873	0.0550715
	1389	-62.5503	0.0142635			1389	-237.88	0.0541447
	1390	-44.0464	0.0158141			1390	-156.452	0.0569007
	1391	-33.3975	0.0147832			1391	-134.076	0.0597428
	1392	-35.3752	0.0144405			1392	-145.616	0.0596204
	1393	-51.9807	0.0148968			1393	-202.322	0.0578845
	1394	-92.6841	0.0168533			1394	-333.459	0.0604547
	1395	-56.734	0.0163361			1395	-209.929	0.0604245
	1396	-45.895	0.0126708			1396	-207.778	0.0568961
	1397	-28.493	0.0137043			1397	-100.475	0.0491256
	1398	-44.2386	0.0159196			1398	-145.391	0.052912
	1399	-43.4454	0.0144402			1399	-170.122	0.0562407
	1400	-51.6729	0.015581			1400	-202.367	0.0609923
	1401	-33.5359	0.0114679			1401	-148.402	0.0500047
	1402	-58.2296	0.013819			1402	-216.697	0.0513498
	1403	-38.7174	0.0124311			1403	-159.137	0.0505687
	1404	-38.6801	0.0154192			1404	-143.227	0.0578501
	1405	-44.3414	0.0152766			1405	-183.907	0.0631938
	1406	-58.0973	0.0138997			1406	-190.178	0.0453385
	1407	-49.0726	0.0158355			1407	-167.234	0.0540045
	1408	-54.5603	0.0149653			1408	-172.07	0.0473001
	1409	-26.4993	0.0154204			1409	-100.723	0.0594959
	1410	-45.7316	0.0151755			1410	-166.699	0.0557281
	1411	-50.3693	0.0136378			1411	-213.263	0.0567038
	1412	-27.0478	0.0124869			1412	-109.864	0.0507219
	1413	-41.9399	0.0132914			1413	-176.132	0.0554629
	1414	-52.3304	0.0147816			1414	-178.889	0.0506803
	1415	-41.3685	0.0128642			1415	-182.476	0.0561046
	1416	-42.527	0.0149234			1416	-179.715	0.0630721
	1417	-48.645	0.0156518			1417	-188.943	0.0608587
	1418	-33.0547	0.0163879			1418	-111.721	0.0563856
	1419	-58.0395	0.0162254			1419	-224.968	0.0628829
	1420	-31.1456	0.0149656			1420	-136.594	0.0654021
	1421	-45.8065	0.0144874			1421	-168.366	0.053231
	1422	-50.6464	0.0119709			1422	-237.001	0.0547452
	1423	-24.3342	0.0118618			1423	-100.532	0.0491361
	1424	-38.5632	0.013011			1424	-156.063	0.0523193
	1425	-56.6472	0.0136737			1425	-238.867	0.0569411
	1426	-61.5074	0.0135891			1426	-297.695	0.064568
	1427	-54.621	0.0133898			1427	-207.951	0.050651
	1428	-59.1792	0.013554			1428	-264.447	0.059675
	1429	-47.5531	0.0100528			1429	-203.499	0.042216
	1430	-47.9585	0.0147595			1430	-181.8	0.0562719
	1431	-62.0276	0.0159932			1431	-236.558	0.0609365
	1432	-45.1972	0.0143852			1432	-156.34	0.0495145
	1433	-54.9572	0.0168268			1433	-200.51	0.0619084
	1434	-28.0223	0.0177187			1434	-93.8657	0.0613887
	1435	-46.356	0.014466			1435	-205.746	0.0636417
	1436	-48.9867	0.0145357			1436	-187.467	0.0554144
	1437	-55.9813	0.0135638			1437	-214.9	0.05178
	1438	-57.7957	0.0156341			1438	-217.058	0.0589354
	1439	-45.3814	0.0147732			1439	-209.821	0.0678957
	1440	-47.8388	0.0148299			1440	-173.475	0.0539536
	1441	-49.9936	0.0153283			1441	-198.723	0.0609521
	1442	-24.7982	0.0143452			1442	-90.5906	0.0535391
	1443	-31.4366	0.0152932			1443	-136.409	0.0667111
	1444	-58.2002	0.0152859			1444	-223.526	0.0584235
	1445	-65.1825	0.0151155			1445	-251.892	0.0578275
	1446	-26.7085	0.0123223			1446	-120.322	0.055269
	1447	-27.6638	0.0121171			1447	-118.092	0.0517229
	1448	-49.1578	0.0134289			1448	-192.735	0.0522351
	1449	-59.9071	0.0130594			1449	-274.5	0.0589605
	1450	-51.1437	0.0137189			1450	-233.395	0.0617512
	1451	-49.7325	0.0124714			1451	-190.753	0.0477544
	1452	-62.6376	0.0131333			1452	-241.158	0.0501784
	1453	-53.3778	0.0144981			1453	-215.627	0.0581331
	1454	-28.6592	0.012718			1454	-106.659	0.047944
	1455	-38.4859	0.0154707			1455	-152.263	0.0616639
	1456	-65.3363	0.0148106			1456	-248.99	0.056212
	1457	-70.7284	0.0164994			1457	-278.81	0.0648462
	1458	-48.8799	0.0153781			1458	-188.511	0.0592298
	1459	-32.8076	0.0144257			1459	-132.577	0.0587761
	1460	-68.947	0.0160054			1460	-243.248	0.0565126
	1461	-41.9371	0.015012			1461	-162.353	0.0582154
	1462	-42.2423	0.013452			1462	-209.586	0.065748
	1463	-24.504	0.0106411			1463	-104.939	0.044996
	1464	-58.4591	0.0123905			1464	-234.409	0.0489519
	1465	-39.6778	0.0138571			1465	-153.724	0.0536519
	1466	-29.7385	0.0154593			1466	-118.194	0.0622719
	1467	-46.3719	0.0134564			1467	-227.068	0.0646052
	1468	-40.2255	0.012564			1468	-177.279	0.0547677
	1469	-49.7772	0.0138232			1469	-189.177	0.0522263
	1470	-44.9651	0.0136123			1470	-176.754	0.0534007
	1471	-63.0557	0.0145275			1471	-275.363	0.0627316
	1472	-45.966	0.0131421			1472	-173.062	0.0493962
	1473	-69.3888	0.0152555			1473	-284.88	0.0619708
	1474	-32.4234	0.0149484			1474	-117.09	0.0548252
	1475	-51.1169	0.0143462			1475	-208.858	0.0581958
	1476	-51.7341	0.0133942			1476	-210.424	0.0538888
	1477	-34.6226	0.0153653			1477	-121.898	0.0550255
	1478	-39.6823	0.0159247			1478	-152.664	0.0619267
	1479	-62.9733	0.0152683			1479	-263.746	0.0634607
	1480	-42.6689	0.0142831			1480	-148.076	0.0492598
	1481	-28.9373	0.0134591			1481	-108.432	0.0507157
	1482	-40.8565	0.0134807			1482	-156.225	0.0514452
	1483	-52.3811	0.0131395			1483	-227.004	0.0562136
	1484	-31.7421	0.0140826			1484	-135.981	0.0603881
	1485	-48.2287	0.0121905			1485	-195.843	0.0488957
	1486	-45.5344	0.0147172			1486	-185.844	0.0600118
	1487	-45.5743	0.0163619			1487	-176.611	0.0637595
	1488	-71.1427	0.0145346			1488	-314.109	0.063175
	1489	-51.5022	0.014043			1489	-194.042	0.0527145
	1490	-37.2608	0.0144221			1490	-144.858	0.0563492
	1491	-60.2252	0.0152569			1491	-215.928	0.0547877
	1492	-28.8228	0.0115863			1492	-167.176	0.0654531
	1493	-47.8876	0.0117538			1493	-165.659	0.040529
	1494	-66.4529	0.0160803			1494	-260.511	0.0627258
	1495	-40.4792	0.0138431			1495	-174.851	0.0596959
	1496	-41.6688	0.0154965			1496	-156.392	0.0585254
	1497	-37.9634	0.0154497			1497	-139.725	0.0573197
	1498	-42.4114	0.00930926			1498	-177.45	0.0378135
	1499	-29.7964	0.0140899			1499	-116.852	0.0556441
	1500	-34.8293	0.0141268			1500	-117.182	0.0481863
	1501	-43.6324	0.0158897			1501	-169.167	0.0616979
	1502	-66.6661	0.0167319			1502	-254.53	0.0638424
	1503	-49.371	0.0162015			1503	-189.421	0.062327
	1504	-42.5984	0.0159045			1504	-158.709	0.059843
	1505	-35.0606	0.0161389			1505	-134.162	0.062475
	1506	-36.32	0.0151588			1506	-116.034	0.0491806
	1507	-34.9531	0.014236			1507	-135.541	0.0550712
	1508	-42.6916	0.0140305			1508	-159.927	0.05242
	1509	-44.0889	0.0146025			1509	-176.721	0.0583382
	1510	-51.585	0.0143269			1510	-212.775	0.0586599
	1511	-30.0778	0.0141094			1511	-113.618	0.0540124
	1512	-65.0004	0.0153778			1512	-262.929	0.0618394
	1513	-29.4063	0.0133975			1513	-140.583	0.0635143
	1514	-51.3232	0.0128727			1514	-201.119	0.0500707
	1515	-30.008	0.0143294			1515	-107.979	0.052225
	1516	-55.9952	0.0153375			1516	-234.939	0.0641272
	1517	-30.3668	0.011913			1517	-157.527	0.0604554
	1518	-29.0557	0.0114252			1518	-114.653	0.0451346
	1519	-44.6329	0.0132356			1519	-145.545	0.0426881
	1520	-36.7118	0.014628			1520	-145.652	0.0583008
	1521	-54.8543	0.0151958			1521	-212.423	0.0583197
	1522	-52.1044	0.0141626			1522	-205.665	0.0556554
	1523	-47.5683	0.0164438			1523	-174.274	0.0607175
	1524	-86.874	0.0154646			1524	-309.657	0.0547789
	1525	-36.3673	0.0152088			1525	-147.325	0.0618727
	1526	-46.0305	0.0142256			1526	-183.607	0.0568373
	1527	-26.8431	0.0121375			1527	-98.6627	0.0446725
	1528	-54.0147	0.0117346			1528	-249.874	0.0533242
	1529	-46.4865	0.0149253			1529	-159.097	0.0512625
	1530	-37.4618	0.0136311			1530	-174.883	0.0631848
	1531	-52.0526	0.0116976			1531	-213.325	0.0470122
	1532	-49.589	0.014354			1532	-179.65	0.051843
	1533	-71.195	0.0162495			1533	-233.736	0.0535584
	1534	-51.6898	0.0136986			1534	-218.814	0.0576232
	1535	-40.4334	0.0117044			1535	-153.047	0.0443881
	1536	-46.1992	0.0143398			1536	-173.718	0.0539464
	1537	-60.8937	0.0158578			1537	-198.507	0.0518812
	1538	-81.9982	0.0153604			1538	-315.383	0.0583807
	1539	-49.0483	0.0137009			1539	-196.899	0.0549439
	1540	-59.628	0.0162579			1540	-236.06	0.0646802
	1541	-36.0165	0.0155498			1541	-129.094	0.0565206
	1542	-36.3316	0.0149929			1542	-138.643	0.0571984
	1543	-32.3056	0.014424			1543	-110.259	0.0499097
	1544	-66.2903	0.0166333			1544	-244.476	0.061223
	1545	-57.8997	0.0153329			1545	-214.935	0.0568172
	1546	-35.0214	0.0146036			1546	-137.576	0.0575381
	1547	-33.7926	0.0134934			1547	-127.775	0.0513777
	1548	-48.8184	0.0143096			1548	-183.753	0.0538428
	1549	-36.8504	0.0141914			1549	-156.205	0.0597607
	1550	-58.1856	0.0137866			1550	-233.497	0.0549264
	1551	-33.4592	0.0137963			1551	-133.837	0.0549836
	1552	-26.9587	0.0125215			1552	-105.622	0.0495917
	1553	-44.0966	0.0161561			1553	-167.278	0.0615361
	1554	-30.0312	0.0118132			1554	-132.321	0.0518736
	1555	-29.3187	0.0129223			1555	-122.833	0.0539558
	1556	-36.902	0.0144393			1556	-146.884	0.0575514
	1557	-29.8544	0.0110907			1557	-134.879	0.049302
	1558	-27.8285	0.0122234			1558	-108.529	0.0477564
	1559	-81.3712	0.0144102			1559	-313.766	0.0551168
	1560	-34.9771	0.0132983			1560	-168.338	0.0632556
	1561	-36.9402	0.0132083			1561	-145.771	0.0522257
	1562	-24.6325	0.0139515			1562	-96.1993	0.0547553
	1563	-42.4784	0.0141693			1563	-156.545	0.0523016
	1564	-59.6057	0.0155053			1564	-219.523	0.0569617
	1565	-32.2964	0.0166471			1565	-113.098	0.0592485
	1566	-56.0297	0.0163326			1566	-195.946	0.0571728
	1567	-40.0726	0.0125592			1567	-156.131	0.0487764
	1568	-60.1722	0.0162426			1568	-189.459	0.0514269
	1569	-40.8989	0.0167315			1569	-115.797	0.0478774
	1570	-39.3698	0.0148036			1570	-137.012	0.0518497
	1571	-34.247	0.0151892			1571	-124.149	0.0555604
	1572	-67.0807	0.015788			1572	-255.737	0.0600794
	1573	-40.0754	0.012862			1573	-180.009	0.0569352
	1574	-30.4998	0.0132315			1574	-120.252	0.052411
	1575	-54.3293	0.0147256			1575	-202.537	0.0550798
	1576	-56.7592	0.015066			1576	-215.347	0.0566326
	1577	-45.6622	0.0126207			1577	-201.186	0.0554048
	1578	-104.489	0.0154741			1578	-409.425	0.0601426
	1579	-43.8508	0.0125235			1579	-171.158	0.0485444
	1580	-36.8781	0.0102403			1580	-149.181	0.041528
	1581	-44.0352	0.0164885			1581	-145.415	0.0550285
	1582	-59.8307	0.0168465			1582	-218.046	0.0615149
	1583	-64.0545	0.0146867			1583	-287.945	0.0654622
	1584	-43.2958	0.0152136			1584	-172.987	0.0612502
	1585	-20.2612	0.015086			1585	-73.3433	0.0567089
	1586	-39.8121	0.0143668			1586	-154.989	0.0560882
	1587	-45.4077	0.0164953			1587	-160.58	0.0585467
	1588	-35.9385	0.0171492			1588	-106.721	0.0518682
	1589	-31.685	0.0132127			1589	-140.218	0.0578659
	1590	-50.5	0.0144074			1590	-164.382	0.046947
	1591	-43.2091	0.0160323			1591	-163.322	0.0606587
	1592	-40.3661	0.0144354			1592	-142.234	0.0508814
	1593	-42.9365	0.010267			1593	-205.474	0.0487829
	1594	-64.4415	0.0151114			1594	-242.986	0.0562944
	1595	-35.1816	0.0129471			1595	-132.004	0.0487664
	1596	-34.7852	0.0136618			1596	-155.517	0.0611031
	1597	-58.935	0.0149736			1597	-229.27	0.0578013
	1598	-49.1634	0.0128954			1598	-213.325	0.0554209
	1599	-33.3622	0.0148184			1599	-136.027	0.0608692
	1600	-43.5984	0.0125644			1600	-212.883	0.0609117
	1601	-49.298	0.0130893			1601	-209.142	0.0552424
	1602	-63.7829	0.0145492			1602	-251.29	0.0571599
	1603	-47.5455	0.0142427			1603	-177.079	0.0529252
	1604	-50.9069	0.0133939			1604	-228.535	0.0596496
	1605	-42.0049	0.0141979			1605	-121.729	0.0412817
	1606	-39.4114	0.0131086			1606	-151.761	0.0507342
	1607	-41.9662	0.0153299			1607	-157.931	0.057982
	1608	-39.9712	0.0143952			1608	-153.492	0.0553261
	1609	-90.4586	0.0170957			1609	-331.957	0.0626137
	1610	-31.2671	0.0132354			1610	-119.637	0.0510417
	1611	-54.6202	0.0143861			1611	-218.099	0.0573337
	1612	-39.1438	0.0140767			1612	-150.693	0.0540926
	1613	-73.6835	0.0148837			1613	-255.834	0.0512631
	1614	-37.7497	0.0166718			1614	-116.104	0.0520398
	1615	-54.3454	0.0175003			1615	-202.396	0.0658426
	1616	-29.2485	0.0161946			1616	-122.485	0.0686209
	1617	-53.2401	0.0132758			1617	-216.821	0.0537599
	1618	-49.7743	0.0159243			1618	-139.707	0.0448476
	1619	-42.9578	0.0169935			1619	-116.7	0.046913
	1620	-58.7668	0.0168093			1620	-194.918	0.0558654
	1621	-39.7882	0.0145952			1621	-163.782	0.0596104
	1622	-37.1406	0.0142258			1622	-114.258	0.0442534
	1623	-43.0477	0.0159428			1623	-155.472	0.0577702
	1624	-43.2649	0.0154208			1624	-161.047	0.0573488
	1625	-59.2722	0.0149585			1625	-245.756	0.0620826
	1626	-62.0098	0.0188564			1626	-153.635	0.0472745
	1627	-34.1616	0.0170378			1627	-121.816	0.0617936
	1628	-24.1723	0.0134962			1628	-85.7649	0.0487792
	1629	-39.4973	0.0155956			1629	-116.205	0.0461822
	1630	-44.9684	0.0178199			1630	-119.974	0.0480744
	1631	-50.5968	0.0159142			1631	-205.552	0.0645785
	1632	-28.7699	0.0139325			1632	-118.977	0.0581113
	1633	-31.9091	0.0141995			1633	-117.828	0.0530202
	1634	-47.0582	0.0149626			1634	-166.925	0.0529148
	1635	-45.2856	0.0145382			1635	-154.05	0.0494867
	1636	-39.5258	0.015209			1636	-138.48	0.0534657
	1637	-45.0388	0.0140955			1637	-157.449	0.0490031
	1638	-52.9277	0.0150241			1638	-201.784	0.0574264
	1639	-33.13	0.0101067			1639	-133.097	0.0406227
	1640	-37.5848	0.0137346			1640	-162.382	0.0594506
	1641	-39.383	0.0139435			1641	-175.863	0.0622063
	1642	-81.2957	0.0159069			1642	-221.624	0.0430274
	1643	-61.2834	0.0155563			1643	-231.325	0.0588627
	1644	-46.5081	0.0136342			1644	-198.235	0.0585241
	1645	-49.9417	0.0161951			1645	-201.923	0.066152
	1646	-27.7633	0.0128117			1646	-119.643	0.055015
	1647	-53.054	0.0134389			1647	-199.748	0.0500949
	1648	-44.1946	0.014383			1648	-146.593	0.0479616
	1649	-29.8849	0.0170902			1649	-100.438	0.0589794
	1650	-37.7609	0.0139528			1650	-201.202	0.0740382
	1651	-41.1916	0.0118044			1651	-188.184	0.0537323
	1652	-30.353	0.0145016			1652	-114.852	0.0550688
	1653	-50.9911	0.0126602			1653	-190.571	0.0470981
	1654	-45.6894	0.0151093			1654	-180.68	0.0597087
	1655	-48.4748	0.0164465			1655	-190.104	0.0649592
	1656	-59.0468	0.0144505			1656	-241.096	0.059101
	1657	-64.2229	0.0167161			1657	-233.292	0.0608017
	1658	-57.2016	0.0136411			1658	-197.739	0.0470979
	1659	-65.3265	0.0158962			1659	-219.792	0.0535134
	1660	-44.8081	0.0162661			1660	-147.217	0.0539064
	1661	-47.6663	0.0154512			1661	-164.875	0.0538327
	1662	-31.9825	0.0166855			1662	-121.654	0.0645562
	1663	-55.863	0.0139405			1663	-205.412	0.0505303
	1664	-28.4059	0.0108289			1664	-107.718	0.0403768
	1665	-52.1781	0.0156246			1665	-152.209	0.0458919
	1666	-51.0992	0.0136736			1666	-220.311	0.0581357
	1667	-31.4197	0.0110913			1667	-166.763	0.0583683
	1668	-47.5898	0.0127289			1668	-241.739	0.0640814
	1669	-43.3228	0.0148222			1669	-152.57	0.0522032
	1670	-46.1218	0.0140501			1670	-210.415	0.0641523
	1671	-52.3915	0.0154317			1671	-204.069	0.0601667
	1672	-40.9282	0.015495			1672	-172.314	0.0656774
	1673	-45.6283	0.015099			1673	-179.293	0.0595039
	1674	-43.9008	0.0141675			1674	-165.262	0.0532561
	1675	-51.9349	0.0154852			1675	-187.361	0.0559661
	1676	-61.7774	0.0168375			1676	-204.608	0.0560099
	1677	-43.9366	0.0156367			1677	-177.622	0.0630043
	1678	-48.0578	0.014348			1678	-168.277	0.0503879
	1679	-67.4672	0.0135276			1679	-234.438	0.0465585
	1680	-56.0615	0.0139275			1680	-225.397	0.0551873
	1681	-36.4133	0.0131024			1681	-140.763	0.0510791
	1682	-37.2398	0.0143474			1682	-138.496	0.0535305
	1683	-26.207	0.0136111			1683	-120.488	0.0628244
	1684	-44.5036	0.0109989			1684	-202.339	0.0491394
	1685	-49.3971	0.0125653			1685	-177.584	0.0445783
	1686	-74.7426	0.0147124			1686	-263.263	0.0515779
	1687	-85.4192	0.0152328			1687	-338.449	0.0598295
	1688	-50.4599	0.0145363			1688	-234.048	0.0675409
	1689	-40.1616	0.0128189			1689	-185.935	0.0592155
	1690	-54.9373	0.0141777			1690	-193.948	0.0499679
	1691	-47.6123	0.0145378			1691	-194.377	0.05915
	1692	-35.1003	0.0163427			1692	-94.0197	0.0447474
	1693	-63.3501	0.0145507			1693	-259.981	0.0591456
	1694	-53.6472	0.0155388			1694	-201.72	0.0582494
	1695	-42.1247	0.0148606			1695	-165.526	0.0585012
	1696	-50.922	0.0158009			1696	-191.153	0.0595468
	1697	-48.2395	0.0154294			1697	-181.837	0.0583834
	1698	-37.896	0.013029			1698	-176.305	0.05999
	1699	-38.756	0.013722			1699	-146.956	0.052375
	1700	-105.46	0.0152636			1700	-374.558	0.0536623
	1701	-32.6016	0.014078			1701	-136.224	0.0589829
	1702	-35.8961	0.0145155			1702	-154.007	0.063418
	1703	-41.8941	0.0158577			1703	-153.063	0.0582162
	1704	-41.7102	0.0130532			1704	-156.207	0.0487804
	1705	-56.0261	0.0137561			1705	-208.536	0.0509197
	1706	-39.984	0.0142822			1706	-158.506	0.0567364
	1707	-72.8984	0.0143393			1707	-262.183	0.0510342
	1708	-38.862	0.0141131			1708	-137.96	0.0500553
	1709	-54.3766	0.0148781			1709	-202.209	0.0551167
	1710	-49.0525	0.0133803			1710	-199.584	0.0539599
	1711	-50.749	0.0137922			1711	-229.911	0.0626699
	1712	-57.1868	0.0128555			1712	-287.042	0.0633517
	1713	-43.271	0.011788			1713	-196.65	0.0526548
	1714	-46.4173	0.0145904			1714	-148.225	0.0471898
	1715	-64.7915	0.018395			1715	-196.25	0.0557867
	1716	-45.8859	0.012204			1716	-251.673	0.0656697
	1717	-30.8609	0.0122677			1717	-135.036	0.0538164
	1718	-33.6111	0.0151416			1718	-101.748	0.0463764
	1719	-77.4456	0.0144569			1719	-277.457	0.0511529
	1720	-18.216	0.0138262			1720	-76.505	0.0592502
	1721	-39.7463	0.01373			1721	-172.782	0.0599738
	1722	-47.8646	0.0141652			1722	-191.836	0.0568153
	1723	-39.5707	0.0160605			1723	-146.45	0.0600485
	1724	-36.4274	0.0162716			1724	-115.511	0.052283
	1725	-55.7674	0.0153728			1725	-210.381	0.0576972
	1726	-68.7137	0.0162244			1726	-192.651	0.0455919
	1727	-26.3632	0.0121813			1727	-88.265	0.0407743
	1728	-30.5471	0.0122651			1728	-97.4766	0.0397711
	1729	-66.8046	0.0160891			1729	-255.317	0.0611564
	1730	-37.9537	0.014525			1730	-127.502	0.0489101
	1731	-49.8158	0.0138835			1731	-211.184	0.0588096
	1732	-33.6765	0.0133394			1732	-136.637	0.0537193
	1733	-40.6588	0.0129649			1733	-171.658	0.0546011
	1734	-54.2204	0.0150962			1734	-200.397	0.0557016
	1735	-66.6253	0.013973			1735	-272.384	0.0560827
	1736	-42.9945	0.00842164			1736	-177.868	0.0344114
	1737	-67.2624	0.0145137			1737	-293.606	0.0626582
	1738	-38.6716	0.0132422			1738	-180.161	0.0613369
	1739	-33.9759	0.0126342			1739	-145.936	0.0549006
	1740	-53.7954	0.0147375			1740	-244.164	0.0660636
	1741	-36.8339	0.0125855			1741	-160.958	0.0551281
	1742	-57.9963	0.0139298			1742	-282.635	0.0669066
	1743	-64.3123	0.015305			1743	-194.358	0.0463555
	1744	-40.1509	0.0139415			1744	-192.072	0.0664142
	1745	-33.3767	0.0134013			1745	-140.314	0.0563663
	1746	-30.0474	0.0121531			1746	-154.263	0.0618478
	1747	-55.6844	0.0130724			1747	-195.619	0.0455658
	1748	-18.6701	0.0146066			1748	-74.8724	0.0599954
	1749	-50.5173	0.0141178			1749	-239.099	0.0664182
	1750	-37.8335	0.0128739			1750	-172.373	0.0579946
	1751	-53.1559	0.0149345			1751	-182.206	0.0510336
	1752	-51.561	0.0153178			1752	-206.538	0.0615401
	1753	-23.9333	0.0088507			1753	-98.0785	0.0362128
	1754	-35.301	0.0131218			1754	-119.625	0.0445206
	1755	-47.1206	0.0157323			1755	-171.279	0.0574642
	1756	-55.337	0.0124608			1756	-261.536	0.0573222
	1757	-27.5683	0.0127344			1757	-96.0437	0.0450839
	1758	-50.464	0.0171563			1758	-153.289	0.0524578
	1759	-58.3687	0.015215			1759	-233.762	0.0604271
	1760	-20.477	0.0170159			1760	-48.3308	0.0426642
	1761	-33.627	0.0143383			1761	-141.95	0.0602586
	1762	-62.9639	0.0116816			1762	-264.813	0.0486234
	1763	-53.8845	0.0153071			1763	-178.464	0.0508797
	1764	-59.6583	0.0143175			1764	-289.376	0.0687772
	1765	-50.9313	0.0146707			1765	-162.67	0.0473595
	1766	-61.5823	0.0159585			1766	-260.017	0.0673118
	1767	-38.0359	0.0158067			1767	-168.291	0.0705318
	1768	-35.629	0.0125303			1768	-155.002	0.0544544
	1769	-59.9184	0.0127287			1769	-249.502	0.0524926
	1770	-48.6592	0.0116306			1770	-245.499	0.0580378
	1771	-52.5976	0.012182			1771	-199.232	0.0459725
	1772	-42.8845	0.0162259			1772	-151.05	0.0579347
	1773	-43.2986	0.0128634			1773	-203.691	0.0599776
	1774	-49.5691	0.0156542			1774	-182.88	0.0581013
	1775	-47.658	0.0175746			1775	-160.563	0.0597644
	1776	-50.3161	0.0133995			1776	-229.229	0.060175
	1777	-30.9588	0.0118831			1777	-119.69	0.0457344
	1778	-35.6618	0.0143521			1778	-144.092	0.0581913
	1779	-36.2683	0.0128277			1779	-187.026	0.0659148
	1780	-37.5252	0.0142462			1780	-110.527	0.0422214
	1781	-53.1576	0.0172732			1781	-170.931	0.0558839
	1782	-47.2295	0.015715			1782	-192.506	0.0639027
	1783	-27.4074	0.0149954			1783	-100.417	0.0556639
	1784	-59.8823	0.0153489			1784	-230.384	0.0587735
	1785	-43.8107	0.0155908			1785	-171.747	0.0611979
	1786	-45.5425	0.0134091			1786	-205.565	0.0600616
	1787	-64.733	0.0157581			1787	-208.551	0.050876
	1788	-31.8949	0.0168613			1788	-116.897	0.0628311
	1789	-61.1702	0.0150239			1789	-248.277	0.0607906
	1790	-43.4219	0.0143198			1790	-144.065	0.0475039
	1791	-62.5611	0.0157941			1791	-269.446	0.0677756
	1792	-38.3304	0.0120901			1792	-140.323	0.0442773
	1793	-32.115	0.014156			1793	-107.071	0.0476495
	1794	-51.539	0.0121375			1794	-220.437	0.0511111
	1795	-31.9213	0.0134104			1795	-115.868	0.0488771
	1796	-36.258	0.0149887			1796	-152.277	0.0637037
	1797	-52.2952	0.0130803			1797	-209.608	0.0516731
	1798	-27.2024	0.0108269			1798	-84.5002	0.0339282
	1799	-24.0962	0.0160093			1799	-94.3933	0.0643287
	1800	-48.0802	0.0138791			1800	-204.162	0.0582113
	1801	-48.0326	0.0132771			1801	-176.971	0.0486584
	1802	-30.0746	0.0153056			1802	-105.909	0.0543093
	1803	-26.3383	0.00786861			1803	-101.654	0.0304755
	1804	-62.4411	0.015938			1804	-197.351	0.050293
	1805	-26.7952	0.0129557			1805	-98.9615	0.0488097
	1806	-79.6155	0.0165312			1806	-267.702	0.0556247
	1807	-38.7029	0.0138009			1807	-150.361	0.0536529
	1808	-30.744	0.0149077			1808	-133.754	0.0654133
	1809	-30.4469	0.011778			1809	-157.871	0.0603415
	1810	-48.8892	0.0123286			1810	-230.897	0.0578492
	1811	-28.162	0.0162239			1811	-109.792	0.0640842
	1812	-40.0176	0.0162547			1812	-136.842	0.05606
	1813	-74.3979	0.0171842			1813	-207.692	0.0473975
	1814	-23.9681	0.0135145			1814	-107.124	0.0605195
	1815	-50.0889	0.0127663			1815	-208.01	0.052886
	1816	-35.2496	0.0166463			1816	-113.377	0.0540472
	1817	-64.364	0.0178254			1817	-183.665	0.0508023
	1818	-56.6294	0.0148058			1818	-191.571	0.049846
	1819	-72.6629	0.0156015			1819	-211.292	0.0447201
	1820	-45.2834	0.0118158			1820	-193.082	0.0498731
	1821	-68.3485	0.0143346			1821	-225.48	0.0472506
	1822	-72.3891	0.0142236			1822	-231.389	0.0455366
	1823	-74.4265	0.0163541			1823	-245.347	0.054227
	1824	-36.6625	0.0170393			1824	-123.95	0.058808
	1825	-58.0437	0.0148645			1825	-209.301	0.0537987
	1826	-30.3358	0.0134969			1826	-140.911	0.0622414
	1827	-27.6093	0.013683			1827	-122.815	0.0612657
	1828	-55.9606	0.0115788			1828	-269.167	0.05505
	1829	-33.2439	0.0157189			1829	-119.718	0.057275
	1830	-55.0502	0.0141269			1830	-230.306	0.0594206
	1831	-89.2039	0.0168802			1831	-289.106	0.0539286
	1832	-27.6259	0.0149068			1832	-91.7519	0.050441
	1833	-39.2325	0.0155075			1833	-145.03	0.0576334
	1834	-45.638	0.0137348			1834	-189.834	0.0564162
	1835	-37.189	0.0121009			1835	-147.788	0.0475401
	1836	-78.0528	0.0139231			1836	-279.155	0.0496825
	1837	-43.5589	0.0185718			1837	-137.342	0.0592155
	1838	-30.9598	0.015465			1838	-104.532	0.0535715
	1839	-43.9468	0.0135486			1839	-155.576	0.0476092
	1840	-43.2957	0.0137047			1840	-199.353	0.0625506
	1841	-38.8774	0.0133213			1841	-165.563	0.0572263
	1842	-56.2617	0.0166417			1842	-169.184	0.0501025
	1843	-41.2494	0.0157883			1843	-117.96	0.0451818
	1844	-62.6634	0.0141313			1844	-248.053	0.0552492
	1845	-29.8207	0.0131618			1845	-136.255	0.0604158
	1846	-46.9446	0.0153443			1846	-182.496	0.0599036
	1847	-65.498	0.015174			1847	-207.133	0.04777
	1848	-50.7058	0.01595			1848	-155.854	0.0490326
	1849	-35.5403	0.0147963			1849	-136.565	0.0570452
	1850	-34.624	0.0138263			1850	-147.652	0.0593464
	1851	-99.4008	0.0164341			1851	-360.242	0.0590916
	1852	-51.5391	0.015204			1852	-201.785	0.0594843
	1853	-67.4683	0.0165409			1853	-226.609	0.0554714
	1854	-73.9118	0.0151627			1854	-255.145	0.052235
	1855	-79.3936	0.0152394			1855	-304.42	0.0578847
	1856	-23.5641	0.0135931			1856	-96.5366	0.0568773
	1857	-37.3254	0.0146617			1857	-144.171	0.0570777
	1858	-37.0989	0.0129874			1858	-175.416	0.060279
	1859	-21.0797	0.0103826			1859	-72.7999	0.0362586
	1860	-28.0816	0.0108273			1860	-129.663	0.0502744
	1861	-65.3714	0.0170365			1861	-235.728	0.0611582
	1862	-34.1244	0.0161352			1862	-110.396	0.0530063
	1863	-97.2738	0.0167778			1863	-356.657	0.0609877
	1864	-72.4211	0.0133636			1864	-247.821	0.045341
	1865	-32.0115	0.0119514			1865	-162.007	0.061313
	1866	-52.1886	0.0143649			1866	-222.658	0.0608677
	1867	-46.7676	0.0148667			1867	-163.759	0.0517606
	1868	-42.5242	0.0119161			1868	-190.751	0.0530297
	1869	-38.3841	0.0138987			1869	-161.271	0.057925
	1870	-28.5677	0.0133402			1870	-105.623	0.0500896
	1871	-24.2785	0.0101568			1871	-80.2742	0.0339091
	1872	-49.7084	0.0166158			1872	-162.703	0.0543977
	1873	-55.5481	0.0141466			1873	-178.755	0.0454551
	1874	-53.261	0.0156563			1874	-165.975	0.0484234
	1875	-65.4582	0.0130065			1875	-264.451	0.0520094
	1876	-34.5277	0.0151249			1876	-127.456	0.0560964
	1877	-46.0646	0.0120324			1877	-204.022	0.0532282
	1878	-50.0454	0.0134282			1878	-192.564	0.0515141
	1879	-67.9201	0.0177359			1879	-203.85	0.0525116
	1880	-33.6352	0.0122414			1880	-122.601	0.0452681
	1881	-34.7457	0.0150145			1881	-139.731	0.0610959
	1882	-40.2246	0.0133269			1882	-180.02	0.0593903
	1883	-69.7154	0.0142655			1883	-210.59	0.042383
	1884	-31.6724	0.0118764			1884	-145.376	0.05407
	1885	-31.4306	0.0133527			1885	-140.835	0.0598353
	1886	-34.5783	0.0131776			1886	-121.508	0.0464966
	1887	-56.6401	0.0139714			1887	-214.565	0.0530721
	1888	-44.8007	0.0146111			1888	-176.017	0.0564156
	1889	-43.913	0.013091			1889	-148.354	0.0442463
	1890	-50.8604	0.0161715			1890	-179.474	0.0569831
	1891	-48.2403	0.0139192			1891	-170.003	0.0491471
	1892	-43.6224	0.0150954			1892	-155.679	0.0545583
	1893	-25.7136	0.0147879			1893	-96.6457	0.0563211
	1894	-69.5246	0.0143328			1894	-279.502	0.056652
	1895	-39.8954	0.013351			1895	-176.461	0.058563
	1896	-33.5342	0.0121802			1896	-137.413	0.0501454
	1897	-39.1589	0.0167886			1897	-121.766	0.0525468
	1898	-51.8847	0.0137672			1898	-169.947	0.0452372
	1899	-28.4817	0.017272			1899	-91.6135	0.0566614
	1900	-36.3509	0.0158703			1900	-125.328	0.0551655
	1901	-49.1632	0.014287			1901	-187.871	0.0545624
	1902	-38.4931	0.0145227			1902	-171.111	0.0634503
	1903	-27.6715	0.0140737			1903	-95.5556	0.0496981
	1904	-36.9722	0.0163179			1904	-108.211	0.0484069
	1905	-57.2007	0.0140923			1905	-270.957	0.0663346
	1906	-49.2441	0.0159328			1906	-156.933	0.0505677
	1907	-32.7734	0.0147539			1907	-114.322	0.0522542
	1908	-57.8312	0.015516			1908	-228.257	0.0615211
	1909	-72.1402	0.0145648			1909	-331.964	0.0664957
	1910	-38.2945	0.0157289			1910	-122.605	0.0505657
	1911	-65.3161	0.014805			1911	-239.62	0.054429
	1912	-38.8916	0.013556			1912	-201.865	0.0702809
	1913	-48.663	0.0151997			1913	-182.009	0.0572174
	1914	-37.0959	0.0150621			1914	-123.805	0.0508032
	1915	-40.2227	0.0174467			1915	-131.195	0.0569107
	1916	-46.9341	0.0135135			1916	-200.946	0.0580416
	1917	-68.7644	0.0171944			1917	-175.42	0.0437723
	1918	-40.8441	0.0121788			1918	-205.426	0.0612953
	1919	-69.9127	0.0151078			1919	-268.259	0.0568466
	1920	-20.3622	0.0110327			1920	-87.0148	0.0473522
	1921	-59.0982	0.0124667			1921	-318.538	0.0669175
	1922	-33.2946	0.0130349			1922	-137.841	0.053028
	1923	-38.4924	0.0125683			1923	-122.763	0.04023
	1924	-67.2858	0.0169902			1924	-205.779	0.0519209
	1925	-23.4411	0.014894			1925	-89.4803	0.0580882
	1926	-62.1949	0.016006			1926	-202.971	0.0524414
	1927	-61.812	0.0161355			1927	-204.297	0.0531556
	1928	-36.8457	0.0141897			1928	-148.817	0.0568805
	1929	-80.8505	0.0137449			1929	-300.254	0.0505361
	1930	-42.709	0.0146927			1930	-181.036	0.0623433
	1931	-35.7348	0.0122362			1931	-171.787	0.0591326
	1932	-46.3675	0.0147006			1932	-163.826	0.0515143
	1933	-40.421	0.0147211			1933	-141.941	0.0512143
	1934	-47.6929	0.0147551			1934	-176.042	0.054713
	1935	-45.8288	0.0143906			1935	-204.048	0.0642184
	1936	-37.1629	0.0169397			1936	-120.199	0.0556029
	1937	-41.1016	0.0164642			1937	-119.114	0.0482364
	1938	-38.2654	0.0124922			1938	-186.414	0.0603062
	1939	-30.7396	0.0123582			1939	-147.305	0.057628
	1940	-29.2336	0.00959328			1940	-108.014	0.0353285
	1941	-22.0153	0.0125939			1941	-83.7934	0.0484914
	1942	-32.6819	0.0118355			1942	-131.218	0.0479797
	1943	-65.2859	0.0177807			1943	-196.647	0.0526935
	1944	-25.6103	0.0125721			1944	-96.6075	0.0478099
	1945	-49.6692	0.0122237			1945	-192.683	0.0469882
	1946	-32.0697	0.0155761			1946	-141.498	0.0684782
	1947	-31.2911	0.0151427			1947	-76.7748	0.0383776
	1948	-42.0926	0.015646			1948	-147.482	0.054951
	1949	-42.8484	0.0141976			1949	-165.317	0.0542475
	1950	-34.1976	0.014367			1950	-126.316	0.0531879
	1951	-41.135	0.0136612			1951	-179.61	0.0595919
	1952	-36.711	0.0149743			1952	-156.503	0.0639083
	1953	-49.3068	0.0162327			1953	-150.933	0.0501567
	1954	-58.5745	0.0181726			1954	-183.465	0.0572184
	1955	-26.3855	0.014368			1955	-110.507	0.0612349
	1956	-46.8473	0.0147344			1956	-199.491	0.062635
	1957	-32.2516	0.0145254			1957	-148.983	0.0672795
	1958	-37.6581	0.016471			1958	-123.664	0.0546759
	1959	-50.3829	0.0169519			1959	-163.422	0.0551796
	1960	-55.7072	0.0165789			1960	-168.843	0.0504908
	1961	-57.0501	0.0159835			1961	-166.932	0.0467307
	1962	-49.2656	0.0155444			1962	-181.913	0.0573366
	1963	-13.7186	0.010952			1963	-59.9565	0.0492955
	1964	-50.3332	0.0176509			1964	-152.638	0.053432
	1965	-20.0642	0.0123829			1965	-82.6086	0.0516017
	1966	-27.0839	0.015389			1966	-99.2892	0.0568593
	1967	-45.2162	0.0138345			1967	-176.95	0.054345
	1968	-58.0144	0.015945			1968	-244.579	0.0668584
	1969	-52.5576	0.0131607			1969	-209.847	0.0521104
	1970	-53.8046	0.0162594			1970	-171.116	0.0519472
	1971	-26.3066	0.0125661			1971	-119.533	0.0578433
	1972	-37.1978	0.0170829			1972	-117.235	0.054987
	1973	-34.7432	0.0153801			1973	-130.2	0.057889
	1974	-69.8791	0.0164045			1974	-195.126	0.0455437
	1975	-59.7177	0.0149506			1975	-216.641	0.0543358
	1976	-47.0516	0.0128873			1976	-139.299	0.0381024
	1977	-62.9696	0.0147773			1977	-232.826	0.0545829
	1978	-49.4646	0.0133733			1978	-205.508	0.0553651
	1979	-48.7849	0.0170559			1979	-164.834	0.0578796
	1980	-38.6799	0.0161027			1980	-121.367	0.0514251
	1981	-42.2165	0.0168801			1981	-170.769	0.0685384
	1982	-49.3432	0.0151907			1982	-191.173	0.0591689
	1983	-53.3311	0.0131156			1983	-186.606	0.0457651
	1984	-53.4812	0.0149987			1984	-220.472	0.0622585
	1985	-53.6602	0.0189158			1985	-179.091	0.0634589
	1986	-21.251	0.0130249			1986	-84.4372	0.0532798
	1987	-35.2927	0.0146031			1987	-101.943	0.0422421
	1988	-27.7563	0.0123089			1988	-88.901	0.0396145
	1989	-52.3492	0.0182661			1989	-130.236	0.0459881
	1990	-58.6137	0.0168346			1990	-237.474	0.0682272
	1991	-61.4592	0.0156836			1991	-206.416	0.0527592
	1992	-64.9411	0.0162845			1992	-203.318	0.0507181
	1993	-30.9783	0.0125919			1993	-169.152	0.0684985
	1994	-36.5212	0.0113138			1994	-146.301	0.0451432
	1995	-25.3372	0.0133808			1995	-110.03	0.0586436
	1996	-47.5653	0.012946			1996	-227.542	0.0610781
	1997	-57.8572	0.0161961			1997	-177.907	0.049912
[truncated: 8,002 more rows]
