# Supplementary material for: Cost-effectiveness and cost-utility of a digital technology-driven hierarchical healthcare screening pattern in China
Source: Nat Commun. 2024 Apr 30;15:3650. doi: 10.1038/s41467-024-47211-w (PMC11061155; doi:10.1038/s41467-024-47211-w)
Supplement: Supplementary file 6 — Source Data [file 41467_2024_47211_MOESM6_ESM.zip › source data/tornado_PSA.xlsx]

## Sheet: illustration
	strategy	frequency
NoScreen	no screening
TeleScreen_30	telescreening	once-off
TeleScreen_5	telescreening	every 5 years
TeleScreen_4	telescreening	every 4 years
TeleScreen_3	telescreening	every 3 years
TeleScreen_2	telescreening	every 2 years
TeleScreen_1	telescreening	every year
AIScreen_30	AI screening	once-off
AIScreen_5	AI screening	every 5 years
AIScreen_4	AI screening	every 4 years
AIScreen_3	AI screening	every 3 years
AIScreen_2	AI screening	every 2 years
AIScreen_1	AI screening	every year
DHScreen_30	digital technology-driven hierarchical screening	once-off
DHScreen_5	digital technology-driven hierarchical screening	every 5 years
DHScreen_4	digital technology-driven hierarchical screening	every 4 years
DHScreen_3	digital technology-driven hierarchical screening	every 3 years
DHScreen_2	digital technology-driven hierarchical screening	every 2 years
DHScreen_1	digital technology-driven hierarchical screening	every year

## Sheet: tornado_urban
TeleScreen_30 vs NoScreen ICUR	ICUR_gap	ICUR_bottom	ICUR_top		AIScreen_30 vs NoScreen ICUR	ICUR_gap	ICUR_bottom	ICUR_top		DHScreen_30 vs NoScreen ICUR	ICUR_gap	ICUR_bottom	ICUR_top
Indirect costs for the blindness	2697.9	-2815.68	-117.779		Indirect costs for the blindness	2697.9	-3406.25	-708.354		Indirect costs for the blindness	2697.9	-3766.34	-1068.44
Costs for telescreening	997.369	-1965.41	-968.044		Utility for the POST-1	758.654	-2504.34	-1745.69		Utility for the POST-1	891.442	-2942.68	-2051.24
Utility for the POST-1	540.873	-1785.44	-1244.57		Costs for AI telescreening	406.74	-2260.67	-1853.93		Utility for moderate cataract	370.519	-2616.77	-2246.25
Prevalence of severe cataract	419.196	-1668.1	-1248.9		Prevalence of severe cataract	372.757	-2236.37	-1863.61		Prevalence of severe cataract	342.429	-2581.89	-2239.46
Opportunistic case finding rate	408.526	-1657.77	-1249.25		Utility for moderate cataract	315.327	-2226.98	-1911.65		Prevalence of moderate cataract	334.233	-2594.66	-2260.43
Utility for moderate cataract	224.808	-1587.7	-1362.89		Prevalence of moderate cataract	286.144	-2209.07	-1922.92		Utility for severe cataract	158.803	-2499.4	-2340.6
Prevalence of moderate cataract	214.132	-1580.3	-1366.17		Opportunistic case finding rate	199.199	-2152.32	-1953.12		To the POST-3	105.572	-2470.32	-2364.74
Compliance with tlescreening referral	201.489	-1557.4	-1355.91		Utility for severe cataract	135.148	-2127.09	-1991.95		Utility for the POST-2	99.3037	-2468.07	-2368.76
Sensitivity of tlescreening	164.836	-1517.88	-1353.05		Specificity of AI tlescreening	109.235	-2083.11	-1973.87		Costs for treatment at moderate cataract	73.9822	-2454.39	-2380.4
To the POST-3	113.671	-1523.71	-1410.04		To the POST-3	108.64	-2111.76	-2003.12		Moderate to severe	73.7162	-2454.06	-2380.34
Specificity of tlescreening	109.005	-1492.48	-1383.47		Utility for the POST-2	84.5116	-2100.43	-2015.92		Opportunistic case finding rate	72.0124	-2454.04	-2382.03
Utility for severe cataract	96.3519	-1516.49	-1420.13		Compliance with AI tlescreening referral	82.1696	-2094.28	-2012.11		Costs for DH screening	69.3473	-2452.07	-2382.72
Moderate to severe	76.4699	-1504.76	-1428.29		Moderate to severe	74.7592	-2094.49	-2019.73		Specificity of AI smartphone screening	67.4528	-2451.12	-2383.67
To the POST-1	74.0477	-1500.36	-1426.32		Costs for treatment at moderate cataract	73.9822	-2094.29	-2020.31		To the POST-2	55.5683	-2445.02	-2389.45
Costs for treatment at moderate cataract	73.9822	-1503.72	-1429.74		Sensitivity of AI tlescreening	70.5527	-2079.8	-2009.24		To the POST-1	51.4545	-2440.77	-2389.31
Utility for the POST-2	60.2515	-1497.47	-1437.22		To the POST-1	60.0123	-2084.56	-2024.55		Utility for the POST-3	48.1852	-2441.73	-2393.54
To the POST-2	40.9093	-1487.06	-1446.16		To the POST-2	50.0158	-2082.17	-2032.15		Compliance with treatment	36.9562	-2437.19	-2400.23
Utility for the POST-3	29.2359	-1481.49	-1452.26		Utility for the POST-3	41.0076	-2078.01	-2037		Costs for examination at moderate cataract	18.1728	-2426.48	-2408.31
Compliance with treatment	25.228	-1479.99	-1454.76		Compliance with treatment	32.5141	-2074.62	-2042.11		Compliance with DH screening referral	14.0094	-2423.7	-2409.69
Costs for examination at moderate cataract	18.1729	-1475.82	-1457.64		Costs for examination at moderate cataract	18.1728	-2066.39	-2048.22		Specificity of DH screening	13.1446	-2420.5	-2407.36
Costs for examination at normal	9.08575	-1471.27	-1462.19		Costs for examination at normal	9.10492	-2061.86	-2052.75		Sensitivity of DH screening	11.8178	-2421.16	-2409.34
Costs for treatment at severe cataract	7.3139	-1470.39	-1463.07		Costs for treatment at severe cataract	7.3139	-2060.96	-2053.65		Sensitivity of AI smartphone screening	8.13815	-2421.06	-2412.92
Costs for examination at severe cataract	1.61987	-1467.54	-1465.92		Costs for examination at severe cataract	1.61987	-2058.11	-2056.49		Costs for treatment at severe cataract	7.3139	-2421.05	-2413.74
Costs for examination at mild cataract	1.21392	-1467.34	-1466.12		Costs for examination at mild cataract	1.21648	-2057.91	-2056.7		Costs for examination at severe cataract	1.61987	-2418.2	-2416.58
Prevalence of mild cataract	0.460469	-1466.96	-1466.5		Prevalence of mild cataract	0.461341	-2057.53	-2057.07		Costs for examination at normal	1.09563	-2417.94	-2416.85
Normal to mild	0.000289153	-1466.73	-1466.73		Mild to moderate	0.000304919	-2057.3	-2057.3		Costs for examination at mild cataract	0.146383	-2417.47	-2417.32
Mild to moderate	0.000219105	-1466.73	-1466.73		Normal to mild	0.000163218	-2057.3	-2057.3		Prevalence of mild cataract	0.0553798	-2417.42	-2417.37
Compliance with tlescreening	0.000203555	-1466.73	-1466.73		Compliance with AI tlescreening	9.24753e-05	-2057.3	-2057.3		Normal to mild	0.000291503	-2417.4	-2417.39
Utility for normal	7.29187e-10	-1466.73	-1466.73		Utility for mild cataract	3.93811e-10	-2057.3	-2057.3		Mild to moderate	0.000199796	-2417.39	-2417.39
Utility for mild cataract	5.46834e-10	-1466.73	-1466.73		Utility for normal	1.96906e-10	-2057.3	-2057.3		Compliance with AI smartphone screening	0.000198291	-2417.39	-2417.39
Costs for DH screening	0	-1466.73	-1466.73		Compliance with tlescreening	0	-2057.3	-2057.3		Compliance with DH screening	0.000187573	-2417.39	-2417.39
Costs for AI telescreening	0	-1466.73	-1466.73		Compliance with AI smartphone screening	0	-2057.3	-2057.3		Utility for normal	6.70752e-10	-2417.39	-2417.39
Compliance with DH screening	0	-1466.73	-1466.73		Costs for telescreening	0	-2057.3	-2057.3		Utility for mild cataract	6.70298e-10	-2417.39	-2417.39
Compliance with DH screening referral	0	-1466.73	-1466.73		Costs for DH screening	0	-2057.3	-2057.3		Sensitivity of tlescreening	0	-2417.39	-2417.39
Compliance with AI tlescreening	0	-1466.73	-1466.73		Compliance with tlescreening referral	0	-2057.3	-2057.3		Specificity of tlescreening	0	-2417.39	-2417.39
Sensitivity of AI smartphone screening	0	-1466.73	-1466.73		Compliance with DH screening referral	0	-2057.3	-2057.3		Compliance with AI tlescreening	0	-2417.39	-2417.39
Specificity of AI smartphone screening	0	-1466.73	-1466.73		Compliance with DH screening	0	-2057.3	-2057.3		Specificity of AI tlescreening	0	-2417.39	-2417.39
Specificity of DH screening	0	-1466.73	-1466.73		Specificity of AI smartphone screening	0	-2057.3	-2057.3		Compliance with AI tlescreening referral	0	-2417.39	-2417.39
Sensitivity of DH screening	0	-1466.73	-1466.73		Specificity of DH screening	0	-2057.3	-2057.3		Compliance with tlescreening referral	0	-2417.39	-2417.39
Specificity of AI tlescreening	0	-1466.73	-1466.73		Sensitivity of DH screening	0	-2057.3	-2057.3		Costs for AI telescreening	0	-2417.39	-2417.39
Sensitivity of AI tlescreening	0	-1466.73	-1466.73		Specificity of tlescreening	0	-2057.3	-2057.3		Compliance with tlescreening	0	-2417.39	-2417.39
Compliance with AI smartphone screening	0	-1466.73	-1466.73		Sensitivity of tlescreening	0	-2057.3	-2057.3		Costs for telescreening	0	-2417.39	-2417.39
Compliance with AI tlescreening referral	0	-1466.73	-1466.73		Sensitivity of AI smartphone screening	0	-2057.3	-2057.3		Sensitivity of AI tlescreening	0	-2417.39	-2417.39

## Sheet: tornado_rural
TeleScreen_30 vs NoScreen ICUR	ICUR_gap	ICUR_bottom	ICUR_top		AIScreen_30 vs NoScreen ICUR	ICUR_gap	ICUR_bottom	ICUR_top		DHScreen_30 vs NoScreen ICUR	ICUR_gap	ICUR_bottom	ICUR_top
Indirect costs for the blindness	3361.26	-4062.8	-701.533		Indirect costs for the blindness	3361.26	-4583.16	-1221.89		Indirect costs for the blindness	3361.26	-4696.04	-1334.78
Utility for the POST-1	782.887	-2836.28	-2053.39		Utility for the POST-1	953.901	-3455.84	-2501.94		Utility for the POST-1	991	-3590.24	-2599.24
Prevalence of severe cataract	373.415	-2561.39	-2187.97		Utility for moderate cataract	412.547	-3123.38	-2710.84		Utility for moderate cataract	428.592	-3244.86	-2816.27
Utility for moderate cataract	338.586	-2563.43	-2224.84		Prevalence of severe cataract	328.786	-3060.33	-2731.54		Prevalence of severe cataract	319.034	-3168.53	-2849.5
Prevalence of moderate cataract	233.574	-2505.95	-2272.37		Prevalence of moderate cataract	301.789	-3062.46	-2760.67		Prevalence of moderate cataract	316.726	-3183.26	-2866.54
Costs for telescreening	227.904	-2496.12	-2268.21		Utility for the POST-2	233.315	-3023.86	-2790.55		Utility for the POST-2	242.389	-3141.47	-2899.08
Utility for the POST-2	191.486	-2481.75	-2290.26		Utility for severe cataract	225.638	-3019.72	-2794.08		Utility for severe cataract	234.413	-3137.16	-2902.75
Utility for severe cataract	185.186	-2478.35	-2293.16		Specificity of AI tlescreening	149.691	-2937.88	-2788.19		Moderate to severe	137.696	-3083.31	-2945.61
Opportunistic case finding rate	178.514	-2470.38	-2291.86		Moderate to severe	138.324	-2970.73	-2832.41		To the POST-2	110.065	-3069.76	-2959.7
Specificity of tlescreening	142.131	-2453.23	-2311.1		To the POST-2	107.141	-2955.43	-2848.29		Costs for treatment at moderate cataract	97.7947	-3064.31	-2966.51
Moderate to severe	141.221	-2451.8	-2310.58		Costs for AI telescreening	98.5754	-2951.81	-2853.24		To the POST-3	97.6001	-3064.34	-2966.74
Costs for examination at normal	139.486	-2451.91	-2312.42		To the POST-3	98.3813	-2951.84	-2853.46		Utility for the POST-3	56.0019	-3043.67	-2987.67
To the POST-3	101.982	-2433.29	-2331.31		Costs for treatment at moderate cataract	97.7947	-2951.42	-2853.63		Opportunistic case finding rate	52.061	-3042.04	-2989.98
Costs for treatment at moderate cataract	97.7946	-2431.06	-2333.27		Opportunistic case finding rate	74.9791	-2940.3	-2865.33		Compliance with treatment	32.8715	-3031.71	-2998.83
To the POST-2	93.6622	-2428.42	-2334.75		Utility for the POST-3	53.9054	-2929.73	-2875.82		Costs for examination at moderate cataract	26.6066	-3028.71	-3002.11
Sensitivity of tlescreening	84.0189	-2393.48	-2309.46		Compliance with treatment	28.1422	-2916.16	-2888.02		Specificity of AI smartphone screening	22.2147	-3026.52	-3004.3
Compliance with tlescreening referral	46.0411	-2402.88	-2356.84		Costs for examination at moderate cataract	26.6066	-2915.83	-2889.22		Specificity of DH screening	18.0129	-3019.66	-3001.65
Utility for the POST-3	44.2413	-2404.49	-2360.25		Sensitivity of AI tlescreening	21.8463	-2909.49	-2887.64		Costs for DH screening	16.7955	-3023.81	-3007.01
Costs for examination at mild cataract	31.0712	-2397.7	-2366.63		Compliance with AI tlescreening referral	19.9142	-2911.49	-2891.57		To the POST-1	11.8749	-3021.85	-3009.98
Costs for examination at moderate cataract	26.6066	-2395.47	-2368.86		Costs for examination at normal	11.5673	-2908.31	-2896.74		Costs for treatment at severe cataract	4.40872	-3017.61	-3013.21
To the POST-1	8.93129	-2386.25	-2377.32		To the POST-1	8.16594	-2906.96	-2898.79		Sensitivity of DH screening	3.43371	-3016.5	-3013.07
Compliance with treatment	6.34146	-2383.55	-2377.21		Costs for treatment at severe cataract	4.40872	-2904.73	-2900.32		Compliance with DH screening referral	3.39314	-3016.94	-3013.54
Costs for treatment at severe cataract	4.40872	-2384.37	-2379.96		Costs for examination at mild cataract	2.57668	-2903.81	-2901.24		Sensitivity of AI smartphone screening	2.68029	-3016.62	-3013.94
Prevalence of mild cataract	3.44086	-2383.88	-2380.44		Costs for examination at severe cataract	1.1109	-2903.08	-2901.97		Costs for examination at normal	1.39194	-3016.11	-3014.71
Costs for examination at severe cataract	1.1109	-2382.72	-2381.61		Prevalence of mild cataract	0.285164	-2902.67	-2902.38		Costs for examination at severe cataract	1.1109	-3015.96	-3014.85
Compliance with tlescreening	0.000258063	-2382.16	-2382.16		Compliance with AI tlescreening	0.000168482	-2902.52	-2902.52		Costs for examination at mild cataract	0.310061	-3015.56	-3015.25
Mild to moderate	0.000157509	-2382.16	-2382.16		Normal to mild	0.000159873	-2902.52	-2902.52		Prevalence of mild cataract	0.0342156	-3015.43	-3015.39
Normal to mild	9.26239e-05	-2382.16	-2382.16		Mild to moderate	4.68159e-05	-2902.52	-2902.52		Compliance with AI smartphone screening	0.000149727	-3015.41	-3015.41
Utility for mild cataract	4.6839e-10	-2382.16	-2382.16		Utility for normal	3.64253e-10	-2902.52	-2902.52		Mild to moderate	0.000132899	-3015.41	-3015.41
Utility for normal	3.74712e-10	-2382.16	-2382.16		Utility for mild cataract	1.82354e-10	-2902.52	-2902.52		Normal to mild	0.00012027	-3015.41	-3015.41
Compliance with AI smartphone screening	0	-2382.16	-2382.16		Compliance with AI smartphone screening	0	-2902.52	-2902.52		Compliance with DH screening	0.000118677	-3015.41	-3015.41
Costs for DH screening	0	-2382.16	-2382.16		Costs for telescreening	0	-2902.52	-2902.52		Utility for normal	3.64707e-10	-3015.41	-3015.41
Costs for AI telescreening	0	-2382.16	-2382.16		Costs for DH screening	0	-2902.52	-2902.52		Utility for mild cataract	2.73758e-10	-3015.41	-3015.41
Compliance with AI tlescreening	0	-2382.16	-2382.16		Compliance with tlescreening	0	-2902.52	-2902.52		Sensitivity of tlescreening	0	-3015.41	-3015.41
Compliance with AI tlescreening referral	0	-2382.16	-2382.16		Compliance with tlescreening referral	0	-2902.52	-2902.52		Specificity of tlescreening	0	-3015.41	-3015.41
Compliance with DH screening referral	0	-2382.16	-2382.16		Compliance with DH screening referral	0	-2902.52	-2902.52		Sensitivity of AI tlescreening	0	-3015.41	-3015.41
Compliance with DH screening	0	-2382.16	-2382.16		Compliance with DH screening	0	-2902.52	-2902.52		Specificity of AI tlescreening	0	-3015.41	-3015.41
Specificity of DH screening	0	-2382.16	-2382.16		Specificity of AI smartphone screening	0	-2902.52	-2902.52		Compliance with AI tlescreening referral	0	-3015.41	-3015.41
Sensitivity of DH screening	0	-2382.16	-2382.16		Specificity of DH screening	0	-2902.52	-2902.52		Compliance with AI tlescreening	0	-3015.41	-3015.41
Specificity of AI tlescreening	0	-2382.16	-2382.16		Sensitivity of DH screening	0	-2902.52	-2902.52		Compliance with tlescreening referral	0	-3015.41	-3015.41
Sensitivity of AI tlescreening	0	-2382.16	-2382.16		Specificity of tlescreening	0	-2902.52	-2902.52		Costs for AI telescreening	0	-3015.41	-3015.41
Specificity of AI smartphone screening	0	-2382.16	-2382.16		Sensitivity of tlescreening	0	-2902.52	-2902.52		Compliance with tlescreening	0	-3015.41	-3015.41
Sensitivity of AI smartphone screening	0	-2382.16	-2382.16		Sensitivity of AI smartphone screening	0	-2902.52	-2902.52		Costs for telescreening	0	-3015.41	-3015.41

## Sheet: PSA_urban
name	NoScreen cost	NoScreen utility	NoScreen blindness	TeleScreen_30 cost	TeleScreen_30 utility	TeleScreen_30 blindness	TeleScreen_5 cost	TeleScreen_5 utility	TeleScreen_5 blindness	TeleScreen_4 cost	TeleScreen_4 utility	TeleScreen_4 blindness	TeleScreen_3 cost	TeleScreen_3 utility	TeleScreen_3 blindness	TeleScreen_2 cost	TeleScreen_2 utility	TeleScreen_2 blindness	TeleScreen_1 cost	TeleScreen_1 utility	TeleScreen_1 blindness	AIScreen_30 cost	AIScreen_30 utility	AIScreen_30 blindness	AIScreen_5 cost	AIScreen_5 utility	AIScreen_5 blindness	AIScreen_4 cost	AIScreen_4 utility	AIScreen_4 blindness	AIScreen_3 cost	AIScreen_3 utility	AIScreen_3 blindness	AIScreen_2 cost	AIScreen_2 utility	AIScreen_2 blindness	AIScreen_1 cost	AIScreen_1 utility	AIScreen_1 blindness	DHScreen_30 cost	DHScreen_30 utility	DHScreen_30 blindness	DHScreen_5 cost	DHScreen_5 utility	DHScreen_5 blindness	DHScreen_4 cost	DHScreen_4 utility	DHScreen_4 blindness	DHScreen_3 cost
0	3269	14.6298	0.441595	3233.72	14.646	0.429939	3274.49	14.6661	0.428921	3285.15	14.6714	0.428527	3306.89	14.6807	0.427836	3347.04	14.6966	0.426582	3468.48	14.7317	0.424105	3206.66	14.6509	0.426493	3229.78	14.6767	0.425283	3235.42	14.6833	0.424884	3248.02	14.6947	0.424232	3270.85	14.7134	0.423174	3340.23	14.7518	0.421526	3188.94	14.6531	0.424873	3194.12	14.6816	0.42359	3194.67	14.6888	0.423204	3197.69
1	1860.31	14.5552	0.385355	1841.66	14.5713	0.374006	1867.27	14.5923	0.372807	1873.7	14.5977	0.372339	1887.3	14.6073	0.371524	1912.02	14.6237	0.370049	1986.19	14.66	0.367083	1826.04	14.5764	0.370433	1841.45	14.6037	0.368994	1844.94	14.6106	0.368507	1853.22	14.6225	0.367709	1867.72	14.6419	0.366395	1910.85	14.6816	0.364216	1815.82	14.5788	0.368754	1820.68	14.6091	0.367225	1821.16	14.6166	0.366748	1823.8
2	2144.81	14.6763	0.443948	2126.98	14.6921	0.432692	2154.02	14.7113	0.431759	2161.1	14.7164	0.431392	2175.59	14.7254	0.43074	2202.18	14.7409	0.429543	2281.53	14.7753	0.427136	2110.22	14.6976	0.428774	2127.92	14.7233	0.427637	2132.31	14.73	0.427265	2141.98	14.7413	0.42666	2159.31	14.7601	0.425689	2210.24	14.7983	0.424221	2098.83	14.6998	0.427173	2104.16	14.7282	0.425969	2104.99	14.7354	0.425613	2107.99
3	1882.91	14.9551	0.431213	1866.44	14.9724	0.419491	1890.04	14.9924	0.418797	1896.29	14.9977	0.418526	1909.03	15.007	0.418046	1932.36	15.0229	0.417173	2000.99	15.0574	0.415518	1852.64	14.9776	0.415928	1867.84	15.0036	0.415115	1871.67	15.0103	0.414864	1880.05	15.0218	0.414469	1894.95	15.0405	0.413878	1937.43	15.078	0.413174	1841.57	14.9811	0.4136	1847.22	15.0109	0.412731	1848.33	15.0184	0.412517	1851.66
4	3247.93	14.7055	0.426184	3212.31	14.7221	0.414514	3256.1	14.7425	0.413564	3267.62	14.7478	0.413195	3291.03	14.7572	0.412546	3334.32	14.7733	0.411367	3464.88	14.8086	0.409058	3184.08	14.7272	0.410979	3209.77	14.7535	0.409852	3216.16	14.7602	0.409484	3230.23	14.7718	0.408887	3255.8	14.7908	0.40793	3332.95	14.8292	0.40649	3163.73	14.7299	0.409108	3169.34	14.7593	0.407907	3170.04	14.7667	0.407559	3173.42
5	1840.55	14.5379	0.395098	1823.18	14.5536	0.383941	1847.57	14.574	0.382751	1853.7	14.5793	0.382285	1866.65	14.5887	0.38147	1890.18	14.6048	0.379987	1960.77	14.6406	0.376974	1807.79	14.5589	0.380204	1822.57	14.5859	0.378758	1825.91	14.5927	0.378268	1833.85	14.6044	0.377465	1847.74	14.6238	0.376139	1888.97	14.6633	0.373935	1798.29	14.5611	0.37862	1803.09	14.5908	0.377086	1803.59	14.5983	0.376604	1806.18
6	2809.05	13.9273	0.396858	2780.52	13.9394	0.386867	2812.79	13.9587	0.384476	2820.16	13.9637	0.383595	2836.92	13.9725	0.382101	2867.55	13.988	0.379404	2965.35	14.0241	0.373595	2763.8	13.9415	0.385126	2778.75	13.964	0.382409	2781.15	13.9698	0.381443	2788.63	13.9798	0.379832	2801.85	13.9971	0.377004	2849.15	14.0359	0.371269	2757.98	13.9411	0.385491	2757.79	13.9629	0.38284	2755.92	13.9685	0.38189	2755.02
7	1470.98	14.5843	0.422609	1460.63	14.5995	0.411752	1478.73	14.6187	0.410699	1483.34	14.6237	0.41028	1493.01	14.6326	0.409539	1510.52	14.648	0.408173	1562.37	14.6827	0.405357	1449.69	14.6053	0.407596	1462.04	14.6316	0.406281	1464.94	14.6383	0.405842	1471.62	14.6498	0.405122	1483.25	14.6688	0.403943	1516.74	14.7077	0.402044	1442.75	14.6075	0.406008	1447.62	14.6365	0.404614	1448.35	14.6438	0.404186	1450.99
8	2720.32	14.1683	0.405759	2691.46	14.1822	0.39496	2724.94	14.2023	0.39314	2733.01	14.2075	0.392451	2750.53	14.2167	0.391271	2782.6	14.2327	0.389142	2882.4	14.269	0.384697	2671.64	14.1856	0.39234	2688.98	14.2103	0.390199	2692.4	14.2167	0.389443	2701.39	14.2276	0.388187	2717.36	14.246	0.386029	2770	14.2856	0.381966	2662.23	14.1861	0.391949	2664.36	14.2115	0.389764	2663.46	14.218	0.389001	2664.12
9	1665.43	14.4838	0.383365	1649.7	14.4996	0.372187	1672.24	14.5203	0.37089	1677.82	14.5257	0.370385	1689.76	14.5352	0.369507	1711.38	14.5515	0.367916	1776.22	14.5878	0.364684	1636.22	14.5046	0.368622	1649.99	14.5317	0.367057	1653.02	14.5385	0.366521	1660.38	14.5503	0.365641	1673.15	14.5698	0.364179	1711.1	14.6096	0.361691	1627.88	14.5066	0.36715	1632.51	14.5364	0.365493	1632.94	14.5438	0.364961	1635.38
10	1997.17	14.1656	0.384457	1976.51	14.1797	0.373583	2002.04	14.2004	0.371687	2008.08	14.2058	0.370972	2021.47	14.2152	0.369752	2045.73	14.2314	0.367562	2120.62	14.2683	0.36302	1962.69	14.183	0.371094	1976.54	14.2082	0.368885	1979.2	14.2146	0.368103	1986.39	14.2256	0.366809	1998.9	14.2442	0.364589	2039.09	14.2842	0.360406	1955.85	14.1835	0.37067	1958.68	14.2095	0.368411	1958.22	14.2161	0.367622	1959.38
11	1793.79	14.5386	0.394569	1778.01	14.554	0.383682	1802.24	14.5739	0.382513	1808.35	14.5791	0.382051	1821.21	14.5883	0.38124	1844.61	14.6041	0.379755	1914.77	14.6396	0.376702	1762.53	14.5596	0.379674	1777.72	14.5866	0.378228	1781.19	14.5934	0.377738	1789.36	14.6052	0.376935	1803.69	14.6245	0.375609	1846.17	14.6641	0.373406	1752.98	14.5619	0.378085	1757.84	14.5916	0.376551	1758.37	14.599	0.37607	1760.99
12	1735.49	14.4974	0.402144	1719.86	14.513	0.390944	1742.4	14.5333	0.389705	1748.04	14.5387	0.389222	1760.01	14.548	0.388379	1781.72	14.5641	0.386848	1846.77	14.6	0.383736	1706.34	14.518	0.387347	1720.36	14.5447	0.385847	1723.52	14.5514	0.385337	1731.05	14.5631	0.384497	1744.17	14.5823	0.383105	1783.07	14.6218	0.38076	1698.11	14.5199	0.385985	1702.78	14.5489	0.384404	1703.27	14.5562	0.383898	1705.75
13	2784.61	14.1823	0.415216	2760.08	14.1958	0.404807	2798.64	14.2149	0.403094	2808.25	14.22	0.402438	2828.58	14.2288	0.401306	2866.03	14.2442	0.399245	2981.69	14.2797	0.394872	2738.86	14.1998	0.401704	2762.88	14.2244	0.399619	2768.27	14.2307	0.398884	2780.98	14.2416	0.397662	2804.06	14.26	0.395563	2877.88	14.2995	0.391628	2726.37	14.2003	0.401291	2729.64	14.2257	0.399162	2729.1	14.2321	0.39842	2730.41
14	2653.57	14.4481	0.410259	2624.55	14.4638	0.398818	2659.05	14.4844	0.397496	2667.75	14.4898	0.396987	2686.01	14.4993	0.396104	2719.49	14.5156	0.39451	2821.49	14.5517	0.391297	2602.91	14.4682	0.395601	2622.21	14.4945	0.394032	2626.56	14.5011	0.393495	2636.88	14.5126	0.392609	2655.29	14.5317	0.39113	2712.32	14.5711	0.388596	2590.51	14.4697	0.394522	2594.63	14.4978	0.392882	2594.66	14.5049	0.392345	2596.77
15	1889.84	14.1592	0.407671	1872.67	14.1731	0.39685	1895.96	14.1932	0.395011	1901.55	14.1984	0.394316	1913.8	14.2076	0.393126	1936.03	14.2236	0.39098	2004.14	14.2599	0.386503	1860.66	14.1764	0.394302	1874.36	14.201	0.392146	1877.16	14.2073	0.391385	1884.32	14.2182	0.390119	1896.85	14.2365	0.387942	1936.31	14.2761	0.383831	1854.37	14.1768	0.393944	1857.65	14.2021	0.391747	1857.47	14.2085	0.390979	1858.91
16	2122.47	14.1282	0.421883	2103.9	14.1414	0.411536	2127.98	14.1604	0.409725	2133.75	14.1654	0.409036	2146.36	14.1741	0.407849	2169.27	14.1895	0.40569	2239.89	14.2249	0.40109	2089.35	14.145	0.40867	2102.49	14.1691	0.406485	2105.06	14.1752	0.405713	2111.86	14.1859	0.404426	2123.74	14.204	0.402203	2161.97	14.2433	0.397964	2083.33	14.1453	0.408438	2086.08	14.1698	0.406226	2085.69	14.176	0.405449	2086.78
17	2496.73	14.4536	0.415777	2472.69	14.4685	0.404933	2504.48	14.488	0.403682	2512.52	14.4931	0.40319	2529.31	14.5021	0.40233	2560.09	14.5177	0.400755	2653.57	14.5529	0.397494	2450.68	14.4738	0.4011	2468.88	14.4999	0.399552	2473.01	14.5065	0.399023	2482.75	14.518	0.398151	2500.1	14.537	0.396695	2553.41	14.5763	0.394209	2439.58	14.4751	0.400104	2443.81	14.503	0.398491	2443.95	14.51	0.397963	2446.12
18	2041.62	14.0438	0.448261	2028.56	14.0556	0.438731	2051.93	14.0728	0.436908	2057.66	14.0774	0.436211	2069.94	14.0854	0.435002	2092.37	14.0997	0.432772	2161.28	14.1334	0.427851	2015.15	14.0595	0.435507	2029.8	14.0823	0.433209	2032.92	14.0883	0.432394	2040.59	14.0985	0.43103	2054.22	14.116	0.42865	2097.53	14.1547	0.423992	2009.78	14.0592	0.43576	2012.83	14.0816	0.433497	2012.62	14.0874	0.432689	2013.86
19	2053.11	14.8621	0.453173	2034.98	14.879	0.441381	2059.1	14.8987	0.440634	2065.49	14.9039	0.440344	2078.49	14.9131	0.439831	2102.33	14.9288	0.4389	2172.67	14.9631	0.437125	2020.34	14.884	0.437855	2035.53	14.9095	0.436976	2039.35	14.9161	0.436702	2047.71	14.9274	0.436266	2062.62	14.9459	0.435601	2105.39	14.9832	0.434762	2016.24	14.8831	0.438479	2020.8	14.9076	0.43762	2021.53	14.9139	0.43734	2023.95
20	1760.39	14.1186	0.419026	1744.7	14.1325	0.408051	1764.92	14.1527	0.406121	1769.72	14.158	0.4054	1780.35	14.1672	0.404167	1799.55	14.1832	0.401949	1858.32	14.2198	0.397338	1734.97	14.1353	0.405875	1746.69	14.1593	0.403662	1749.01	14.1655	0.402879	1755.11	14.1762	0.401574	1765.66	14.1942	0.399319	1798.84	14.2336	0.395007	1730.08	14.1355	0.405667	1733.22	14.1599	0.403428	1733.09	14.1662	0.402641	1734.47
21	2312.87	14.8555	0.400958	2289.61	14.8728	0.389301	2323.69	14.8936	0.388467	2332.66	14.899	0.38814	2350.97	14.9086	0.387564	2384.66	14.9249	0.386518	2485.09	14.9604	0.38449	2269.94	14.8781	0.3857	2291.79	14.9052	0.384715	2297.29	14.912	0.3844	2309.3	14.9239	0.383896	2330.93	14.9432	0.383105	2394.45	14.9817	0.381991	2253.18	14.8816	0.383388	2259.09	14.9126	0.382333	2260.08	14.9203	0.382052	2263.63
22	2146.97	14.155	0.419256	2127.77	14.169	0.408346	2155.35	14.189	0.406515	2162.1	14.1943	0.405825	2176.66	14.2034	0.404643	2203.26	14.2193	0.402511	2284.99	14.2556	0.39807	2114.58	14.1722	0.405892	2131.72	14.1965	0.403759	2135.43	14.2027	0.403006	2144.46	14.2135	0.401751	2160.56	14.2317	0.399592	2211.4	14.2711	0.395508	2106.51	14.1726	0.40557	2109.95	14.1975	0.4034	2109.74	14.2038	0.402641	2111.23
23	1794.7	14.3619	0.399371	1777.22	14.3772	0.38803	1800.03	14.3981	0.386543	1805.62	14.4035	0.385974	1817.68	14.4131	0.384992	1839.52	14.4294	0.383225	1905.5	14.466	0.37964	1764.39	14.3813	0.385025	1777.87	14.4075	0.38327	1780.75	14.4141	0.382661	1787.89	14.4256	0.381654	1800.3	14.4446	0.37996	1837.96	14.4844	0.376961	1756.89	14.3827	0.383991	1761.02	14.4107	0.382155	1761.23	14.4177	0.381543	1763.3
24	2237.41	14.3186	0.411931	2217.06	14.3328	0.401283	2245.57	14.3522	0.399813	2252.65	14.3573	0.399241	2267.68	14.3663	0.398249	2295.12	14.3818	0.396438	2378.85	14.4173	0.392645	2198.91	14.3375	0.397755	2215.66	14.3631	0.395944	2219.32	14.3696	0.395314	2228.2	14.3809	0.394269	2243.93	14.3997	0.3925	2292.85	14.4393	0.389327	2189.36	14.3387	0.396898	2193.21	14.3658	0.395015	2193.18	14.3726	0.39438	2195.03
25	1954.11	14.0486	0.421279	1937.81	14.0612	0.411151	1959.24	14.08	0.409174	1964.29	14.0849	0.408429	1975.49	14.0936	0.407149	1995.76	14.1088	0.404822	2058.43	14.1442	0.399819	1925.52	14.0644	0.408562	1937.09	14.0878	0.406201	1939.24	14.0938	0.405363	1945.18	14.1043	0.403964	1955.46	14.122	0.401531	1988.83	14.1612	0.396777	1921.65	14.0641	0.408848	1924.03	14.087	0.406527	1923.58	14.0929	0.405697	1924.44
26	2186	14.4596	0.392152	2163.39	14.4755	0.380736	2194.58	14.4965	0.379398	2202.43	14.502	0.378882	2218.99	14.5116	0.377989	2249.25	14.528	0.376377	2340.95	14.5645	0.373134	2145.71	14.48	0.377471	2164.84	14.5068	0.375882	2169.23	14.5136	0.375337	2179.49	14.5253	0.374441	2197.76	14.5445	0.372948	2253.45	14.5843	0.370391	2134.25	14.4816	0.376327	2138.75	14.5104	0.374664	2138.97	14.5176	0.374121	2141.3
27	2433.93	14.2877	0.398945	2411.33	14.3013	0.388718	2442.87	14.3203	0.387207	2450.64	14.3253	0.386617	2467.18	14.3341	0.38559	2497.43	14.3494	0.383708	2590.26	14.3845	0.379705	2389.2	14.3064	0.384917	2406.66	14.3322	0.383012	2410.34	14.3387	0.382346	2419.53	14.35	0.381242	2435.82	14.3689	0.37937	2487.51	14.4087	0.375974	2378.9	14.3075	0.384119	2382.22	14.3346	0.382143	2381.87	14.3415	0.381469	2383.36
28	2311.34	13.9689	0.410754	2288.38	13.9818	0.400233	2313.96	14.0017	0.397931	2319.84	14.0068	0.397083	2333.19	14.0159	0.395645	2357.43	14.0318	0.393061	2433.85	14.0683	0.387585	2276.17	13.9838	0.39863	2288.85	14.0065	0.396056	2291.01	14.0124	0.395141	2297.43	14.0226	0.393613	2308.62	14.04	0.39094	2346.85	14.0789	0.385589	2271.37	13.9835	0.398891	2272.68	14.0057	0.39636	2271.63	14.0115	0.395455	2271.75
29	1924.87	14.1847	0.384167	1907.26	14.1985	0.373661	1933.61	14.2184	0.37186	1939.95	14.2236	0.371172	1953.81	14.2328	0.369993	1979	14.2486	0.36786	2056.32	14.2849	0.363376	1892.92	14.2024	0.370693	1908.74	14.2277	0.368526	1912.01	14.2342	0.36776	1920.32	14.2453	0.366492	1934.93	14.264	0.364322	1981.06	14.304	0.360257	1885.21	14.203	0.370205	1888.59	14.2293	0.367983	1888.32	14.2359	0.367209	1889.81
30	2169.72	14.6365	0.41693	2148.81	14.6526	0.405569	2176.62	14.6727	0.404539	2183.77	14.678	0.404134	2198.59	14.6873	0.403424	2225.69	14.7032	0.402127	2306.88	14.7385	0.399529	2130.77	14.6579	0.401825	2147.47	14.6844	0.40058	2151.43	14.6912	0.400167	2160.49	14.7028	0.399494	2176.54	14.7219	0.398399	2224.11	14.7608	0.396676	2119.17	14.6603	0.400105	2124.32	14.6898	0.398782	2124.98	14.6972	0.398384	2127.87
31	2300.1	14.1202	0.38025	2276.36	14.1336	0.369861	2306	14.1536	0.367905	2312.98	14.1588	0.367165	2328.46	14.1679	0.365901	2356.63	14.1837	0.363619	2444.4	14.2201	0.358799	2258.87	14.1371	0.36718	2274.15	14.162	0.364853	2276.98	14.1683	0.364028	2284.86	14.1792	0.362661	2298.67	14.1977	0.360309	2344.43	14.2376	0.355813	2251.24	14.1375	0.366903	2253.27	14.1628	0.364541	2252.35	14.1693	0.36371	2252.95
32	2344.3	14.6901	0.405124	2322.72	14.7069	0.393466	2360.71	14.7278	0.392461	2370.7	14.7332	0.39207	2391.12	14.7428	0.391386	2428.79	14.7591	0.390147	2541.79	14.795	0.387712	2303.93	14.712	0.389955	2330.86	14.7389	0.388765	2337.7	14.7457	0.388373	2352.46	14.7575	0.387736	2379.3	14.7768	0.386709	2459.34	14.8157	0.385121	2285.97	14.7147	0.388083	2291.79	14.7448	0.386815	2292.62	14.7523	0.386443	2295.95
33	2577.52	14.7303	0.393852	2551.13	14.7464	0.382852	2587.73	14.7663	0.381912	2597.21	14.7716	0.381536	2616.7	14.7808	0.380869	2652.5	14.7966	0.379642	2760.17	14.8318	0.37715	2527.37	14.7518	0.379179	2548.62	14.7781	0.378044	2553.74	14.7849	0.377661	2565.24	14.7964	0.377031	2585.85	14.8155	0.375997	2647.63	14.8542	0.37434	2510.7	14.7547	0.377199	2515.98	14.7845	0.375982	2516.58	14.7919	0.375618	2519.6
34	2408.29	14.5253	0.399341	2384.35	14.5409	0.388228	2418.47	14.5611	0.387032	2427.17	14.5664	0.386563	2445.28	14.5757	0.385743	2478.51	14.5917	0.384249	2579.07	14.6275	0.381205	2362.21	14.5464	0.384297	2383.1	14.5735	0.382828	2388	14.5804	0.382334	2399.3	14.5922	0.381526	2419.51	14.6116	0.380197	2480.9	14.6512	0.378006	2348	14.5486	0.382749	2352.9	14.5784	0.381194	2353.27	14.5858	0.380708	2355.98
35	1908.74	13.831	0.384664	1891.27	13.8426	0.374862	1912.93	13.8619	0.372107	1917.68	13.867	0.371112	1928.99	13.8758	0.369435	1949.37	13.8913	0.366422	2014.18	13.9276	0.359896	1876.7	13.8463	0.371754	1887.48	13.8714	0.368326	1889.01	13.8778	0.36716	1894.63	13.8888	0.365251	1904.27	13.9075	0.361984	1938.34	13.9485	0.355599	1874.2	13.8454	0.372531	1875.14	13.8691	0.369263	1873.93	13.8751	0.368133	1874.05
36	2607.99	13.9922	0.390902	2579.69	14.0052	0.38037	2611.1	14.0255	0.378063	2618.33	14.0307	0.377212	2634.71	14.0399	0.375771	2664.6	14.056	0.373189	2759.34	14.0928	0.36774	2558.13	14.0091	0.377253	2573.39	14.035	0.374442	2575.96	14.0416	0.373475	2583.91	14.0529	0.371891	2597.97	14.0719	0.369196	2647.05	14.1128	0.364108	2551.85	14.0088	0.37748	2552.47	14.0343	0.374702	2550.9	14.0408	0.373742	2550.74
37	2788.13	14.0718	0.386077	2758.83	14.0848	0.375837	2794.44	14.1044	0.373794	2802.84	14.1095	0.373024	2821.39	14.1185	0.371712	2855.35	14.1342	0.36934	2962.17	14.1704	0.364294	2736.91	14.0882	0.373116	2754.64	14.1129	0.370669	2757.89	14.1191	0.369805	2767	14.13	0.368372	2783.22	14.1483	0.365904	2838.58	14.1883	0.361149	2730.54	14.0877	0.373544	2731.34	14.1115	0.371158	2729.82	14.1176	0.370305	2729.53
38	3465.77	14.5599	0.420295	3432.17	14.5745	0.409867	3477.72	14.593	0.40881	3489.5	14.5979	0.408384	3513.56	14.6066	0.407628	3557.99	14.6216	0.406222	3693.22	14.6558	0.403264	3402.06	14.5792	0.406517	3426.95	14.6034	0.405229	3432.82	14.6097	0.404772	3446.03	14.6205	0.404005	3469.95	14.6386	0.402695	3544.38	14.6767	0.400383	3383.22	14.5811	0.405105	3387.46	14.6078	0.403734	3387.44	14.6146	0.403279	3389.53
39	1699.95	14.3928	0.425513	1684.74	14.4083	0.413998	1704.72	14.4288	0.412604	1709.68	14.4342	0.412071	1720.28	14.4436	0.41115	1739.46	14.4598	0.40949	1796.94	14.4959	0.406143	1675.45	14.4112	0.411804	1687.47	14.4355	0.410225	1690.1	14.4418	0.409665	1696.44	14.4526	0.408727	1707.45	14.4707	0.407119	1740.44	14.5093	0.404197	1669.07	14.4125	0.410821	1673.15	14.4385	0.409167	1673.49	14.4451	0.408602	1675.51
40	2383.71	14.2186	0.433628	2361.15	14.2332	0.42233	2390.88	14.2535	0.42063	2398.26	14.2588	0.41999	2413.99	14.2681	0.418892	2442.81	14.2841	0.416914	2531.23	14.3205	0.412858	2346.11	14.2365	0.419757	2364.32	14.2612	0.417779	2368.37	14.2676	0.417089	2378.02	14.2785	0.41594	2395.32	14.2969	0.413977	2449.74	14.3362	0.410364	2336.78	14.2372	0.419265	2340.4	14.2627	0.417239	2340.25	14.2692	0.416542	2341.89
41	2685.06	14.3445	0.419812	2657.04	14.3596	0.408467	2691.59	14.3801	0.406989	2700.25	14.3854	0.406425	2718.52	14.3948	0.405451	2752.05	14.4109	0.403693	2854.74	14.4471	0.400116	2637.49	14.3634	0.405639	2657.42	14.3887	0.403906	2661.89	14.3952	0.403302	2672.47	14.4064	0.402301	2691.46	14.425	0.400604	2751.04	14.4644	0.39757	2625.32	14.3646	0.404734	2629.08	14.3915	0.402929	2628.93	14.3983	0.402321	2630.71
42	2379.66	14.176	0.418427	2355.24	14.1903	0.407281	2383.46	14.2107	0.405467	2390.28	14.2161	0.404786	2405.1	14.2254	0.40362	2432.15	14.2415	0.401524	2515.74	14.2781	0.397201	2340.87	14.193	0.405165	2356.16	14.2172	0.403099	2359.25	14.2234	0.402366	2367.18	14.2341	0.401143	2381.18	14.2522	0.399032	2426.35	14.2914	0.395029	2336.6	14.1922	0.405815	2339.01	14.2152	0.403824	2338.44	14.2211	0.403104	2339.2
43	1524.55	13.8603	0.455136	1515.01	13.8714	0.445631	1529.13	13.8888	0.443345	1532.36	13.8935	0.442499	1539.74	13.9016	0.441049	1552.96	13.9159	0.438399	1593.62	13.9502	0.432527	1505.04	13.8758	0.441866	1513.26	13.8998	0.438876	1514.65	13.906	0.437853	1518.93	13.9167	0.436161	1526.11	13.9348	0.43325	1549.16	13.9749	0.427589	1503.34	13.875	0.442535	1505.87	13.8979	0.439662	1505.66	13.9038	0.438664	1506.77
44	2345.76	14.397	0.415667	2323.81	14.412	0.404595	2355.38	14.432	0.40323	2363.36	14.4372	0.402701	2380.1	14.4464	0.401782	2410.78	14.4623	0.400112	2504	14.498	0.396681	2305.74	14.4165	0.401309	2325.32	14.4421	0.399668	2329.85	14.4487	0.399099	2340.33	14.46	0.398157	2359.1	14.4788	0.39657	2416.8	14.5181	0.393782	2293.99	14.4179	0.400235	2298.36	14.4454	0.398516	2298.53	14.4524	0.397945	2300.73
45	2529.88	14.6151	0.398026	2502.81	14.6312	0.386713	2537.76	14.6517	0.385624	2546.7	14.6571	0.385196	2565.27	14.6665	0.384447	2599.33	14.6827	0.383084	2702.14	14.7184	0.380343	2480.7	14.6362	0.383246	2500.8	14.6628	0.381945	2505.52	14.6695	0.381503	2516.36	14.6811	0.380779	2535.72	14.7003	0.379583	2594.26	14.7394	0.377621	2469.6	14.6372	0.382505	2474.11	14.6651	0.381166	2474.39	14.6721	0.380728	2476.73
46	2018.25	14.5372	0.386151	2002.54	14.5518	0.375815	2034.32	14.571	0.374673	2042.47	14.576	0.374213	2059.38	14.5849	0.373402	2090.39	14.6002	0.3719	2183.85	14.6351	0.368736	1985.91	14.5569	0.372273	2007.47	14.5823	0.370869	2012.65	14.5888	0.370371	2024.21	14.6	0.36954	2044.99	14.6187	0.368127	2107.69	14.6576	0.365625	1972.52	14.559	0.370759	1977.39	14.5871	0.369263	1977.81	14.5942	0.368766	1980.31
47	2153.47	14.4209	0.416333	2131.81	14.4364	0.404875	2158.61	14.457	0.403517	2165.31	14.4624	0.402996	2179.5	14.4719	0.402094	2205.39	14.4881	0.400465	2283.73	14.5242	0.39718	2124.06	14.4371	0.404427	2138.99	14.4584	0.40303	2142.3	14.464	0.402502	2150.02	14.4737	0.401593	2163.62	14.4904	0.399968	2205.57	14.5271	0.396757	2120.2	14.436	0.405167	2123.16	14.4561	0.403835	2123.07	14.4614	0.40332	2124.12
48	2550.1	14.9751	0.45187	2533.47	14.9899	0.441726	2567.91	15.0068	0.441144	2577.27	15.0114	0.440897	2595.84	15.0194	0.440442	2630.29	15.0335	0.439566	2732.77	15.0653	0.437723	2526.14	14.9901	0.441589	2548.51	15.0073	0.441002	2554.38	15.0119	0.440754	2566.3	15.02	0.440299	2588.13	15.0342	0.439427	2653.21	15.0662	0.437607	2510.82	14.9923	0.440071	2515.19	15.012	0.439425	2515.81	15.0172	0.439173	2517.83
49	2558.13	14.6203	0.467704	2534.82	14.6365	0.455945	2565.57	14.6561	0.454947	2573.67	14.6613	0.454563	2590.16	14.6704	0.45389	2620.56	14.6861	0.452667	2711.68	14.7208	0.450268	2522.52	14.6387	0.454298	2541.6	14.661	0.453205	2546.33	14.6669	0.452814	2556.55	14.677	0.452148	2575.03	14.6941	0.450999	2630.6	14.7307	0.448963	2515.21	14.6384	0.454549	2519.34	14.6603	0.45347	2519.73	14.6661	0.453079	2521.62
50	2403.18	14.5244	0.436083	2383.87	14.5384	0.425876	2412.63	14.5563	0.424814	2420.03	14.5611	0.424385	2435.24	14.5694	0.423622	2463.16	14.5841	0.422194	2547.37	14.6176	0.419153	2360.44	14.5451	0.420986	2377.49	14.5713	0.419588	2381.48	14.578	0.419121	2390.69	14.5894	0.418357	2407.1	14.6084	0.417104	2456.52	14.6473	0.41507	2351.76	14.5459	0.420403	2356.24	14.5731	0.418972	2356.62	14.5799	0.418508	2358.96
51	2571.13	14.1301	0.382245	2546.66	14.1427	0.372504	2579.96	14.1614	0.370675	2587.9	14.1663	0.369972	2605.23	14.175	0.368761	2636.89	14.1901	0.366548	2735.54	14.2252	0.361761	2521.18	14.1478	0.368562	2538.01	14.1738	0.366198	2541.15	14.1803	0.365372	2549.9	14.1916	0.364012	2565.38	14.2105	0.361698	2617.17	14.251	0.35738	2512.27	14.1483	0.368242	2513.99	14.1747	0.365839	2512.85	14.1814	0.365007	2513.33
52	2004.62	14.478	0.398484	1985.26	14.4938	0.387117	2013.27	14.5146	0.385827	2020.33	14.52	0.385327	2035.22	14.5295	0.38446	2062.38	14.5458	0.382891	2144.3	14.582	0.379727	1971.26	14.4977	0.384348	1988.76	14.5233	0.382847	1992.8	14.5298	0.382321	2002.14	14.5411	0.381447	2018.73	14.5599	0.37997	2068.9	14.599	0.377371	1960.51	14.4995	0.383009	1965.07	14.5275	0.381421	1965.41	14.5345	0.380895	1967.74
53	1944.9	14.3754	0.412112	1926.44	14.3909	0.400677	1951.68	14.4116	0.399232	1957.97	14.417	0.39868	1971.35	14.4265	0.397727	1995.72	14.4427	0.39601	2069.39	14.4791	0.392538	1918.63	14.392	0.3998	1933.77	14.4143	0.398276	1937.17	14.4201	0.397709	1945.07	14.4301	0.396741	1959.05	14.4472	0.395031	2001.9	14.4847	0.391704	1911.7	14.3925	0.399468	1915.26	14.4153	0.397914	1915.34	14.4212	0.397342	1916.87
54	2270.52	14.2238	0.461953	2254.99	14.2372	0.451396	2284.31	14.2556	0.449851	2291.81	14.2605	0.449257	2307.4	14.2691	0.448224	2336.12	14.2841	0.44633	2423.55	14.3187	0.442314	2239.76	14.2416	0.447944	2260.39	14.2658	0.44603	2265.32	14.2721	0.445366	2276.39	14.2829	0.444259	2296.48	14.301	0.442368	2358.48	14.3399	0.438911	2230.96	14.2416	0.447936	2235.19	14.2659	0.446022	2235.39	14.2721	0.445357	2237.38
55	2288.39	14.2787	0.424144	2268.43	14.2924	0.413704	2295.89	14.3113	0.412205	2302.69	14.3163	0.411623	2317.13	14.325	0.410611	2343.51	14.3403	0.408756	2424.12	14.3753	0.404828	2248.74	14.2977	0.409699	2264.56	14.3235	0.407797	2267.95	14.3301	0.407142	2276.35	14.3414	0.406062	2291.19	14.3603	0.404241	2337.63	14.4001	0.401002	2252.35	14.2936	0.412845	2254.69	14.3139	0.411252	2254.3	14.3193	0.410648	2254.97
56	1973.23	14.0787	0.406418	1960.15	14.09	0.39748	1984.23	14.1068	0.395725	1990.04	14.1113	0.395043	2002.64	14.1192	0.393859	2025.56	14.1332	0.391664	2096.03	14.1665	0.386748	1940.05	14.0965	0.392339	1954.23	14.1226	0.389845	1957.03	14.1292	0.388987	1964.52	14.1406	0.38758	1977.64	14.1596	0.385196	2019.74	14.2003	0.38079	1934.26	14.0965	0.392301	1937.23	14.1227	0.389801	1936.84	14.1293	0.388943	1938.14
57	2550.2	14.6558	0.362252	2524.14	14.6717	0.351448	2567.74	14.6922	0.350373	2578.95	14.6975	0.349942	2602.14	14.7069	0.349183	2644.81	14.723	0.347791	2773.87	14.7588	0.344937	2512.93	14.6725	0.350909	2539.63	14.694	0.349796	2546.06	14.6995	0.349358	2560.04	14.7093	0.348594	2585.32	14.7259	0.34721	2662.81	14.7625	0.344442	2494.46	14.6748	0.34937	2498.48	14.699	0.348156	2498.45	14.7052	0.347706	2500.07
58	1692.43	13.712	0.409929	1678.82	13.7228	0.400383	1695.24	13.7414	0.397356	1698.71	13.7463	0.396279	1707.29	13.7549	0.394467	1722.59	13.77	0.391201	1771.37	13.8058	0.384022	1667.29	13.7263	0.397266	1675.23	13.7507	0.393457	1676.15	13.7569	0.392176	1680.3	13.7677	0.390079	1687.19	13.786	0.38647	1712	13.827	0.379293	1666.97	13.7248	0.398599	1667.88	13.7468	0.395112	1666.89	13.7524	0.39391	1667.07
59	2204.6	14.6395	0.388369	2183.09	14.6553	0.377458	2214.32	14.6753	0.376409	2222.3	14.6805	0.375991	2238.9	14.6897	0.375253	2269.25	14.7056	0.373897	2360.56	14.741	0.371123	2167.23	14.6589	0.374912	2185.49	14.6835	0.3737	2189.75	14.6897	0.373264	2199.44	14.7007	0.372526	2216.65	14.7189	0.37126	2268.6	14.7571	0.368997	2154.27	14.6614	0.37323	2158.86	14.6889	0.371928	2159.23	14.6958	0.371495	2161.56
60	2411.93	13.9853	0.390356	2388.23	13.9979	0.380193	2418.1	14.0174	0.377928	2425.03	14.0225	0.377087	2440.62	14.0315	0.375659	2469.04	14.0471	0.373085	2558.61	14.0834	0.367583	2368.93	14.0017	0.377109	2384.44	14.0269	0.374329	2387.19	14.0333	0.373365	2395.26	14.0444	0.371779	2409.54	14.0631	0.369064	2458.3	14.1036	0.363859	2362.64	14.0014	0.37731	2363.88	14.0263	0.374562	2362.6	14.0326	0.373604	2362.78
61	1931.73	14.4273	0.441037	1915	14.4426	0.429628	1937.98	14.4625	0.42833	1943.8	14.4678	0.427832	1956.02	14.477	0.426964	1978.29	14.4928	0.425391	2045.21	14.5284	0.422205	1902.01	14.4469	0.426419	1916.47	14.4723	0.424874	1919.8	14.4788	0.424345	1927.56	14.49	0.423472	1941.24	14.5086	0.422009	1982.23	14.5475	0.419499	1894.47	14.448	0.425564	1898.89	14.4748	0.423961	1899.32	14.4817	0.423432	1901.6
62	1777.32	14.446	0.444681	1764.05	14.4605	0.433853	1784.81	14.4794	0.432641	1790.09	14.4844	0.432166	1801.13	14.4931	0.431331	1821.22	14.5084	0.429794	1881.37	14.543	0.426601	1751.35	14.4656	0.430071	1764.84	14.4908	0.428571	1767.97	14.4973	0.428058	1775.21	14.5085	0.427209	1787.95	14.527	0.425789	1825.71	14.5658	0.423363	1744.01	14.4671	0.428954	1748.57	14.4942	0.42738	1749.11	14.5011	0.426868	1751.49
63	2261.29	14.3316	0.392117	2237.49	14.3466	0.381008	2267.71	14.3673	0.37947	2275.14	14.3726	0.37888	2291.06	14.3821	0.377862	2320.11	14.3983	0.376026	2408.96	14.4348	0.372263	2219.95	14.3506	0.378056	2236.99	14.3765	0.376236	2240.63	14.3831	0.375599	2249.62	14.3945	0.374543	2265.51	14.4134	0.372754	2315.26	14.4532	0.369531	2213.76	14.3503	0.378283	2216.97	14.3758	0.376483	2216.68	14.3823	0.375848	2218.01
64	2384.73	14.3014	0.413733	2364.64	14.3146	0.403809	2393.85	14.3327	0.40239	2401.09	14.3375	0.401829	2416.4	14.346	0.400848	2444.4	14.3607	0.399033	2530.01	14.395	0.395117	2340.56	14.3209	0.399069	2356.91	14.3473	0.39718	2360.39	14.354	0.396533	2369.08	14.3656	0.39547	2384.44	14.3847	0.39369	2432.7	14.4248	0.390564	2331.09	14.322	0.39827	2334.7	14.3498	0.396314	2334.55	14.3568	0.395663	2336.32
65	1639.23	14.6304	0.393999	1625.06	14.6465	0.38283	1647.36	14.6668	0.381762	1653.02	14.6721	0.381341	1664.92	14.6815	0.3806	1686.52	14.6975	0.379247	1750.78	14.7332	0.376512	1615.46	14.6496	0.38064	1629.41	14.6738	0.379433	1632.65	14.68	0.378996	1640.08	14.6908	0.378257	1653.11	14.7089	0.376983	1691.56	14.7469	0.374693	1606.74	14.6519	0.379012	1611.24	14.679	0.377715	1611.78	14.6858	0.377281	1614.09
66	2014.84	13.9571	0.381407	1995.23	13.9695	0.371297	2019.36	13.9893	0.368915	2024.81	13.9944	0.368035	2037.39	14.0034	0.366547	2060.14	14.0191	0.363871	2131.73	14.0555	0.358148	1979.67	13.9732	0.368307	1991.84	13.9985	0.365394	1993.79	14.0049	0.364386	2000.08	14.0159	0.36273	2010.95	14.0346	0.359894	2048.14	14.0753	0.354428	1975.37	13.9728	0.368608	1976.82	13.9976	0.365745	1975.76	14.0038	0.364747	1976.12
67	1509.47	14.3648	0.392141	1496.35	14.3799	0.381093	1515.76	14.4004	0.379624	1520.49	14.4057	0.379056	1530.76	14.4151	0.378076	1549.26	14.4312	0.376301	1604.77	14.4675	0.37266	1487.22	14.3832	0.378656	1499.1	14.408	0.376961	1501.63	14.4144	0.376354	1507.88	14.4254	0.37534	1518.65	14.4438	0.373598	1550.94	14.4829	0.370385	1481.15	14.3845	0.377684	1485.16	14.4111	0.375908	1485.43	14.4178	0.375294	1487.39
68	2099.66	14.0741	0.39506	2079.7	14.0872	0.384713	2105.23	14.1068	0.382689	2111.22	14.112	0.381928	2124.56	14.121	0.380628	2148.78	14.1367	0.378279	2224.06	14.1728	0.373294	2061.8	14.0918	0.381075	2075.53	14.118	0.378535	2078.06	14.1247	0.37766	2085.26	14.1361	0.376225	2097.82	14.1552	0.373794	2139.03	14.196	0.369288	2055.77	14.0919	0.380966	2058.18	14.1184	0.378411	2057.5	14.125	0.377534	2058.47
69	2042.31	14.8106	0.443215	2024.21	14.8272	0.431617	2048.68	14.8469	0.430813	2055.11	14.8521	0.430498	2068.26	14.8613	0.42994	2092.35	14.877	0.428922	2163.63	14.9114	0.42694	2020.83	14.8259	0.432512	2034.79	14.8441	0.431753	2038.22	14.849	0.431443	2045.54	14.8575	0.430885	2058.6	14.8724	0.429837	2097.38	14.9057	0.427685	2016.25	14.8253	0.432954	2019.49	14.8428	0.432218	2019.83	14.8474	0.431912	2021.19
70	1322.84	13.5613	0.384389	1315.87	13.5691	0.377068	1328.22	13.5842	0.37386	1330.73	13.5882	0.372734	1337.21	13.5953	0.370831	1348.59	13.608	0.367331	1384.68	13.6398	0.359083	1306.1	13.5729	0.373457	1311.67	13.5952	0.368935	1312.01	13.6008	0.367433	1314.93	13.6107	0.364968	1319.49	13.6278	0.360657	1336.64	13.6674	0.351595	1306.88	13.5711	0.375151	1307.58	13.59	0.371224	1306.69	13.595	0.369885	1306.86
71	3129.2	14.3712	0.460888	3096.6	14.3865	0.449288	3131.59	14.4064	0.447911	3140.49	14.4117	0.447389	3159.01	14.4209	0.446483	3193.13	14.4367	0.444846	3297.59	14.4723	0.441547	3072.4	14.391	0.445872	3091.62	14.4166	0.444218	3096.01	14.4231	0.443662	3106.36	14.4344	0.442748	3125.01	14.4532	0.441232	3183.53	14.4923	0.438668	3064.61	14.3908	0.446016	3068.05	14.4161	0.444372	3067.87	14.4227	0.443817	3069.46
72	1699.87	14.7209	0.397906	1687.19	14.7359	0.387602	1709.95	14.7545	0.386704	1715.81	14.7594	0.386334	1727.94	14.7681	0.385673	1750.06	14.7832	0.384433	1815.85	14.8173	0.381824	1671.58	14.7426	0.382974	1686.34	14.7693	0.381824	1689.85	14.7761	0.38144	1697.85	14.7878	0.380814	1711.92	14.807	0.379797	1752.71	14.8458	0.378203	1661.68	14.7455	0.380964	1666.87	14.7757	0.379732	1667.65	14.7832	0.37937	1670.55
73	2705.22	14.4982	0.422072	2676.38	14.514	0.410573	2710.76	14.5345	0.409348	2719.52	14.5398	0.408875	2737.76	14.5492	0.408052	2771.25	14.5653	0.406563	2872.89	14.6011	0.403574	2656.14	14.518	0.407663	2675.54	14.5435	0.406231	2680.02	14.55	0.405737	2690.38	14.5612	0.404917	2708.94	14.5798	0.403541	2765.97	14.6186	0.401176	2643.95	14.5195	0.406642	2648.22	14.5466	0.405147	2648.38	14.5535	0.404654	2650.54
74	1718.61	14.2897	0.41528	1707.12	14.3033	0.405053	1730.73	14.3219	0.403581	1736.66	14.3268	0.403005	1749.19	14.3355	0.402002	1772.05	14.3506	0.400157	1841.12	14.3854	0.396223	1696.63	14.3069	0.402269	1712.93	14.3305	0.400505	1716.69	14.3365	0.399869	1725.34	14.3471	0.398797	1740.74	14.3649	0.396934	1787.59	14.4034	0.393397	1688.68	14.3079	0.401569	1692.86	14.3326	0.399739	1693.15	14.339	0.399093	1695.14
75	2601.67	14.0091	0.44198	2575.68	14.0225	0.431032	2602.66	14.0424	0.428879	2609.02	14.0476	0.428086	2623.12	14.0567	0.426736	2648.88	14.0726	0.424311	2729.83	14.109	0.419231	2560.41	14.0251	0.428853	2573.93	14.0488	0.426375	2576.38	14.0549	0.425508	2583.32	14.0655	0.424066	2595.57	14.0834	0.421573	2637.1	14.1228	0.416753	2554.83	14.0249	0.429012	2556.34	14.0484	0.426556	2555.37	14.0544	0.425694	2555.67
76	2695.18	14.1733	0.432504	2666.85	14.1877	0.421251	2697.41	14.208	0.419451	2704.84	14.2133	0.418778	2720.88	14.2226	0.417623	2750.25	14.2387	0.415548	2841.39	14.2752	0.411279	2654.67	14.1891	0.420155	2670.56	14.2113	0.418224	2673.78	14.2171	0.417522	2681.89	14.2271	0.416334	2696.26	14.2442	0.414242	2743.17	14.2822	0.410122	2650.38	14.1882	0.420878	2652.38	14.2091	0.419033	2651.65	14.2146	0.418349	2652.02
77	1818.06	13.8717	0.391923	1804.62	13.8823	0.383063	1824.71	13.8996	0.380706	1829.24	13.9042	0.379829	1839.69	13.9122	0.378335	1858.51	13.9265	0.3756	1917.48	13.9607	0.369476	1788.61	13.8871	0.379023	1798.68	13.912	0.375836	1800.14	13.9183	0.374742	1805.35	13.9292	0.372946	1814.18	13.9477	0.369862	1844.71	13.9884	0.363841	1786.22	13.8863	0.379706	1787.61	13.9099	0.376649	1786.66	13.9159	0.375585	1787.04
78	2451.93	14.3713	0.384669	2426.55	14.386	0.37396	2460.56	14.406	0.37252	2468.98	14.4113	0.371958	2486.88	14.4205	0.370984	2519.61	14.4364	0.36921	2619.78	14.4723	0.365523	2404.99	14.3906	0.370598	2423.95	14.4167	0.368849	2428.04	14.4233	0.368235	2438.04	14.4347	0.367219	2455.81	14.4537	0.365498	2511.62	14.4935	0.362413	2394	14.3917	0.369815	2397.52	14.4192	0.368004	2397.24	14.4261	0.367386	2398.85
79	2221.39	14.2821	0.409672	2201.19	14.2959	0.399232	2228.52	14.3151	0.39771	2235.24	14.3201	0.397118	2249.59	14.3289	0.396091	2275.76	14.3443	0.394214	2355.81	14.3796	0.390247	2183.13	14.3005	0.395754	2198.42	14.3258	0.393873	2201.62	14.3322	0.393213	2209.65	14.3434	0.392117	2223.78	14.362	0.390252	2268.17	14.4016	0.38685	2174.58	14.3015	0.395012	2178.05	14.3281	0.393063	2177.88	14.3348	0.392397	2179.47
80	2455.57	14.2058	0.38272	2428.79	14.2201	0.37188	2461.84	14.2407	0.370081	2469.79	14.246	0.369397	2487.12	14.2554	0.368228	2518.77	14.2716	0.366124	2616.87	14.3083	0.361758	2407.4	14.2245	0.368573	2425.26	14.2511	0.366389	2428.84	14.2578	0.365631	2438.24	14.2693	0.364386	2454.89	14.2885	0.362283	2508.93	14.3291	0.358457	2399.5	14.2246	0.368519	2401.98	14.2512	0.366329	2401.2	14.2579	0.365571	2402.13
81	2597.87	14.5476	0.412489	2572.66	14.5627	0.401636	2606.88	14.5822	0.400516	2615.64	14.5873	0.400072	2633.77	14.5963	0.39929	2667.05	14.6119	0.397853	2767.79	14.6469	0.394888	2551.87	14.5672	0.398453	2571.49	14.5922	0.397112	2576.05	14.5986	0.396642	2586.5	14.6096	0.395857	2605.19	14.628	0.394526	2662.32	14.6666	0.392205	2538.26	14.5692	0.397048	2542.75	14.5965	0.395626	2543	14.6035	0.395158	2545.29
82	2510.79	14.1669	0.42368	2486.59	14.1806	0.413018	2515.68	14.2	0.411258	2522.73	14.2051	0.41059	2537.97	14.2141	0.409439	2565.8	14.2297	0.407352	2651.96	14.2655	0.402961	2465.13	14.1854	0.409223	2480.74	14.2115	0.407016	2483.87	14.2182	0.40626	2492.12	14.2296	0.405019	2506.72	14.2486	0.402926	2554.03	14.2889	0.39915	2457.18	14.1859	0.408872	2459.9	14.2126	0.406628	2459.36	14.2193	0.405868	2460.54
83	2501.01	14.8695	0.449602	2486.52	14.8824	0.44065	2516.33	14.8975	0.440042	2524.31	14.9016	0.439773	2540.22	14.9088	0.43927	2569.6	14.9217	0.438277	2657.23	14.9519	0.436033	2458.34	14.8913	0.434452	2476.98	14.9166	0.433581	2481.71	14.9231	0.433306	2491.98	14.9344	0.432866	2510.48	14.9529	0.432188	2564.4	14.9901	0.431303	2444.05	14.8943	0.432381	2449.89	14.9229	0.431451	2450.97	14.9302	0.431204	2454.44
84	2176.31	14.48	0.379836	2152.57	14.496	0.368472	2183.71	14.5172	0.367146	2191.48	14.5227	0.366632	2207.97	14.5324	0.365743	2238.06	14.5489	0.364139	2329.28	14.5855	0.360909	2133.87	14.5007	0.365132	2152.03	14.5279	0.363553	2156.1	14.5347	0.363011	2165.81	14.5465	0.362122	2183	14.566	0.360642	2235.45	14.6059	0.358115	2122.23	14.5025	0.363825	2126.64	14.532	0.362164	2126.81	14.5394	0.361625	2129.12
85	2496.74	14.5085	0.400828	2469.23	14.5246	0.389314	2502.94	14.5455	0.388064	2511.46	14.551	0.387581	2529.33	14.5606	0.386742	2562.07	14.577	0.385229	2661.36	14.6132	0.3822	2449.8	14.5287	0.386389	2468.93	14.5548	0.38493	2473.29	14.5614	0.384426	2483.51	14.5728	0.383592	2501.71	14.5917	0.382193	2557.49	14.631	0.37979	2436.47	14.5307	0.384953	2440.91	14.5593	0.383407	2441.1	14.5664	0.382906	2443.42
86	2863.85	14.3566	0.435486	2833.86	14.3718	0.42404	2868.68	14.3921	0.422606	2877.46	14.3974	0.422059	2895.87	14.4067	0.421114	2929.71	14.4227	0.419407	3033.36	14.4587	0.415946	2813.45	14.3756	0.421222	2833.03	14.4006	0.419543	2837.44	14.407	0.418961	2847.85	14.4181	0.417994	2866.54	14.4366	0.416358	2925.27	14.4757	0.413455	2801.34	14.3767	0.420349	2805.05	14.4032	0.418603	2804.91	14.41	0.418017	2806.68
87	3942.68	14.4015	0.488242	3915.2	14.4142	0.478503	3962.23	14.4305	0.477385	3974.65	14.4348	0.476934	3999.54	14.4426	0.476129	4045.85	14.4562	0.474609	4187.11	14.4883	0.471272	3877.18	14.4207	0.473523	3906.44	14.445	0.472	3913.71	14.4513	0.471485	3929.58	14.4622	0.470631	3958.89	14.4803	0.469204	4050.47	14.5185	0.466774	3858.65	14.4218	0.472658	3863.08	14.4475	0.471077	3863.17	14.4541	0.470561	3865.45
88	2476.23	14.4041	0.421161	2451.64	14.4191	0.410062	2482.27	14.439	0.408718	2489.97	14.4442	0.408197	2506.15	14.4533	0.407291	2535.78	14.4692	0.405642	2625.96	14.5048	0.40226	2430.74	14.4241	0.406385	2448.13	14.4503	0.40474	2452.02	14.457	0.40418	2461.32	14.4684	0.403257	2477.86	14.4875	0.40172	2528.93	14.527	0.399086	2420.39	14.4253	0.405477	2424.47	14.4531	0.403768	2424.55	14.4601	0.403207	2426.62
89	2115.88	14.5209	0.396538	2094.16	14.5369	0.38519	2122.55	14.5576	0.383963	2129.7	14.563	0.383486	2144.76	14.5725	0.382656	2172.23	14.5888	0.381151	2255.07	14.6249	0.37812	2079.62	14.5404	0.382694	2096.01	14.5655	0.381287	2099.71	14.5719	0.380788	2108.4	14.583	0.379954	2123.73	14.6015	0.378533	2170.23	14.6403	0.376009	2075.69	14.5392	0.383514	2079.21	14.5629	0.382163	2079.25	14.569	0.381668	2080.75
90	2291.76	14.1417	0.430164	2270.9	14.1551	0.419589	2296.55	14.1744	0.417798	2302.74	14.1794	0.417119	2316.17	14.1883	0.41595	2340.65	14.2037	0.413826	2416.21	14.2393	0.409338	2257.08	14.158	0.417306	2270.86	14.1813	0.415225	2273.6	14.1872	0.414481	2280.7	14.1976	0.413234	2293.16	14.2153	0.411062	2333.43	14.254	0.406862	2250.51	14.1584	0.417055	2253.15	14.182	0.414945	2252.7	14.1881	0.414196	2253.67
91	1730.09	14.0073	0.414067	1718.51	14.0187	0.404833	1738.26	14.036	0.402876	1742.93	14.0406	0.40213	1753.26	14.0487	0.400845	1771.94	14.0631	0.39848	1829.4	14.0971	0.393233	1704.35	14.0238	0.40068	1716	14.0486	0.39806	1718.2	14.055	0.397151	1724.29	14.0659	0.395649	1734.82	14.0844	0.393074	1768.54	14.1246	0.388157	1700.23	14.0236	0.40082	1703.08	14.0482	0.39822	1702.78	14.0545	0.397315	1704.01
92	1863.44	14.266	0.383211	1845.43	14.2806	0.372264	1871.12	14.3013	0.370588	1877.35	14.3066	0.369947	1890.91	14.3161	0.368848	1915.5	14.3323	0.366867	1990.54	14.369	0.36278	1830.42	14.2851	0.368886	1846.03	14.3119	0.366853	1849.32	14.3186	0.366149	1857.6	14.3303	0.364991	1872.11	14.3496	0.363044	1917.08	14.39	0.35955	1822.22	14.2862	0.368092	1826.1	14.3144	0.365986	1826.07	14.3214	0.365275	1827.96
93	1912.67	14.6163	0.437059	1895.34	14.6326	0.425346	1918.27	14.6529	0.4243	1924.17	14.6583	0.423896	1936.42	14.6676	0.423189	1958.77	14.6836	0.421909	2025.27	14.719	0.419387	1882.9	14.6368	0.422397	1897.07	14.662	0.42118	1900.43	14.6685	0.420768	1908.08	14.6796	0.420088	1921.56	14.6982	0.418964	1961.14	14.7364	0.417132	1874.92	14.6383	0.421257	1879.64	14.6655	0.419984	1880.28	14.6724	0.419578	1882.8
94	2062.64	14.6426	0.333995	2038.8	14.6592	0.322958	2073.95	14.6808	0.321782	2082.75	14.6863	0.321315	2101.39	14.6962	0.320502	2135.37	14.7129	0.319027	2238.06	14.7498	0.316042	2018.14	14.6643	0.319506	2038.63	14.6925	0.318102	2043.28	14.6995	0.317615	2054.25	14.7116	0.316816	2073.63	14.7314	0.315486	2132.35	14.7715	0.313227	2004.04	14.6668	0.317878	2008.6	14.6979	0.316389	2008.77	14.7055	0.315913	2011.19
95	2070.33	14.2058	0.399697	2052.6	14.2193	0.389384	2080.19	14.2385	0.387697	2086.94	14.2436	0.387047	2101.46	14.2524	0.385926	2127.95	14.2679	0.383882	2209.14	14.3035	0.379545	2035.31	14.2241	0.385687	2052.17	14.25	0.38357	2055.76	14.2565	0.382833	2064.68	14.2679	0.381615	2080.48	14.2868	0.37955	2130.17	14.3269	0.375769	2026.87	14.2248	0.385152	2030.46	14.2516	0.382979	2030.27	14.2584	0.382235	2031.92
96	3322.5	14.3184	0.403853	3290.32	14.3323	0.393538	3337.06	14.3513	0.392086	3348.82	14.3562	0.391517	3373.4	14.365	0.390526	3418.74	14.3803	0.388708	3558.51	14.4154	0.384852	3263.21	14.3362	0.390566	3289.95	14.3605	0.388814	3295.98	14.3667	0.388186	3310.01	14.3775	0.387132	3335.51	14.3956	0.385313	3417.2	14.4346	0.381911	3246.45	14.3373	0.389748	3249.45	14.363	0.387924	3248.7	14.3696	0.387286	3249.77
97	1444.83	14.36	0.400844	1432.87	14.3749	0.389839	1450.6	14.3952	0.388385	1454.92	14.4004	0.387823	1464.3	14.4097	0.386849	1481.17	14.4257	0.385085	1531.62	14.4618	0.381453	1422.31	14.3798	0.386217	1433.48	14.4065	0.384438	1435.85	14.4132	0.383828	1441.78	14.4248	0.382823	1451.93	14.444	0.381143	1481.88	14.484	0.378211	1425.23	14.3748	0.389902	1427.98	14.395	0.388454	1428.05	14.4002	0.387894	1429.2
98	3790.28	14.1881	0.438672	3750.79	14.2019	0.427902	3795.01	14.2212	0.426209	3805.97	14.2263	0.425566	3829.11	14.2352	0.424457	3871.88	14.2507	0.422441	4005.45	14.2863	0.418211	3718.35	14.2064	0.424401	3740.97	14.2317	0.422313	3745.73	14.2382	0.421595	3757.67	14.2493	0.420406	3779.42	14.268	0.418394	3851.93	14.3078	0.414741	3705.39	14.2068	0.424075	3706.88	14.2327	0.421954	3705.59	14.2393	0.421232	3705.94
99	1993.51	14.4042	0.385579	1976.76	14.418	0.375641	2003.54	14.4365	0.374338	2010.18	14.4414	0.373815	2024.27	14.45	0.372899	2049.92	14.4651	0.371201	2127.73	14.4997	0.36756	1958.48	14.4234	0.371685	1973.98	14.4491	0.370024	1977.33	14.4556	0.369437	1985.5	14.4669	0.368461	1999.83	14.4857	0.366801	2043.84	14.5252	0.363811	1949.6	14.4247	0.370721	1953.54	14.4521	0.368987	1953.59	14.459	0.368396	1955.49
100	2759.15	14.4615	0.390191	2733.14	14.4755	0.380119	2771.45	14.4942	0.3789	2781.12	14.4991	0.37841	2801.26	14.5078	0.377546	2838.24	14.5229	0.375944	2951.05	14.5574	0.372527	2704.56	14.4814	0.375906	2725.73	14.5076	0.374344	2730.47	14.5142	0.3738	2741.71	14.5257	0.372898	2761.82	14.5447	0.371381	2824.59	14.5842	0.368723	2689.52	14.4833	0.374563	2693.49	14.5118	0.372912	2693.36	14.519	0.372367	2695.35
101	1871.65	14.0566	0.3697	1852.81	14.0699	0.359267	1877.11	14.0902	0.35709	1882.7	14.0955	0.356277	1895.41	14.1048	0.3549	1918.38	14.1209	0.352428	1989.85	14.1577	0.347222	1844.7	14.0709	0.358473	1857.56	14.0927	0.356168	1859.9	14.0984	0.355322	1866.4	14.1082	0.353901	1877.66	14.1251	0.351384	1914.57	14.1631	0.346232	1839.26	14.071	0.358413	1841.36	14.0929	0.356099	1840.67	14.0986	0.355251	1841.26
102	1715.24	15.0425	0.403909	1705.12	15.0568	0.394531	1727.44	15.0734	0.393956	1733.36	15.0779	0.393703	1745.34	15.0858	0.393232	1767.3	15.0996	0.392312	1832.21	15.1314	0.390291	1688.05	15.065	0.389176	1702.76	15.0908	0.388407	1706.44	15.0974	0.388161	1714.51	15.1089	0.387768	1728.81	15.1276	0.387159	1769.5	15.1651	0.386358	1677.11	15.0688	0.386666	1682.58	15.0989	0.385838	1683.62	15.1065	0.385631	1686.81
103	2412.73	14.3018	0.422817	2394.02	14.3146	0.413132	2423.44	14.3321	0.411758	2430.8	14.3367	0.411212	2446.24	14.3449	0.410252	2474.52	14.3594	0.408465	2560.87	14.3931	0.404568	2373.33	14.3197	0.409256	2390.13	14.344	0.407486	2393.78	14.3502	0.406858	2402.59	14.361	0.405807	2418.25	14.3792	0.404	2467.44	14.4181	0.400657	2366.58	14.3196	0.409336	2369.78	14.3437	0.407573	2369.54	14.3499	0.406946	2370.84
104	2232.82	14.513	0.423234	2214.74	14.5275	0.412725	2244.11	14.5462	0.411602	2251.66	14.5511	0.411154	2267.25	14.5598	0.410361	2295.85	14.5749	0.408893	2382.07	14.6093	0.40581	2195.48	14.5332	0.408614	2214.1	14.5589	0.407199	2218.53	14.5655	0.406715	2228.56	14.5768	0.405915	2246.51	14.5956	0.404582	2300.62	14.6345	0.402331	2183.72	14.5351	0.407243	2188.55	14.5631	0.405747	2189.02	14.5702	0.405268	2191.59
105	2149.2	14.7155	0.454354	2132.54	14.7306	0.443615	2157.44	14.7487	0.442773	2163.98	14.7536	0.442433	2177.28	14.7621	0.441823	2201.7	14.7769	0.440682	2274.41	14.8102	0.438328	2114.3	14.7369	0.439091	2129.95	14.7625	0.438026	2133.81	14.7691	0.437682	2142.37	14.7804	0.437126	2157.62	14.799	0.436243	2202.07	14.8369	0.434964	2105.85	14.7382	0.438157	2110.88	14.7653	0.437054	2111.67	14.7722	0.436719	2114.44
106	2136.93	13.9785	0.378282	2118.12	13.9909	0.368294	2148.47	14.0104	0.36599	2155.61	14.0155	0.365135	2171.56	14.0244	0.363683	2200.65	14.04	0.361067	2291.62	14.0762	0.355452	2100.27	13.9951	0.364868	2118.78	14.021	0.361976	2122.44	14.0275	0.36098	2132.24	14.0388	0.359347	2149.75	14.0578	0.356565	2207.44	14.0987	0.351272	2093.13	13.9948	0.3651	2095.55	14.0203	0.362245	2094.67	14.0267	0.361256	2095.57
107	1975.6	14.3045	0.368291	1956.29	14.3187	0.357888	1983.94	14.3386	0.356316	1990.63	14.3438	0.355703	2005.15	14.3529	0.354645	2031.51	14.3688	0.352721	2112.13	14.4048	0.348677	1938.34	14.3236	0.354278	1953.94	14.3501	0.35233	1957.13	14.3568	0.351646	1965.32	14.3684	0.350518	1979.64	14.3876	0.348611	2024.48	14.4278	0.345156	1937.15	14.3214	0.355875	1939.81	14.3451	0.354083	1939.39	14.3511	0.353422	1940.31
108	3144.44	14.3651	0.402025	3113.13	14.3791	0.391753	3154.81	14.398	0.390385	3165.25	14.4029	0.389845	3187.11	14.4117	0.3889	3227.31	14.4269	0.387161	3350.94	14.4618	0.383471	3079.65	14.385	0.387348	3101.88	14.4117	0.38558	3106.74	14.4185	0.384974	3118.59	14.4301	0.383978	3139.9	14.4493	0.382314	3207.91	14.4893	0.379421	3064.35	14.3865	0.38629	3067.61	14.415	0.384443	3067.09	14.4221	0.383835	3068.69
109	2624.17	13.732	0.401297	2599.77	13.7428	0.391821	2627.08	13.7615	0.388843	2633.01	13.7663	0.38778	2647.22	13.7749	0.385991	2673.11	13.79	0.382766	2757.44	13.8258	0.375671	2580.62	13.746	0.38906	2592.26	13.7698	0.385393	2593.61	13.7759	0.384148	2599.63	13.7864	0.382102	2610.22	13.8044	0.378562	2651.5	13.8448	0.371442	2578.62	13.7447	0.390144	2577.06	13.7665	0.386739	2574.74	13.7721	0.385559	2573.32
110	2368.56	14.0272	0.393417	2350.6	14.0382	0.38465	2379.1	14.055	0.382764	2385.85	14.0595	0.382036	2400.65	14.0674	0.38078	2427.61	14.0813	0.378456	2511.58	14.1147	0.373234	2324.8	14.0443	0.379753	2339.08	14.0701	0.377083	2341.56	14.0767	0.376161	2348.98	14.0879	0.374646	2362.02	14.1069	0.372069	2406.33	14.1476	0.367215	2319.26	14.0441	0.379978	2320.66	14.0695	0.377339	2319.51	14.0759	0.376423	2319.82
111	2456.83	13.7756	0.432265	2434.17	13.7872	0.422169	2457.8	13.8063	0.419383	2463.03	13.8113	0.418383	2475.34	13.8201	0.416695	2497.7	13.8355	0.413659	2569.75	13.8717	0.407083	2418.97	13.79	0.419735	2429.71	13.8135	0.416417	2431.16	13.8196	0.415281	2436.66	13.83	0.413405	2446.24	13.8479	0.410155	2481.72	13.8879	0.403661	2416.68	13.789	0.420633	2416.55	13.8109	0.417505	2414.96	13.8165	0.416415	2414.37
112	2082.07	14.0451	0.427847	2062.75	14.0586	0.416977	2085.91	14.0786	0.414895	2091.37	14.0838	0.414122	2103.52	14.0929	0.412806	2125.57	14.1088	0.410441	2193.96	14.1453	0.405486	2049.24	14.062	0.414221	2062.12	14.0868	0.411747	2064.59	14.0932	0.410889	2071.32	14.1041	0.40947	2083.08	14.1226	0.407042	2121.29	14.1627	0.402455	2044.11	14.062	0.414266	2046.69	14.0867	0.411797	2046.22	14.093	0.41094	2047.27
113	2525.65	14.2692	0.397628	2501.6	14.2828	0.387413	2534.08	14.3018	0.385865	2542.05	14.3068	0.385261	2559.05	14.3156	0.384214	2590.16	14.3309	0.382295	2685.88	14.3661	0.378211	2485.45	14.2855	0.385396	2502.66	14.3081	0.383622	2506.23	14.314	0.382967	2515.04	14.3241	0.381857	2530.62	14.3415	0.379902	2580.7	14.3795	0.376066	2478.62	14.2853	0.385559	2481.06	14.3076	0.383802	2480.43	14.3134	0.38315	2481.06
114	1461.87	14.3485	0.352037	1448.09	14.3633	0.341329	1469.15	14.3841	0.339767	1474.19	14.3895	0.339159	1485.29	14.399	0.338113	1505.26	14.4153	0.336224	1565.54	14.4519	0.332313	1435.31	14.3685	0.337634	1448.05	14.3961	0.335711	1450.65	14.403	0.335043	1457.39	14.415	0.333948	1468.9	14.4346	0.332115	1503.65	14.4752	0.328867	1428.38	14.3701	0.336462	1432.56	14.3999	0.334443	1432.73	14.4072	0.333771	1434.84
115	1553.42	14.0869	0.42811	1542.06	14.1001	0.417557	1560.14	14.1194	0.415632	1564.47	14.1245	0.414908	1574.02	14.1334	0.413666	1591.24	14.1489	0.411417	1643.58	14.1847	0.406655	1532.39	14.1041	0.414408	1544.13	14.1289	0.412059	1546.55	14.1353	0.411243	1552.76	14.1462	0.409891	1563.51	14.1647	0.40758	1596.62	14.2046	0.403241	1535.27	14.0992	0.418261	1537.6	14.1173	0.416439	1537.48	14.1221	0.415743	1538.34
116	1896.66	14.5065	0.448586	1888.31	14.5175	0.440505	1909.1	14.5315	0.43962	1914.49	14.5353	0.43924	1925.47	14.5421	0.438544	1945.62	14.5542	0.437183	2005.94	14.5837	0.433993	1868.7	14.5259	0.434297	1881.84	14.5504	0.432937	1884.88	14.5567	0.432467	1891.91	14.5676	0.431684	1904.26	14.5858	0.430364	1940.85	14.624	0.428096	1861.05	14.5276	0.433079	1865.54	14.5541	0.431647	1866.08	14.5608	0.431178	1868.42
117	3130.33	13.9658	0.40266	3104.81	13.9766	0.393898	3141.18	13.9933	0.391882	3149.75	13.9978	0.391114	3168.54	14.0056	0.389791	3202.99	14.0196	0.38735	3311.68	14.053	0.381853	3071.17	13.9821	0.389357	3087.41	14.0072	0.386549	3090.03	14.0136	0.385578	3098.39	14.0246	0.38398	3113.35	14.0432	0.381244	3167.37	14.0837	0.375995	3064.19	13.9818	0.389639	3063.51	14.0064	0.386875	3061.35	14.0126	0.385914	3060.33
118	2064.13	14.8717	0.400548	2043.53	14.889	0.388937	2071.81	14.9097	0.388119	2079.2	14.9152	0.387798	2094.38	14.9247	0.387231	2122.17	14.9409	0.386201	2204.65	14.9764	0.3842	2034.56	14.8903	0.388113	2051.02	14.9124	0.387257	2055.02	14.9182	0.386935	2063.77	14.9282	0.386375	2079.34	14.9452	0.385385	2125.42	14.9816	0.383564	2022.42	14.8931	0.386203	2027.06	14.9186	0.385269	2027.67	14.9251	0.384953	2030.04
119	1608.78	14.4877	0.391293	1598.21	14.5011	0.381784	1619.53	14.5186	0.380657	1624.89	14.5233	0.380194	1636.17	14.5315	0.379372	1656.68	14.546	0.377826	1718.14	14.5795	0.374448	1582.53	14.5081	0.37675	1596.32	14.5347	0.375224	1599.42	14.5414	0.374698	1606.8	14.553	0.37383	1619.64	14.5721	0.37238	1657.66	14.6117	0.369889	1574.51	14.5101	0.375319	1579.15	14.5392	0.373703	1579.63	14.5464	0.37318	1582.06
120	1650.74	14.1954	0.399193	1636.43	14.2094	0.388444	1657.03	14.2295	0.386677	1661.97	14.2347	0.386004	1672.82	14.2439	0.384851	1692.4	14.2598	0.382766	1751.98	14.2961	0.378415	1626.24	14.2127	0.385937	1638.61	14.2372	0.383871	1641.13	14.2435	0.383136	1647.6	14.2544	0.381911	1658.79	14.2727	0.379802	1693.42	14.3121	0.375813	1620.62	14.2133	0.385455	1624.13	14.2387	0.383335	1624.12	14.2452	0.382592	1625.73
121	2810.31	14.1563	0.445376	2782.29	14.1703	0.434364	2812.91	14.1899	0.432586	2820.39	14.1951	0.431917	2836.44	14.2041	0.430767	2865.86	14.2198	0.428689	2957.25	14.2557	0.424363	2762.72	14.1739	0.431509	2778.7	14.1984	0.429393	2781.93	14.2047	0.428657	2790.28	14.2156	0.427435	2805.14	14.2339	0.425346	2853.87	14.2733	0.421472	2754.46	14.1742	0.431226	2756.84	14.1993	0.42908	2756.18	14.2057	0.42834	2757.05
122	3068.87	14.4485	0.433177	3036.29	14.4643	0.421544	3076.41	14.4848	0.420249	3086.72	14.4901	0.419754	3108.04	14.4995	0.418895	3147.4	14.5157	0.417346	3267.4	14.5516	0.414246	3011.99	14.4687	0.418274	3035.93	14.4947	0.416736	3041.63	14.5014	0.416217	3054.56	14.5128	0.415362	3078.03	14.5317	0.413945	3150.72	14.5709	0.411564	3000.07	14.4691	0.417969	3004.16	14.4957	0.416412	3004.16	14.5024	0.415892	3006.16
123	2394.29	13.9419	0.444637	2381.1	13.9514	0.43671	2405.3	13.966	0.434921	2411.13	13.97	0.434228	2423.68	13.9769	0.433019	2446.59	13.9895	0.430744	2517.58	14.0203	0.42543	2355.44	13.9584	0.430928	2367.58	13.9832	0.428139	2369.67	13.9895	0.427185	2375.99	14.0005	0.425612	2387.07	14.019	0.422923	2424.95	14.0593	0.417812	2351.28	13.9579	0.431323	2352.75	13.982	0.428594	2351.8	13.9882	0.427652	2352.18
124	2866.31	13.8674	0.398902	2837.01	13.8792	0.388956	2868.67	13.8985	0.386379	2875.78	13.9035	0.38544	2892.21	13.9123	0.383853	2922.24	13.9278	0.380994	3018.98	13.964	0.374818	2819.67	13.8814	0.387132	2833.7	13.9041	0.384182	2835.74	13.9099	0.383145	2842.76	13.92	0.381422	2855.15	13.9373	0.378407	2900.98	13.9765	0.372283	2815.04	13.8807	0.387723	2814.12	13.9023	0.384891	2811.97	13.9078	0.383884	2810.68
125	2170.82	13.9891	0.3996	2151.13	14.0014	0.389626	2176.51	14.0204	0.38744	2182.39	14.0254	0.386624	2195.63	14.0342	0.385233	2219.66	14.0495	0.382713	2294.91	14.0853	0.377282	2133.02	14.0058	0.38607	2146.21	14.0313	0.383303	2148.49	14.0378	0.382349	2155.36	14.0489	0.380781	2167.35	14.0678	0.378106	2207.8	14.1085	0.373027	2128.2	14.0055	0.386342	2129.91	14.0305	0.383616	2128.95	14.0368	0.382669	2129.46
126	1928.44	13.9888	0.407573	1911.24	14.0014	0.397338	1932.8	14.0207	0.395134	1937.76	14.0258	0.394315	1949.02	14.0347	0.392921	1969.36	14.0502	0.390402	2032.72	14.0863	0.385015	1897.28	14.0052	0.394229	1908.71	14.0302	0.391522	1910.68	14.0365	0.390585	1916.61	14.0475	0.389038	1926.81	14.0661	0.386388	1960.63	14.1065	0.381318	1893.19	14.005	0.394426	1895.36	14.0296	0.391749	1894.71	14.0359	0.390818	1895.51
127	2217.41	14.6547	0.426345	2197.81	14.6705	0.415212	2226.72	14.69	0.414234	2234.23	14.6951	0.413847	2249.67	14.7041	0.413162	2277.98	14.7197	0.411903	2362.76	14.7545	0.409352	2179.59	14.6759	0.411363	2197.83	14.7019	0.41017	2202.27	14.7086	0.409773	2212.19	14.72	0.409125	2229.93	14.7389	0.408069	2282.48	14.7774	0.406408	2168.51	14.6777	0.410092	2173.59	14.7059	0.408842	2174.26	14.713	0.408456	2177.05
128	2210.76	14.4256	0.386806	2187.02	14.4413	0.375447	2218.05	14.4624	0.374046	2225.77	14.4679	0.373506	2242.19	14.4775	0.372573	2272.17	14.494	0.370893	2363.27	14.5306	0.3675	2172.69	14.4442	0.373346	2190.62	14.4691	0.371766	2194.6	14.4754	0.371198	2204.03	14.4864	0.370247	2220.76	14.5048	0.368613	2272.44	14.5438	0.365613	2161.97	14.4456	0.372342	2165.87	14.4723	0.370686	2165.85	14.479	0.370112	2167.65
129	2422.25	14.2718	0.436361	2401.2	14.2853	0.425951	2428.85	14.3039	0.424467	2435.72	14.3088	0.42389	2450.24	14.3175	0.422886	2476.79	14.3325	0.421042	2558.06	14.3673	0.417126	2382.15	14.29	0.422395	2397.51	14.3147	0.420548	2400.79	14.321	0.419903	2408.87	14.3319	0.418829	2423.17	14.3503	0.416997	2468.24	14.3895	0.413661	2373.66	14.2908	0.421755	2377.06	14.3166	0.41985	2376.9	14.3232	0.419199	2378.45
130	2234.5	13.9135	0.436711	2214.43	13.9258	0.426354	2236.86	13.945	0.424002	2242.01	13.95	0.42314	2253.7	13.9588	0.421673	2274.91	13.9743	0.419027	2341.74	14.0103	0.413358	2197.91	13.9299	0.422948	2209.14	13.9551	0.42001	2210.97	13.9615	0.41901	2216.83	13.9725	0.417367	2227	13.9913	0.414565	2261.97	14.032	0.409241	2194.43	13.9293	0.42343	2195.85	13.9536	0.42057	2194.91	13.9599	0.419586	2195.31
131	1757.73	14.4324	0.423578	1743.37	14.4471	0.412775	1764.17	14.4663	0.411508	1769.38	14.4714	0.411011	1780.39	14.4803	0.410141	1800.38	14.4958	0.408546	1860.35	14.5309	0.405233	1731.74	14.4511	0.409774	1744.3	14.4756	0.408262	1747.08	14.4819	0.407727	1753.72	14.4927	0.406832	1765.3	14.5109	0.405302	1799.92	14.5495	0.402549	1724.74	14.4526	0.408676	1728.93	14.4789	0.407087	1729.3	14.4856	0.406548	1731.4
132	1494.99	14.4151	0.392461	1482.81	14.4302	0.381474	1503.03	14.4505	0.380101	1508.04	14.4558	0.379566	1518.78	14.4652	0.378638	1538.19	14.4812	0.376953	1596.29	14.5173	0.373491	1471.22	14.4355	0.377654	1484.68	14.4626	0.375965	1487.68	14.4694	0.375388	1494.9	14.4812	0.374442	1507.44	14.5006	0.372869	1544.49	14.5406	0.370173	1465.12	14.4365	0.376951	1469.57	14.4648	0.375212	1469.99	14.4719	0.374634	1472.27
133	2629.87	14.5475	0.411383	2601.68	14.5636	0.399876	2636.88	14.5842	0.398705	2645.88	14.5896	0.398251	2664.58	14.599	0.39746	2698.93	14.6152	0.396027	2802.9	14.6512	0.393163	2585.54	14.5663	0.397937	2605.63	14.5903	0.396631	2610.31	14.5964	0.396162	2620.94	14.6071	0.395369	2639.97	14.6251	0.394002	2698.35	14.6631	0.391534	2571.98	14.5681	0.396647	2576.27	14.5943	0.395263	2576.44	14.6009	0.394792	2578.51
134	1912.18	14.0831	0.396973	1893.68	14.0967	0.386257	1916.63	14.1169	0.384206	1921.99	14.1222	0.38344	1934.02	14.1315	0.382136	1955.76	14.1475	0.379793	2023.04	14.1842	0.374884	1879.4	14.1006	0.383142	1892.01	14.1265	0.380659	1894.35	14.1331	0.379799	1900.94	14.1444	0.378386	1912.34	14.1633	0.375984	1949.22	14.2039	0.371508	1874.06	14.1008	0.383007	1876.79	14.1269	0.380507	1876.32	14.1335	0.379645	1877.47
135	2223.39	14.002	0.452041	2202.87	14.0153	0.441085	2225.13	14.0351	0.438939	2230.37	14.0402	0.43815	2242.02	14.0493	0.436804	2263.2	14.0651	0.434385	2329.21	14.1014	0.42931	2187.74	14.0192	0.437913	2199.54	14.0444	0.435305	2201.7	14.0508	0.434416	2207.89	14.0619	0.432953	2218.69	14.0806	0.430466	2254.37	14.1209	0.425833	2183.4	14.0189	0.438119	2185.64	14.0438	0.435539	2185.06	14.0501	0.434655	2185.95
136	1830.29	14.1576	0.410411	1813.73	14.1717	0.399441	1836.19	14.192	0.397586	1841.59	14.1973	0.396888	1853.42	14.2066	0.395694	1874.87	14.2226	0.393545	1940.48	14.2592	0.389086	1803.14	14.1746	0.397209	1816.53	14.1988	0.395076	1819.28	14.205	0.39432	1826.28	14.2158	0.393059	1838.51	14.234	0.390882	1876.85	14.2734	0.386744	1797.96	14.1746	0.39721	1801.17	14.1988	0.395078	1801.02	14.205	0.394322	1802.4
137	2465.26	14.1748	0.40171	2440.94	14.1884	0.391262	2471.39	14.2079	0.389494	2478.73	14.213	0.388818	2494.65	14.222	0.387656	2523.73	14.2376	0.385546	2613.81	14.2734	0.381088	2419.5	14.193	0.387687	2435.6	14.2189	0.385485	2438.78	14.2255	0.384721	2447.21	14.2368	0.38346	2462.12	14.2558	0.381322	2510.71	14.2961	0.377399	2410.92	14.1936	0.387248	2413.46	14.2203	0.384999	2412.78	14.227	0.384228	2413.8
138	3168.53	14.9219	0.405724	3138.59	14.9375	0.395286	3183.47	14.956	0.394578	3195.39	14.9609	0.394284	3219.37	14.9696	0.393751	3263.68	14.9845	0.392745	3396.61	15.0182	0.390657	3103.34	14.9446	0.390542	3129.51	14.9712	0.389644	3136.14	14.978	0.38936	3150.57	14.9898	0.388907	3176.77	15.0089	0.388206	3254.51	15.047	0.387263	3080.22	14.9482	0.38815	3086.5	14.9789	0.387188	3087.56	14.9866	0.386941	3091.57
139	1518.84	14.1556	0.370225	1504.63	14.1696	0.359537	1524.49	14.1902	0.357597	1529.12	14.1956	0.356863	1539.55	14.205	0.355615	1558.28	14.2212	0.353372	1615.45	14.2581	0.348699	1492.75	14.1739	0.356195	1504.4	14.2008	0.353827	1506.59	14.2075	0.353006	1512.71	14.2191	0.35166	1523.11	14.2384	0.349388	1555.5	14.2793	0.345218	1487.7	14.1745	0.355757	1491.15	14.2021	0.353338	1491.03	14.209	0.35251	1492.66
140	1174.57	14.2579	0.402291	1166.06	14.2723	0.391403	1179.78	14.2924	0.389763	1183.04	14.2977	0.389136	1190.3	14.3069	0.388056	1203.21	14.3229	0.386104	1241.54	14.3591	0.382053	1158.31	14.2771	0.387757	1167.41	14.3037	0.385737	1169.26	14.3104	0.385044	1174.08	14.322	0.383904	1182.13	14.3413	0.381991	1205.52	14.3816	0.37859	1154.72	14.278	0.387034	1158.84	14.3059	0.384948	1159.24	14.3129	0.384249	1161.34
141	3098.65	14.2552	0.394576	3063.07	14.2699	0.38355	3104.58	14.2904	0.38187	3114.75	14.2958	0.38123	3136.54	14.3052	0.380132	3176.58	14.3214	0.378153	3300.95	14.358	0.374076	3039.59	14.2732	0.381032	3061.44	14.2983	0.37908	3066	14.3047	0.378388	3077.38	14.3157	0.377236	3097.85	14.3343	0.375264	3164.76	14.3739	0.371598	3026.29	14.2741	0.38039	3028.54	14.3003	0.378374	3027.53	14.3069	0.377674	3028.23
142	3571.16	14.4363	0.448756	3536.43	14.4507	0.438017	3578.67	14.4693	0.436805	3589.53	14.4743	0.436328	3611.8	14.4829	0.43549	3652.96	14.498	0.433946	3778.91	14.5324	0.43072	3504.1	14.456	0.434049	3526.98	14.4813	0.43253	3532.29	14.4878	0.432013	3544.56	14.499	0.431159	3566.85	14.5176	0.429734	3636.96	14.5563	0.42731	3488.03	14.4575	0.432962	3491.91	14.4845	0.431373	3491.79	14.4914	0.430857	3493.79
143	2541.78	14.5844	0.416945	2515.91	14.6006	0.405451	2550.32	14.621	0.404343	2559.2	14.6263	0.403912	2577.53	14.6357	0.403159	2611.23	14.6518	0.401791	2712.89	14.6875	0.39906	2504.47	14.6019	0.404475	2524.74	14.624	0.403301	2529.56	14.6298	0.402861	2540.23	14.6398	0.402104	2559.39	14.6568	0.400765	2617.89	14.6936	0.398223	2491	14.6037	0.403175	2495.26	14.6281	0.40192	2495.49	14.6343	0.401475	2497.44
144	2287.64	14.0601	0.422267	2264.88	14.0738	0.411329	2290.51	14.094	0.409262	2296.56	14.0992	0.408494	2309.98	14.1085	0.407188	2334.4	14.1245	0.404841	2410.52	14.1611	0.399946	2250.78	14.0767	0.409019	2264.3	14.1009	0.406625	2266.83	14.1072	0.405785	2273.83	14.1179	0.404391	2286.08	14.1361	0.401989	2326.54	14.1758	0.397393	2245.86	14.0763	0.409284	2247.96	14.1001	0.406926	2247.25	14.1063	0.406093	2247.92
145	1625.12	13.8835	0.430037	1612.66	13.8958	0.419676	1630.18	13.9152	0.417203	1634.2	13.9202	0.416302	1643.41	13.9291	0.414774	1659.97	13.9447	0.412025	1711.26	13.981	0.406139	1605.76	13.8976	0.418141	1616.2	13.9197	0.415379	1618.13	13.9255	0.414403	1623.53	13.9354	0.412774	1632.84	13.9525	0.409913	1662.87	13.9912	0.404104	1602.82	13.897	0.418649	1605.34	13.9182	0.41598	1605.05	13.9237	0.415028	1606.06
146	2740.45	14.6004	0.433395	2712.16	14.6167	0.421712	2747.48	14.637	0.42064	2756.66	14.6423	0.420227	2775.51	14.6517	0.419503	2810.21	14.6677	0.418193	2914.88	14.7032	0.415604	2701.75	14.6174	0.421163	2722.15	14.6387	0.420056	2727.05	14.6442	0.419637	2737.76	14.654	0.418913	2757.04	14.6705	0.417619	2815.97	14.7067	0.415138	2687.89	14.6192	0.419876	2692.14	14.6426	0.418691	2692.39	14.6487	0.418267	2694.3
147	2199.9	14.6765	0.44044	2182.27	14.6921	0.429364	2211.25	14.7111	0.428438	2218.87	14.7162	0.42807	2234.39	14.725	0.427416	2262.96	14.7403	0.426209	2348.31	14.7746	0.423759	2165.96	14.6971	0.4258	2185.28	14.7221	0.424681	2190.11	14.7285	0.424304	2200.62	14.7396	0.423682	2219.55	14.758	0.42266	2275.61	14.7959	0.421028	2153.27	14.6994	0.424126	2158.57	14.7272	0.422935	2159.36	14.7342	0.422571	2162.28
148	2297.96	14.2083	0.404482	2274.52	14.2227	0.393416	2303.88	14.2432	0.391652	2311.01	14.2486	0.390985	2326.46	14.258	0.389843	2354.65	14.2741	0.387788	2441.52	14.3108	0.383548	2256.29	14.227	0.390147	2273.07	14.2533	0.388016	2276.56	14.26	0.387282	2285.44	14.2715	0.386074	2301.17	14.2906	0.384038	2351.26	14.3309	0.380362	2248.64	14.2273	0.38995	2251.77	14.2539	0.3878	2251.37	14.2607	0.387064	2252.74
149	2387.55	14.483	0.419504	2364.71	14.4982	0.408435	2395.31	14.518	0.407217	2403.09	14.5231	0.40674	2419.31	14.5323	0.405907	2449.02	14.548	0.404385	2538.95	14.5834	0.401268	2344.96	14.5032	0.404815	2363.07	14.5292	0.403331	2367.25	14.5358	0.402825	2376.97	14.5472	0.40199	2394.29	14.5661	0.400598	2447.03	14.6053	0.398241	2333.69	14.5048	0.403661	2338.19	14.5327	0.402107	2338.49	14.5398	0.401603	2340.84
150	2510.56	14.4786	0.390285	2486.13	14.4934	0.379733	2521.54	14.5129	0.378497	2530.48	14.518	0.378006	2549.17	14.527	0.377145	2583.45	14.5426	0.375562	2687.67	14.5779	0.372255	2460.78	14.4993	0.375497	2481.38	14.5263	0.373935	2486.07	14.5332	0.373402	2497.12	14.5449	0.372526	2516.85	14.5643	0.371073	2577.59	14.6041	0.368607	2447.41	14.501	0.374278	2451.76	14.5302	0.372639	2451.84	14.5375	0.372109	2454.12
151	2569.62	14.5632	0.342847	2537.63	14.5795	0.331731	2580.23	14.601	0.330466	2590.87	14.6066	0.329967	2613.39	14.6164	0.329103	2654.61	14.6331	0.327542	2780.29	14.67	0.324383	2512.27	14.5841	0.328542	2535.74	14.6117	0.327046	2540.99	14.6185	0.326522	2553.47	14.6305	0.325658	2575.74	14.65	0.324212	2644.8	14.6901	0.321704	2493.67	14.5868	0.326701	2497.84	14.6177	0.325097	2497.68	14.6253	0.324581	2499.88
152	2716.25	14.7335	0.430503	2687.59	14.7503	0.418729	2722.43	14.7707	0.417813	2731.57	14.7761	0.417458	2750.23	14.7855	0.416834	2784.58	14.8016	0.415704	2887.54	14.8368	0.413508	2666.33	14.755	0.415494	2686.74	14.7808	0.414422	2691.76	14.7874	0.41407	2702.9	14.7988	0.413497	2722.94	14.8176	0.412574	2782.61	14.8557	0.411181	2650.64	14.7576	0.413609	2656.15	14.7866	0.412465	2656.94	14.7939	0.412133	2660.15
153	2736.15	14.7847	0.421212	2708.19	14.8014	0.409732	2745.05	14.8214	0.408872	2754.75	14.8267	0.408533	2774.49	14.836	0.407935	2810.87	14.8519	0.40684	2919.87	14.8868	0.404686	2684.4	14.8067	0.406031	2706.54	14.8331	0.405003	2712.06	14.8398	0.404671	2724.19	14.8514	0.404134	2746.1	14.8704	0.403283	2811.13	14.9086	0.402049	2667.33	14.8096	0.404061	2673.07	14.8392	0.402966	2673.95	14.8467	0.402658	2677.37
154	1621.52	13.9259	0.418743	1609.39	13.9378	0.408919	1626.59	13.9563	0.406642	1630.53	13.9611	0.405797	1639.52	13.9697	0.404357	1655.67	13.9847	0.401742	1705.62	14.0201	0.396053	1601.18	13.9401	0.406948	1610.75	13.9622	0.404311	1612.42	13.9679	0.403372	1617.31	13.9778	0.401802	1625.63	13.9949	0.39904	1652.63	14.0335	0.39343	1598.37	13.9397	0.40733	1600.7	13.9611	0.40476	1600.34	13.9666	0.403837	1601.23
155	2919.56	14.4445	0.425261	2889.8	14.4596	0.414225	2926.32	14.4792	0.41296	2935.6	14.4843	0.412467	2954.89	14.4934	0.411606	2990.37	14.5091	0.410032	3098.59	14.5444	0.406799	2863.78	14.4647	0.410425	2884.11	14.4909	0.408868	2888.75	14.4975	0.40834	2899.67	14.509	0.407471	2919.26	14.528	0.406027	2980.16	14.5673	0.403583	2849.83	14.4664	0.40922	2854.01	14.4946	0.407585	2854.05	14.5017	0.407059	2856.25
156	1883.45	13.1607	0.449828	1872.22	13.1672	0.442478	1881.79	13.1823	0.437571	1883.22	13.1863	0.435975	1888.41	13.1932	0.4333	1897.32	13.2059	0.4284	1928.95	13.2378	0.416682	1862.54	13.1694	0.440121	1862.84	13.189	0.433834	1861.44	13.1941	0.43185	1861.85	13.2029	0.428579	1861.83	13.2186	0.422763	1869.41	13.2563	0.409773	1867.07	13.1669	0.442822	1864.21	13.1813	0.438124	1862.22	13.1851	0.43659	1860.58
157	2071.23	14.3632	0.422363	2051.16	14.3785	0.41096	2076.35	14.3989	0.409517	2082.61	14.4043	0.408966	2095.94	14.4137	0.408013	2120.21	14.4298	0.406294	2193.77	14.466	0.402806	2036.69	14.3825	0.407972	2051.5	14.4081	0.40627	2054.75	14.4146	0.405681	2062.62	14.4259	0.404707	2076.46	14.4447	0.403066	2118.8	14.4841	0.400173	2028.85	14.3835	0.40722	2032.87	14.4104	0.40546	2033.04	14.4172	0.404868	2035.03
158	2179.92	14.1202	0.402985	2158.08	14.134	0.392191	2184.35	14.1542	0.390246	2190.58	14.1595	0.389516	2204.34	14.1687	0.388269	2229.34	14.1848	0.386025	2306.87	14.2213	0.381338	2141.25	14.1381	0.389029	2155.42	14.1639	0.386672	2158.13	14.1705	0.385857	2165.55	14.1818	0.384514	2178.53	14.2008	0.382233	2220.75	14.2412	0.378016	2135.29	14.1381	0.389002	2137.84	14.164	0.386642	2137.25	14.1706	0.385826	2138.26
159	2314.39	14.2114	0.41459	2292.56	14.2252	0.403964	2320.53	14.2447	0.402285	2327.35	14.2498	0.401643	2342.03	14.2588	0.400536	2368.8	14.2744	0.398523	2451.2	14.3102	0.394294	2274.58	14.2295	0.400698	2290.08	14.2547	0.39865	2293.27	14.2612	0.397935	2301.4	14.2723	0.396749	2315.75	14.2909	0.394729	2361.52	14.3307	0.391012	2266.55	14.2301	0.400221	2269.64	14.2562	0.398124	2269.29	14.2628	0.397403	2270.62
160	1764.34	14.403	0.41363	1749.12	14.4178	0.402705	1770.64	14.4376	0.401361	1775.98	14.4428	0.400837	1787.36	14.4519	0.399925	1808	14.4676	0.398261	1870.08	14.5032	0.394825	1739.25	14.4207	0.400614	1751.94	14.4441	0.399086	1754.71	14.4501	0.39853	1761.36	14.4606	0.397589	1772.94	14.4783	0.395951	1807.95	14.5164	0.392874	1732.25	14.422	0.399617	1736.15	14.4472	0.39801	1736.4	14.4536	0.397445	1738.26
161	2234.76	14.0268	0.414482	2214.87	14.04	0.403858	2243.54	14.0598	0.401722	2250.42	14.065	0.400929	2265.51	14.0741	0.399578	2293.1	14.0899	0.397148	2378.86	14.1263	0.392019	2202.1	14.0426	0.401743	2219.66	14.0662	0.399285	2223.32	14.0723	0.398416	2232.52	14.0828	0.396969	2248.96	14.1007	0.394457	2302.22	14.1401	0.389551	2200	14.0405	0.403462	2202.2	14.061	0.401264	2201.56	14.0664	0.400454	2202.13
162	2275.8	14.2449	0.381162	2252.29	14.2592	0.370386	2284.02	14.2797	0.368679	2291.72	14.285	0.368025	2308.4	14.2943	0.366904	2338.85	14.3104	0.36488	2432.59	14.3469	0.360676	2240.86	14.2608	0.369235	2258.69	14.2833	0.367392	2262.44	14.2891	0.366708	2271.6	14.2992	0.36555	2287.85	14.3165	0.363505	2339.68	14.3546	0.359444	2232.5	14.261	0.369022	2235.24	14.284	0.367155	2234.71	14.2898	0.366466	2235.56
163	2019.72	14.4443	0.433707	2002.83	14.4588	0.422957	2026.5	14.4778	0.421731	2032.47	14.4828	0.421249	2045	14.4916	0.420403	2067.83	14.5069	0.418845	2136.61	14.5416	0.4156	1987.18	14.4639	0.419211	2001.34	14.4892	0.417694	2004.54	14.4957	0.417172	2012.11	14.5069	0.416308	2025.4	14.5255	0.414857	2065.41	14.5644	0.412356	1978.82	14.4654	0.418066	1983.22	14.4927	0.416473	1983.61	14.4996	0.415951	1985.88
164	2388.71	14.9387	0.397795	2369.18	14.9543	0.38744	2404.15	14.9737	0.386477	2413.33	14.9788	0.386094	2432.03	14.9879	0.385408	2466.49	15.0036	0.384128	2570.13	15.0392	0.381432	2350.44	14.9592	0.384189	2373.35	14.9845	0.383019	2379.05	14.991	0.382612	2391.43	15.0023	0.381926	2413.85	15.0212	0.380757	2481.35	15.0607	0.378704	2341.5	14.9589	0.384398	2345.95	14.9838	0.38324	2346.36	14.9903	0.382833	2348.48
165	2486.1	14.3426	0.392906	2463.52	14.356	0.383065	2494.82	14.3749	0.381432	2502.45	14.3799	0.380801	2518.81	14.3888	0.379704	2548.72	14.4042	0.377688	2641.09	14.4401	0.373324	2438.96	14.3617	0.378849	2455.62	14.3885	0.376713	2458.98	14.3953	0.375977	2467.76	14.407	0.37476	2483.31	14.4266	0.372698	2533.73	14.4681	0.368921	2429.96	14.3623	0.378376	2432.61	14.39	0.376191	2431.98	14.397	0.375449	2433.1
166	3397.1	13.9602	0.430128	3357.22	13.9743	0.418539	3399	13.9941	0.4168	3409.2	13.9992	0.416139	3431.09	14.0082	0.415015	3471.38	14.0237	0.413007	3597	14.0585	0.408962	3327.96	13.9784	0.415116	3349.51	14.0038	0.413033	3353.93	14.0102	0.412316	3365.35	14.0213	0.411152	3385.94	14.0395	0.409214	3453.65	14.0776	0.405851	3328.34	13.976	0.41709	3329.6	13.9982	0.415196	3328.24	14.0039	0.414505	3328.09
167	1653.44	14.166	0.424613	1639.92	14.1807	0.413117	1662.51	14.2	0.411911	1668.2	14.205	0.41143	1680.22	14.2139	0.410597	1702.03	14.229	0.409089	1767.12	14.2626	0.406082	1627.12	14.1858	0.409129	1642.58	14.2115	0.407668	1646.17	14.218	0.407169	1654.49	14.2291	0.406364	1669.09	14.2474	0.405052	1711.9	14.2844	0.402965	1617.73	14.1881	0.407327	1622.95	14.2167	0.405778	1623.6	14.2238	0.405294	1626.39
168	1725.68	14.1332	0.380769	1707.18	14.1487	0.368782	1733.39	14.1696	0.36744	1739.83	14.1749	0.366911	1753.72	14.1843	0.36601	1778.84	14.2001	0.364409	1854.27	14.2347	0.361299	1697.65	14.1507	0.367217	1713.52	14.1742	0.365763	1717.02	14.1801	0.36522	1725.34	14.1904	0.364319	1739.89	14.2075	0.362773	1783.7	14.2436	0.359989	1687.08	14.1531	0.365419	1691.54	14.1795	0.363855	1691.78	14.1861	0.363311	1693.94
169	1666.79	14.343	0.366207	1649.57	14.3587	0.354794	1674.37	14.3797	0.353482	1680.46	14.3851	0.352965	1693.59	14.3946	0.352075	1717.33	14.4108	0.350474	1788.62	14.4465	0.347273	1638.69	14.3616	0.352658	1653.34	14.3864	0.351186	1656.52	14.3926	0.350647	1664.22	14.4035	0.349749	1677.59	14.4215	0.348211	1717.78	14.4594	0.345431	1629.52	14.3637	0.351154	1633.79	14.3911	0.349586	1634.02	14.3979	0.349045	1636.1
170	2059.68	13.8525	0.387622	2040.09	13.8647	0.377307	2067.81	13.883	0.375454	2074.33	13.8877	0.374734	2088.8	13.8961	0.373509	2115.03	13.9106	0.371295	2196.05	13.9438	0.366639	2022.59	13.8687	0.373932	2037.82	13.8927	0.371655	2040.69	13.8987	0.370842	2048.58	13.9092	0.369512	2062.31	13.9266	0.367249	2106.58	13.9637	0.363074	2014.3	13.8695	0.373266	2017.21	13.8946	0.370915	2016.59	13.9009	0.370091	2017.76
171	2001.38	14.5264	0.429383	1987.31	14.5393	0.420089	2007.24	14.5577	0.418331	2012.07	14.5626	0.417667	2022.51	14.5713	0.416506	2041.48	14.5867	0.414352	2099.82	14.6234	0.409536	1972.55	14.5443	0.416445	1983.38	14.5697	0.414149	1985.49	14.5763	0.413356	1991.13	14.5877	0.412021	2000.94	14.6072	0.4097	2032.61	14.6499	0.405168	1969.05	14.5439	0.416759	1971.57	14.5687	0.414507	1971.3	14.5751	0.413722	1972.33
172	2938.01	14.671	0.435309	2912.14	14.6855	0.425042	2945.75	14.7049	0.423594	2954.29	14.71	0.423042	2972.02	14.7191	0.422072	3004.69	14.735	0.420283	3105.07	14.7717	0.416442	2891.94	14.6894	0.422253	2910.86	14.7139	0.420508	2915.13	14.7203	0.419896	2925.09	14.7313	0.418858	2943.07	14.7501	0.417052	3000.39	14.7908	0.413609	2883.04	14.6896	0.422134	2886.22	14.7143	0.420377	2885.96	14.7207	0.419763	2887.23
173	2409.62	14.7584	0.415556	2388.76	14.7727	0.405702	2413.58	14.793	0.403903	2419.63	14.7984	0.403236	2432.64	14.8079	0.40207	2456.41	14.8246	0.399929	2530.13	14.8637	0.39524	2372.04	14.7769	0.402792	2384.82	14.803	0.400577	2387.33	14.8098	0.399813	2393.98	14.8215	0.398521	2405.7	14.8415	0.396272	2444.39	14.8855	0.391854	2367.89	14.7764	0.403187	2370.05	14.8016	0.401026	2369.53	14.8082	0.400273	2370.27
174	2926.92	14.3508	0.431802	2899.76	14.3656	0.420718	2931.89	14.386	0.419016	2939.72	14.3914	0.418378	2956.65	14.4008	0.417278	2987.42	14.4171	0.41529	3081.53	14.4542	0.411167	2885.93	14.3676	0.419201	2903.7	14.3907	0.417323	2907.38	14.3968	0.416649	2916.58	14.4072	0.415506	2932.66	14.425	0.413502	2983.31	14.4642	0.409593	2878.73	14.3676	0.419169	2882.96	14.3908	0.417287	2882.76	14.3969	0.416612	2884.47
175	2619.27	14.7423	0.419782	2597.55	14.7565	0.409918	2627.92	14.7753	0.408634	2635.64	14.7803	0.408133	2651.65	14.7891	0.407246	2681.03	14.8046	0.405593	2770.58	14.8405	0.401999	2574.77	14.7622	0.405968	2591.76	14.7882	0.404309	2595.56	14.795	0.40374	2604.6	14.8066	0.402784	2620.72	14.826	0.401155	2671.07	14.8673	0.398188	2565.89	14.763	0.405478	2569.68	14.7898	0.403778	2569.7	14.7968	0.403205	2571.51
176	2209.23	14.3901	0.402376	2187.5	14.4055	0.391082	2216.26	14.4259	0.389748	2223.41	14.4312	0.38923	2238.63	14.4406	0.388332	2266.3	14.4566	0.386707	2349.82	14.4925	0.383416	2171.81	14.4093	0.38825	2188.64	14.4347	0.386692	2192.35	14.4411	0.386143	2201.26	14.4523	0.385232	2216.88	14.4708	0.38369	2264.25	14.5097	0.380965	2164.62	14.4097	0.388004	2169	14.4355	0.386428	2169.16	14.442	0.385879	2171.23
177	2083.62	14.1408	0.399049	2065.66	14.1547	0.3883	2095.85	14.175	0.386358	2103.24	14.1802	0.385629	2119.21	14.1895	0.384383	2148.43	14.2056	0.38214	2238.31	14.2423	0.377449	2049.94	14.159	0.384973	2070.17	14.1852	0.382599	2074.64	14.1919	0.381781	2085.45	14.2033	0.380435	2104.85	14.2225	0.378157	2165.95	14.2633	0.373963	2041.05	14.1592	0.384798	2044.88	14.1858	0.382403	2044.68	14.1925	0.381582	2046.45
178	1998.37	14.1743	0.433047	1986.03	14.1864	0.423613	2010.35	14.2021	0.422592	2016.5	14.2063	0.422158	2029.32	14.2138	0.421383	2052.67	14.2268	0.419914	2122.62	14.2574	0.416692	1965.05	14.194	0.417646	1980.61	14.2194	0.416217	1984.12	14.2258	0.415729	1992.47	14.2368	0.414938	2006.98	14.2549	0.413648	2049.6	14.2918	0.411592	1955.07	14.1962	0.415884	1960.72	14.2244	0.414369	1961.39	14.2314	0.413895	1964.42
179	2238.08	14.0704	0.385063	2212.67	14.0844	0.374027	2246.1	14.1039	0.372548	2254.32	14.1089	0.371963	2271.86	14.1178	0.370959	2304.02	14.133	0.369147	2403	14.1671	0.365457	2188.83	14.0897	0.369897	2207.41	14.1161	0.36807	2211.41	14.1227	0.367436	2221.29	14.134	0.366411	2238.99	14.1525	0.364722	2295.06	14.1904	0.361874	2175.04	14.0916	0.368389	2177.9	14.1205	0.366461	2177.49	14.1276	0.36583	2178.96
180	2585.58	14.2924	0.401404	2562.3	14.3051	0.39192	2590.75	14.3244	0.389827	2597.45	14.3295	0.389048	2612.24	14.3385	0.387705	2639.29	14.3543	0.385249	2724.62	14.3918	0.379824	2541.69	14.3093	0.388794	2555.03	14.3347	0.386162	2557.32	14.3412	0.385248	2564.15	14.3526	0.383721	2576.25	14.3719	0.381068	2618.75	14.4145	0.375821	2536.67	14.3088	0.389164	2537.1	14.3335	0.386592	2535.73	14.3399	0.385691	2535.39
181	2385.77	14.1681	0.454927	2365.1	14.1822	0.443712	2390.41	14.202	0.441961	2396.58	14.2072	0.441305	2409.93	14.2163	0.440176	2434.15	14.2321	0.438141	2508.06	14.268	0.433934	2350.35	14.1859	0.440778	2365.26	14.2107	0.438694	2368.36	14.217	0.437975	2376.23	14.228	0.436784	2389.97	14.2464	0.434757	2432.71	14.2858	0.431049	2343.79	14.1863	0.440481	2348.01	14.2116	0.438366	2348.04	14.218	0.437644	2350.03
182	2799.77	14.4166	0.432437	2769.43	14.4316	0.421299	2803.66	14.4514	0.419948	2812.36	14.4566	0.419427	2830.4	14.4658	0.418521	2863.73	14.4816	0.416871	2966.24	14.5172	0.413486	2752.6	14.434	0.419488	2770.58	14.457	0.417978	2774.62	14.4629	0.41743	2783.95	14.4732	0.4165	2800.83	14.4907	0.414874	2854.79	14.5286	0.411805	2741.56	14.4349	0.418848	2743.89	14.4589	0.417287	2743.44	14.4651	0.416733	2744.22
183	1977.36	14.928	0.401325	1967.08	14.9406	0.392971	1986.21	14.9586	0.391369	1990.85	14.9634	0.390759	2000.92	14.972	0.389679	2019.07	14.9873	0.387646	2073.93	15.0243	0.382945	1952.82	14.9468	0.388868	1964.36	14.9733	0.386641	1966.63	14.9802	0.385872	1972.68	14.9921	0.384569	1982.95	15.0126	0.38229	2014.47	15.0577	0.377761	1950.35	14.946	0.389419	1954.52	14.9713	0.38727	1954.7	14.9779	0.386517	1956.65
184	2142.77	14.5182	0.418138	2123.6	14.5328	0.407624	2151.24	14.5514	0.406559	2158.33	14.5563	0.406129	2172.96	14.565	0.405369	2199.81	14.58	0.403957	2280.9	14.6141	0.401001	2102.21	14.5392	0.402994	2118.43	14.5657	0.401626	2122.23	14.5725	0.401169	2131	14.584	0.400422	2146.65	14.6031	0.399201	2193.92	14.642	0.397235	2090.77	14.5414	0.401421	2095.01	14.5706	0.399973	2095.41	14.5779	0.399527	2097.78
185	2638.82	14.1568	0.38525	2610.31	14.1705	0.374746	2649.47	14.1901	0.373027	2659.1	14.1952	0.372364	2679.63	14.2042	0.371227	2717.5	14.2198	0.369165	2835.48	14.2554	0.364839	2591.03	14.1734	0.372533	2612.85	14.197	0.37055	2617.54	14.203	0.36983	2628.84	14.2135	0.368624	2649.4	14.2312	0.366527	2716.86	14.2697	0.362494	2577.65	14.1742	0.371878	2578.96	14.199	0.369824	2577.83	14.2053	0.369091	2577.91
186	2139.77	14.1582	0.421538	2121.53	14.1727	0.410229	2146.76	14.1927	0.408632	2152.85	14.1979	0.408021	2166.18	14.207	0.406972	2190.14	14.2228	0.405084	2262.13	14.2583	0.401237	2106.4	14.1772	0.406657	2122.19	14.2033	0.404718	2125.47	14.2099	0.404054	2133.86	14.2212	0.402968	2148.19	14.24	0.401157	2190.96	14.2792	0.398012	2098.86	14.1783	0.405791	2104.75	14.2059	0.403781	2105.19	14.2128	0.403113	2108.18
187	1429.3	14.3565	0.415416	1420.33	14.3712	0.404508	1436.05	14.3914	0.402906	1439.8	14.3967	0.402297	1448.16	14.406	0.401243	1462.94	14.4221	0.399333	1506.41	14.4588	0.395361	1412.56	14.3755	0.401267	1423.46	14.4015	0.399325	1425.72	14.4082	0.398655	1431.51	14.4196	0.397544	1441.15	14.4387	0.395661	1468.64	14.4792	0.392249	1408.78	14.3763	0.400698	1414.15	14.4033	0.398704	1414.8	14.4102	0.398029	1417.54
188	1425.76	14.5454	0.424293	1416.27	14.5586	0.414789	1429.23	14.5789	0.41246	1432.22	14.5844	0.411619	1439.03	14.5939	0.410168	1451.25	14.6107	0.407513	1488.94	14.6509	0.401594	1408.26	14.5627	0.411898	1415.68	14.5889	0.408996	1416.98	14.5958	0.408009	1420.86	14.6076	0.406351	1427.42	14.628	0.403455	1448.67	14.6736	0.397598	1407.26	14.5613	0.412895	1409.39	14.5855	0.410184	1409.22	14.5919	0.409242	1410.13
189	2108	14.7921	0.455662	2090.15	14.8065	0.445524	2110.69	14.8258	0.443972	2115.86	14.831	0.443391	2126.67	14.8401	0.442368	2146.55	14.8561	0.440481	2207.84	14.8935	0.436379	2075.17	14.8111	0.442254	2086.01	14.8365	0.440316	2088.35	14.8431	0.439655	2094.07	14.8546	0.438537	2104.32	14.8741	0.436608	2137.52	14.9164	0.432945	2074.73	14.8089	0.443795	2076.41	14.8315	0.442031	2076.11	14.8374	0.441401	2076.62
190	2362.63	14.3755	0.422587	2339.07	14.3904	0.41151	2369.74	14.4096	0.410354	2377.56	14.4147	0.409894	2393.78	14.4236	0.40909	2423.57	14.4389	0.407618	2513.88	14.4732	0.404614	2317.2	14.3958	0.407467	2334.79	14.4218	0.406041	2338.86	14.4284	0.405557	2348.32	14.4398	0.404767	2365.25	14.4585	0.40347	2416.92	14.4967	0.401355	2304.42	14.398	0.405893	2308.61	14.4266	0.404384	2308.87	14.4337	0.403909	2311.17
191	2061.2	14.2969	0.382846	2039.83	14.312	0.371635	2067.87	14.3328	0.3701	2074.7	14.3382	0.369508	2089.49	14.3477	0.368492	2116.31	14.364	0.366663	2197.86	14.4003	0.362943	2023.62	14.3162	0.368538	2039.79	14.3425	0.366717	2043.19	14.3491	0.366081	2051.73	14.3606	0.365033	2066.63	14.3796	0.363269	2112.51	14.4192	0.360138	2017.18	14.3163	0.368458	2021.04	14.3428	0.36663	2020.95	14.3494	0.365994	2022.71
192	2137.59	14.3534	0.395949	2114.81	14.369	0.38443	2144.58	14.3895	0.383195	2152.04	14.3948	0.38271	2167.81	14.4041	0.38187	2196.56	14.4201	0.380354	2283.4	14.4553	0.377334	2096.98	14.3736	0.381088	2114.36	14.3997	0.379628	2118.28	14.4063	0.379124	2127.57	14.4177	0.378298	2143.96	14.4364	0.37693	2193.53	14.4748	0.374648	2084.6	14.3759	0.379349	2089.29	14.405	0.377795	2089.6	14.4122	0.3773	2092.11
193	1991.17	14.3375	0.376427	1971	14.3525	0.365445	1998.78	14.3735	0.363829	2005.54	14.3789	0.36321	2020.19	14.3885	0.362147	2046.8	14.4049	0.36023	2127.99	14.4419	0.356285	1956.92	14.356	0.362889	1973.16	14.3817	0.36101	1976.59	14.3881	0.360342	1985.11	14.3994	0.359231	2000.08	14.4182	0.35733	2046.67	14.4582	0.353813	1948.04	14.3572	0.362068	1951.78	14.3843	0.360113	1951.66	14.3911	0.359437	1953.38
194	2102.15	13.9918	0.410236	2079.19	14.0066	0.398186	2108.78	14.0264	0.396886	2116.1	14.0315	0.396369	2131.74	14.0405	0.395488	2160.16	14.0557	0.393919	2245.94	14.089	0.390883	2061.1	14.0111	0.394509	2078.89	14.0368	0.392981	2082.82	14.0431	0.392453	2092.33	14.0541	0.391609	2108.99	14.0719	0.390241	2159.03	14.108	0.388089	2048.62	14.0134	0.392632	2053.82	14.042	0.391016	2054.19	14.0489	0.390507	2056.99
195	2405.98	13.9079	0.38225	2376.46	13.9216	0.370877	2413.25	13.941	0.369334	2422.2	13.946	0.368722	2441.47	13.9547	0.367684	2476.77	13.9696	0.365826	2585.75	14.0028	0.362114	2350.98	13.9263	0.366954	2370.95	13.9521	0.365088	2375.13	13.9585	0.364433	2385.71	13.9694	0.363384	2404.6	13.9873	0.36166	2464.85	14.0238	0.35878	2336.75	13.9279	0.365635	2339.5	13.9558	0.363684	2338.85	13.9626	0.363033	2340.17
196	2563.96	14.8011	0.386378	2539.41	14.8161	0.376355	2570.27	14.8369	0.374722	2577.87	14.8424	0.374107	2594.08	14.852	0.373033	2623.76	14.8689	0.371063	2715.44	14.908	0.366805	2519.1	14.8207	0.373296	2535.43	14.8475	0.371287	2538.83	14.8545	0.370591	2547.39	14.8665	0.36942	2562.63	14.8868	0.367395	2612.07	14.9305	0.363517	2511.89	14.8207	0.373252	2514.57	14.8477	0.371237	2514.06	14.8546	0.370541	2515.09
197	2054.26	13.9955	0.422393	2038.9	14.0082	0.412034	2063.49	14.026	0.410528	2069.44	14.0307	0.40993	2082.36	14.0389	0.408897	2105.66	14.0532	0.407006	2175.89	14.0861	0.403015	2022.89	14.0131	0.408028	2038.12	14.0375	0.406124	2041.25	14.0437	0.405452	2049.26	14.0543	0.404349	2062.98	14.0721	0.402488	2104.26	14.1095	0.399183	2015.2	14.0142	0.40707	2020.59	14.0402	0.405086	2020.89	14.0467	0.404408	2023.54
198	1995.17	14.3854	0.417219	1977.67	14.3995	0.406796	1999.87	14.4195	0.404995	2005.24	14.4248	0.404319	2016.9	14.4341	0.40315	2038.09	14.4503	0.401022	2103.3	14.4877	0.396487	1968.73	14.4012	0.405525	1980.86	14.4236	0.403552	1983.31	14.4294	0.402835	1989.51	14.4396	0.401612	2000.37	14.4572	0.399437	2035.08	14.4966	0.39502	1963.59	14.4013	0.40545	1966.16	14.4238	0.403467	1965.88	14.4297	0.402748	1966.82
199	1783.74	13.9175	0.367637	1768.04	13.9295	0.357815	1793.42	13.9473	0.356051	1799.39	13.952	0.355356	1812.64	13.9602	0.354168	1836.59	13.9744	0.352005	1910.18	14.0074	0.347386	1754.42	13.9328	0.355086	1768.54	13.9554	0.35297	1771.22	13.9611	0.352189	1778.45	13.9711	0.350896	1790.95	13.9879	0.348653	1830.81	14.0244	0.344338	1753.1	13.9309	0.356607	1755.29	13.9509	0.35468	1754.7	13.956	0.353941	1755.27
200	1868.08	14.2822	0.3945	1849.93	14.2972	0.383301	1874.17	14.3179	0.381722	1880.06	14.3232	0.381117	1892.85	14.3327	0.380078	1916.01	14.3489	0.378207	1986.26	14.3853	0.374388	1836.42	14.3012	0.380314	1850.74	14.3272	0.378446	1853.74	14.3337	0.377793	1861.31	14.3451	0.376715	1874.45	14.364	0.374894	1914.72	14.4036	0.371626	1833.51	14.2999	0.381252	1836.92	14.3243	0.379468	1836.84	14.3305	0.378826	1838.31
201	1546.77	14.3262	0.410638	1536.33	14.3405	0.400022	1554.64	14.3602	0.398419	1559.07	14.3654	0.397805	1568.78	14.3745	0.396742	1586.17	14.3903	0.394807	1638.03	14.4265	0.390737	1530.59	14.3421	0.398826	1542.36	14.364	0.397086	1544.88	14.3697	0.396441	1551.03	14.3796	0.39534	1561.61	14.3966	0.393381	1593.15	14.4346	0.389455	1525.77	14.3427	0.398321	1530.04	14.3655	0.396526	1530.41	14.3714	0.39587	1532.43
202	2297.23	14.2529	0.431279	2273.42	14.2676	0.419953	2305.8	14.2868	0.418734	2314.14	14.2919	0.418252	2331.3	14.3007	0.417414	2363.03	14.316	0.41589	2459.91	14.3501	0.412814	2251.72	14.2728	0.415938	2271.36	14.2986	0.414445	2276.08	14.3052	0.413939	2286.72	14.3164	0.413118	2306.13	14.3349	0.411772	2366.32	14.3727	0.409598	2261.6	14.2659	0.421228	2262.87	14.2831	0.420113	2262.34	14.2876	0.419653	2262.29
203	2350.85	14.5484	0.390372	2328.13	14.5632	0.379891	2360.02	14.5828	0.37866	2368.06	14.588	0.378172	2384.89	14.597	0.377316	2415.7	14.6127	0.375739	2509.31	14.6483	0.37243	2310.46	14.5671	0.377203	2328.3	14.5915	0.375751	2332.29	14.5977	0.375226	2341.65	14.6086	0.374339	2358.28	14.6269	0.372803	2409.77	14.6659	0.369957	2299.59	14.5684	0.376242	2303.36	14.5946	0.37472	2303.34	14.6012	0.37419	2305.05
204	1236.33	14.393	0.338108	1228.9	14.4083	0.327276	1245.46	14.4299	0.325653	1249.26	14.4354	0.325026	1258.09	14.4452	0.323953	1273.39	14.462	0.322023	1317.62	14.4995	0.318055	1221.62	14.4132	0.32383	1233.78	14.4413	0.321862	1236.16	14.4483	0.321178	1242.6	14.4604	0.320056	1252.95	14.4804	0.318175	1281.36	14.5216	0.314819	1217.35	14.4149	0.322622	1224.38	14.4453	0.320553	1225.27	14.4528	0.319862	1228.89
205	2020.83	14.3454	0.366316	1994.49	14.3606	0.355289	2024.94	14.3816	0.353721	2032.44	14.3871	0.353117	2048.41	14.3967	0.352078	2077.87	14.4131	0.350208	2169.54	14.45	0.346379	1973.49	14.3653	0.351865	1988.8	14.3926	0.34997	1992.04	14.3995	0.349314	2000.14	14.4113	0.348237	2014.87	14.4308	0.346432	2063.29	14.4713	0.343241	1961.72	14.3669	0.350695	1962.5	14.3963	0.348705	1961.66	14.4036	0.348044	1961.95
206	2421.67	14.3826	0.417822	2397.23	14.3979	0.406495	2427.75	14.418	0.405167	2435.4	14.4233	0.404653	2451.54	14.4326	0.403761	2481.03	14.4485	0.402145	2570.5	14.4841	0.39887	2378.52	14.4022	0.403271	2396.02	14.4279	0.40169	2399.93	14.4345	0.401144	2409.26	14.4457	0.400243	2425.77	14.4645	0.398733	2476.37	14.5034	0.396124	2367.19	14.4039	0.402023	2371.65	14.4317	0.400358	2371.84	14.4387	0.399813	2374.13
207	2765.31	14.4758	0.442357	2743.84	14.4889	0.432644	2777.63	14.5057	0.431645	2786.4	14.5102	0.431232	2804.22	14.5181	0.430492	2837.1	14.532	0.42909	2936.71	14.5643	0.426037	2713.34	14.4963	0.427223	2732.8	14.5221	0.425855	2737.42	14.5287	0.425397	2747.95	14.54	0.424649	2766.95	14.5587	0.423424	2825.07	14.5971	0.42145	2699.26	14.4982	0.42577	2703.65	14.5264	0.424326	2703.98	14.5335	0.423877	2706.44
208	2256.78	14.5544	0.434989	2241.03	14.5682	0.424988	2266.72	14.5859	0.423907	2273.26	14.5907	0.423471	2286.87	14.599	0.422693	2311.67	14.6135	0.421234	2385.93	14.6472	0.418093	2221	14.575	0.4201	2237.05	14.6011	0.418661	2240.73	14.6077	0.418178	2249.37	14.6192	0.417384	2264.49	14.6382	0.41607	2309.1	14.6775	0.413889	2212.29	14.5765	0.419039	2217.94	14.6043	0.417537	2218.63	14.6114	0.417058	2221.63
209	2898.96	14.4353	0.376217	2860.94	14.4511	0.364933	2907.91	14.4716	0.363759	2919.91	14.4769	0.363291	2944.71	14.4863	0.36248	2990.65	14.5023	0.361009	3131.74	14.5377	0.358054	2832.47	14.4553	0.361897	2857.47	14.4812	0.360524	2863.31	14.4877	0.360038	2876.61	14.499	0.359236	2900.95	14.5176	0.357889	2978.1	14.5559	0.35558	2809.75	14.458	0.359927	2811.74	14.4873	0.35845	2811.16	14.4946	0.357974	2812.23
210	2323.95	14.6809	0.451949	2315.36	14.6914	0.444459	2334.86	14.7068	0.4428	2339.63	14.7111	0.442169	2349.89	14.7185	0.441049	2368.45	14.7321	0.438917	2424.69	14.7658	0.433796	2299.86	14.6975	0.440109	2311.75	14.7216	0.437656	2314.05	14.728	0.436804	2320.25	14.739	0.435355	2330.79	14.7581	0.432786	2363.73	14.8015	0.427491	2298.28	14.6961	0.44112	2302.28	14.7182	0.438841	2302.36	14.7241	0.438031	2304.13
211	1489.94	13.8233	0.394071	1478.25	13.8359	0.383276	1497.87	13.8546	0.381463	1502.44	13.8594	0.380758	1512.77	13.8679	0.379563	1531.15	13.8825	0.377415	1586.43	13.9157	0.372987	1466.73	13.8406	0.379295	1479.66	13.8658	0.377037	1482.19	13.8721	0.376248	1488.99	13.8829	0.374975	1500.43	13.9007	0.372854	1534.49	13.9379	0.369133	1461.12	13.8416	0.378456	1466.21	13.8681	0.376119	1466.48	13.8747	0.375324	1469
212	2415.13	14.3122	0.420844	2387.44	14.3269	0.409723	2417.15	14.3472	0.408125	2424.55	14.3525	0.407519	2440.15	14.3618	0.406472	2468.96	14.3779	0.404581	2558.64	14.4144	0.400684	2365.94	14.3315	0.406266	2381.09	14.3578	0.404322	2384.34	14.3645	0.403658	2392.39	14.3761	0.402564	2407.05	14.3953	0.400727	2455.29	14.4356	0.397471	2356.5	14.3323	0.405697	2357.81	14.3596	0.403702	2357.12	14.3665	0.403035	2357.62
213	1552.74	14.2357	0.355082	1540.82	14.25	0.344387	1562.77	14.2705	0.342763	1567.94	14.2757	0.342131	1579.55	14.285	0.341048	1600.18	14.301	0.339093	1661.55	14.337	0.335049	1532.77	14.2526	0.342511	1546.84	14.2764	0.340686	1549.7	14.2825	0.340011	1557.05	14.293	0.338882	1569.46	14.3108	0.336916	1606.1	14.3491	0.333143	1526.51	14.2538	0.341587	1531.91	14.2794	0.339672	1532.3	14.2858	0.338983	1534.9
214	2011.87	14.4013	0.42805	1991.09	14.417	0.416433	2016.23	14.4372	0.415201	2022.61	14.4425	0.414724	2035.94	14.4518	0.413896	2060.35	14.4677	0.4124	2134.18	14.503	0.409416	1976.88	14.4208	0.413619	1991.32	14.4457	0.412189	1994.63	14.4521	0.411692	2002.32	14.4631	0.410868	2016	14.4814	0.409485	2057.71	14.5196	0.407112	1968.76	14.4219	0.412808	1972.31	14.4482	0.411329	1972.49	14.4548	0.410833	1974.25
215	1995.2	14.4969	0.377579	1973.14	14.5133	0.365974	2002.8	14.5346	0.36477	2010.27	14.5401	0.3643	2026.03	14.5498	0.363486	2054.77	14.5663	0.362021	2141.41	14.6026	0.359119	1956.73	14.5177	0.362889	1974.34	14.5445	0.361484	1978.37	14.5512	0.360999	1987.81	14.5628	0.360203	2004.5	14.5819	0.358882	2054.81	14.621	0.356666	1943.91	14.5204	0.360999	1948.5	14.5504	0.359496	1948.84	14.5579	0.359023	1951.32
216	2204.15	14.6405	0.420272	2186.36	14.6551	0.410021	2212.79	14.6746	0.408574	2219.45	14.6798	0.40802	2233.44	14.6889	0.407047	2259.04	14.7049	0.405256	2336.98	14.7417	0.401417	2169.45	14.6602	0.406441	2185.61	14.6863	0.404624	2189.26	14.693	0.404	2197.88	14.7047	0.402955	2213.24	14.7242	0.401172	2260.87	14.7658	0.397898	2161.78	14.6607	0.406062	2165.66	14.6875	0.40421	2165.78	14.6944	0.403582	2167.65
217	1681.67	14.1719	0.402115	1667.56	14.1863	0.390964	1687.88	14.2067	0.389231	1692.69	14.2121	0.388573	1703.42	14.2214	0.387448	1722.59	14.2375	0.385425	1780.16	14.2737	0.381276	1656.71	14.1903	0.387893	1669.44	14.2161	0.385828	1671.99	14.2227	0.38511	1678.7	14.2339	0.383927	1690.06	14.2527	0.381929	1724.01	14.2924	0.378318	1651.29	14.1911	0.387252	1656.14	14.2181	0.385125	1656.45	14.2248	0.3844	1658.85
218	2742.21	14.2282	0.392541	2710.86	14.2414	0.382512	2745.15	14.2611	0.38057	2753.4	14.2662	0.379838	2771.18	14.2753	0.37858	2804.14	14.2911	0.376291	2909.09	14.3279	0.371363	2697.07	14.2425	0.381681	2712.53	14.2637	0.379612	2715.43	14.2693	0.378847	2722.99	14.2789	0.377543	2736.72	14.2957	0.375204	2785.26	14.3339	0.370319	2688.51	14.2426	0.381653	2687.21	14.2638	0.37958	2685.37	14.2694	0.378814	2683.69
219	1926.19	14.0705	0.397732	1911	14.085	0.386245	1937.14	14.1054	0.384559	1943.4	14.1107	0.383913	1957.27	14.12	0.382815	1982.06	14.1359	0.380853	2055.94	14.1713	0.376905	1902.07	14.0872	0.384461	1919.68	14.1107	0.382591	1923.44	14.1167	0.381912	1932.71	14.1271	0.380781	1948.65	14.1445	0.378833	1995.93	14.182	0.375192	1894.11	14.0883	0.383562	1900.46	14.1134	0.381608	1900.98	14.1197	0.380918	1904.08
220	2471.2	14.369	0.41404	2441.35	14.3849	0.402221	2475.37	14.4056	0.400984	2484.05	14.411	0.400505	2502.08	14.4204	0.399677	2535.33	14.4365	0.39819	2636.9	14.472	0.395262	2421.56	14.3887	0.399395	2440.29	14.4142	0.39797	2444.64	14.4206	0.397474	2454.65	14.4318	0.396659	2472.76	14.4502	0.3953	2529.28	14.4883	0.393005	2407.07	14.3908	0.39785	2410.12	14.4188	0.396338	2410.04	14.4259	0.395849	2411.65
221	2385.78	14.5849	0.432505	2365.59	14.5998	0.421784	2392.55	14.6197	0.420331	2399.31	14.625	0.419779	2413.59	14.6342	0.418814	2439.64	14.6504	0.417048	2518.72	14.6872	0.413336	2348.97	14.6043	0.418538	2365.06	14.6301	0.416766	2368.64	14.6367	0.416157	2377.21	14.6482	0.41514	2392.35	14.6674	0.413408	2438.93	14.7083	0.410256	2343.18	14.6041	0.418705	2347.29	14.6295	0.416948	2347.42	14.6361	0.416341	2349.34
222	3269.96	14.2174	0.429874	3229.33	14.2325	0.418196	3272.1	14.2528	0.416717	3282.93	14.2581	0.416152	3305.47	14.2674	0.41518	3347.33	14.2833	0.413438	3477.44	14.3189	0.40995	3201	14.2366	0.415035	3223.46	14.2622	0.413288	3228.56	14.2687	0.412688	3240.55	14.2799	0.411703	3262.67	14.2985	0.410061	3334.76	14.3371	0.407238	3184.44	14.2379	0.414022	3185.86	14.2652	0.412201	3184.97	14.2721	0.411599	3185.59
223	2543.59	14.3305	0.414657	2527.05	14.342	0.406047	2551.97	14.3601	0.403864	2557.78	14.365	0.403058	2570.78	14.3735	0.401662	2594.31	14.3887	0.39908	2667.69	14.4256	0.39317	2508.09	14.3469	0.402429	2520.92	14.3723	0.399508	2523.06	14.3789	0.398504	2529.69	14.3903	0.396824	2541.1	14.4099	0.393887	2579.97	14.4539	0.387938	2505.48	14.3458	0.403255	2507.54	14.3695	0.400493	2506.65	14.3757	0.399528	2507.25
224	2633.67	13.8277	0.399406	2604.29	13.8406	0.388405	2642.85	13.8588	0.386922	2652.27	13.8635	0.386324	2672.42	13.8718	0.385305	2709.38	13.886	0.383465	2823.35	13.918	0.379728	2577.34	13.8452	0.384453	2598.39	13.8697	0.382639	2602.82	13.8758	0.381992	2613.88	13.8862	0.380948	2633.69	13.9035	0.379216	2696.89	13.939	0.376279	2564.75	13.8461	0.383686	2567.54	13.8718	0.38182	2566.81	13.8781	0.381173	2567.95
225	2065.97	14.5425	0.385788	2047.79	14.5582	0.374725	2075.6	14.579	0.373407	2082.51	14.5845	0.372896	2097.28	14.594	0.372007	2124.01	14.6104	0.370392	2204.04	14.6471	0.367089	2032.7	14.5628	0.371491	2050.25	14.5895	0.369915	2054.16	14.5962	0.369369	2063.53	14.6079	0.368466	2079.83	14.6273	0.366946	2128.25	14.6674	0.364284	2022.64	14.5648	0.370137	2028.48	14.5938	0.368469	2029.04	14.6011	0.367923	2032.07
226	2491.94	14.48	0.468698	2467.83	14.4954	0.457183	2494.42	14.5152	0.455854	2501.22	14.5205	0.455351	2515.32	14.5296	0.454476	2541.25	14.5455	0.452889	2620.1	14.5813	0.449675	2455.83	14.4975	0.455603	2470.54	14.5199	0.454142	2473.9	14.5258	0.453618	2481.61	14.536	0.452726	2495.4	14.5534	0.45117	2538.3	14.591	0.44825	2448.01	14.4981	0.455116	2451.34	14.5214	0.453615	2451.4	14.5275	0.453087	2452.86
227	1510.08	14.3185	0.396359	1499.54	14.3337	0.385109	1518.08	14.3539	0.383757	1522.55	14.3592	0.383228	1532.41	14.3684	0.382314	1549.9	14.3843	0.380661	1601.06	14.4198	0.377312	1490.54	14.338	0.381864	1503.21	14.3639	0.380257	1505.9	14.3704	0.379695	1512.63	14.3817	0.37877	1523.87	14.4004	0.377219	1555.59	14.4391	0.374531	1485.37	14.3394	0.380859	1491.48	14.367	0.379183	1492.27	14.3739	0.378621	1495.41
228	1738.25	14.4794	0.400664	1726.09	14.4921	0.39151	1748.52	14.5096	0.390189	1754.15	14.5142	0.38966	1765.95	14.5224	0.388724	1787.54	14.5369	0.386969	1853.27	14.571	0.383062	1710.82	14.4976	0.387579	1724.11	14.5222	0.38584	1727.04	14.5286	0.38522	1734.03	14.5396	0.384173	1746.43	14.5581	0.382359	1785.12	14.5981	0.378929	1703.86	14.4984	0.386984	1706.73	14.5241	0.38519	1706.68	14.5307	0.384562	1707.95
229	2157.16	14.2638	0.379192	2134.45	14.2786	0.368122	2169.89	14.2989	0.366689	2178.8	14.3041	0.366126	2197.55	14.3134	0.365158	2232.04	14.3292	0.363408	2337.58	14.3647	0.35984	2113.89	14.2835	0.364451	2136.28	14.3102	0.362709	2141.46	14.3169	0.362104	2153.47	14.3284	0.361115	2175.21	14.3474	0.359469	2242.88	14.3865	0.356634	2098.97	14.2854	0.363025	2102.42	14.3146	0.361185	2102.25	14.3218	0.360581	2104.02
230	2673.65	14.4643	0.404685	2648.21	14.4786	0.394314	2684.1	14.4984	0.392754	2693.11	14.5036	0.392156	2712.02	14.5128	0.391116	2746.87	14.5288	0.389213	2854.38	14.5656	0.385168	2626.15	14.4831	0.391065	2647.05	14.5089	0.38915	2651.74	14.5155	0.388482	2662.81	14.5269	0.387365	2682.88	14.5461	0.385453	2747.23	14.5872	0.381899	2614.98	14.4837	0.390653	2617.71	14.5102	0.388697	2617.2	14.517	0.388024	2618.3
231	3089.98	14.1879	0.417476	3056.63	14.2017	0.406781	3093.16	14.2218	0.40485	3102.01	14.227	0.404128	3121.1	14.2363	0.40289	3156.29	14.2523	0.400653	3267.07	14.2892	0.395944	3030.76	14.2059	0.403536	3048.96	14.2318	0.401174	3052.54	14.2384	0.400362	3062.1	14.2498	0.39902	3079.42	14.269	0.396736	3138.49	14.31	0.392489	3021.25	14.206	0.403431	3021.93	14.2321	0.401057	3020.51	14.2388	0.400242	3020.41
232	2302.45	14.0906	0.409793	2280.87	14.1048	0.398571	2308.75	14.125	0.396801	2315.39	14.1302	0.396129	2330.07	14.1394	0.394982	2356.52	14.1553	0.392925	2436.99	14.1911	0.388716	2267.42	14.1076	0.396325	2283.57	14.1317	0.394302	2286.8	14.1378	0.39358	2295.21	14.1485	0.392382	2309.7	14.1663	0.390324	2354.57	14.2048	0.38648	2259.74	14.1084	0.395746	2264.46	14.1334	0.393663	2264.42	14.1398	0.392933	2266.58
233	1873.7	14.244	0.397848	1855.99	14.2589	0.386619	1879.4	14.2796	0.384944	1885.03	14.285	0.384308	1897.38	14.2945	0.383217	1919.65	14.3108	0.381259	1987.13	14.3474	0.377257	1842.75	14.2629	0.383559	1856.65	14.2891	0.381568	1859.49	14.2957	0.380877	1866.83	14.3072	0.37974	1879.46	14.3262	0.37782	1918.04	14.3662	0.374374	1836.85	14.2634	0.383197	1841.02	14.2902	0.381172	1841.1	14.297	0.380478	1843.1
234	2870.19	14.2549	0.45827	2843.48	14.2676	0.448442	2868.93	14.2868	0.446158	2874.95	14.2919	0.445327	2888.14	14.3009	0.443897	2912.51	14.3168	0.441284	2991.07	14.3545	0.435518	2826.17	14.2704	0.446241	2836.58	14.2938	0.443542	2838.22	14.2999	0.442604	2843.4	14.3105	0.441023	2852.78	14.3289	0.438236	2888.46	14.3705	0.432532	2829.92	14.2674	0.448624	2828.47	14.2862	0.446376	2826.79	14.2913	0.445555	2825.15
235	2521.41	13.8119	0.441458	2497	13.8247	0.430358	2524	13.8441	0.428143	2530.28	13.8492	0.427324	2544.4	13.858	0.425938	2570.02	13.8734	0.423461	2650.06	13.9085	0.418325	2484.08	13.8268	0.428579	2498.35	13.8492	0.426097	2500.94	13.8549	0.425216	2508.25	13.8649	0.423754	2520.99	13.8818	0.421219	2563.2	13.9192	0.416296	2490.09	13.8227	0.432153	2491.48	13.839	0.430232	2490.61	13.8433	0.429494	2490.57
236	1546.59	14.0725	0.405835	1536.2	14.0866	0.394553	1555.82	14.1062	0.393096	1560.52	14.1112	0.392523	1570.94	14.1201	0.391541	1589.4	14.1354	0.38977	1643.6	14.1695	0.386188	1527.35	14.0906	0.391413	1541.14	14.1153	0.38969	1544.06	14.1216	0.389078	1551.37	14.1323	0.388074	1563.63	14.1502	0.386384	1598.54	14.1874	0.383427	1524.36	14.0898	0.392049	1529.95	14.1135	0.390375	1530.56	14.1195	0.389767	1533.31
237	1999.75	14.4411	0.428284	1982.5	14.4542	0.418719	2001.17	14.474	0.416462	2005.54	14.4793	0.415641	2015.24	14.4886	0.414224	2032.99	14.505	0.411631	2089.36	14.5441	0.40587	1968.31	14.4583	0.415704	1976.68	14.4841	0.412876	1978.01	14.4909	0.411911	1982.31	14.5025	0.410293	1989.88	14.5225	0.407474	2017.23	14.567	0.401823	1967.68	14.4566	0.416967	1967.75	14.4799	0.41437	1966.75	14.4861	0.413459	1966.35
238	1980.26	13.8106	0.437218	1964.5	13.8228	0.426688	1988.63	13.8399	0.425246	1994.5	13.8443	0.424663	2007.15	13.8522	0.42366	2030.06	13.8658	0.421823	2099.43	13.8971	0.41799	1947.42	13.8279	0.422275	1962.12	13.8518	0.420439	1965.19	13.8578	0.419791	1972.93	13.8682	0.418739	1986.32	13.8853	0.416986	2027	13.921	0.413996	1939.22	13.8292	0.421152	1943.94	13.8548	0.419235	1944.15	13.8612	0.418585	1946.48
239	2014.47	14.486	0.415646	1993.76	14.5025	0.403704	2020.78	14.5232	0.40263	2027.7	14.5286	0.402212	2042.12	14.5381	0.401487	2068.45	14.5542	0.400183	2147.23	14.5895	0.397651	1978.01	14.5071	0.400319	1994.58	14.5335	0.399061	1998.5	14.5402	0.398641	2007.47	14.5517	0.397962	2023.38	14.5706	0.396862	2070.4	14.6087	0.395156	1966.14	14.5098	0.398361	1971.22	14.5395	0.39702	1971.87	14.5469	0.396621	1974.73
240	2337.84	14.7087	0.410864	2317.84	14.723	0.400941	2347.43	14.7414	0.399855	2355.04	14.7462	0.39942	2370.67	14.7549	0.398642	2399.42	14.7699	0.397185	2486.57	14.8046	0.394042	2295.89	14.7289	0.396871	2312.54	14.7545	0.395475	2316.41	14.7611	0.394993	2325.3	14.7725	0.394186	2341.22	14.7915	0.392818	2390.23	14.8313	0.390412	2284.84	14.7306	0.395708	2288.55	14.7582	0.394239	2288.72	14.7653	0.393756	2290.62
241	2723.75	14.4374	0.406809	2690.91	14.4537	0.394886	2730.21	14.4744	0.393831	2740.33	14.4798	0.393416	2761.23	14.4892	0.392697	2799.74	14.5052	0.391402	2916.34	14.5401	0.388894	2671.73	14.4567	0.392715	2693.66	14.481	0.391541	2698.86	14.4872	0.391121	2710.52	14.4979	0.390421	2731.56	14.5157	0.389239	2796.02	14.5527	0.387228	2653.31	14.4595	0.390695	2657.46	14.4871	0.38943	2657.63	14.4941	0.389022	2659.83
242	2912.89	14.8099	0.42829	2886.55	14.825	0.417851	2920.85	14.8449	0.416497	2929.63	14.8501	0.415982	2947.79	14.8594	0.415073	2981.26	14.8756	0.4134	3083.61	14.9127	0.409841	2863.72	14.8299	0.414455	2883.5	14.856	0.412778	2888.08	14.8628	0.412207	2898.67	14.8744	0.411247	2917.81	14.894	0.40961	2977.94	14.9357	0.406628	2853.45	14.8305	0.414055	2857.26	14.8573	0.412343	2857.24	14.8642	0.411769	2859.05
243	2776.63	14.1654	0.414459	2746.86	14.1795	0.403514	2779.74	14.1997	0.401652	2787.66	14.205	0.400952	2804.87	14.2143	0.399755	2836.39	14.2304	0.397598	2934.7	14.2669	0.393112	2724.82	14.1835	0.400395	2741.66	14.2093	0.39815	2744.96	14.2158	0.397375	2753.79	14.2271	0.396095	2769.5	14.2461	0.393923	2821.57	14.2864	0.38993	2716.22	14.1838	0.400162	2718.21	14.21	0.397891	2717.28	14.2166	0.397112	2717.95
244	2288.41	14.1562	0.415152	2268.28	14.17	0.404423	2296.09	14.1891	0.402872	2302.85	14.1941	0.402269	2317.48	14.2029	0.401227	2343.99	14.2182	0.399334	2424.54	14.2529	0.395386	2251.29	14.1742	0.401117	2267.49	14.199	0.399232	2270.86	14.2053	0.398567	2279.36	14.2162	0.397468	2294.14	14.2344	0.3956	2339.69	14.273	0.392219	2242.68	14.1753	0.400301	2247.31	14.2014	0.398344	2247.36	14.208	0.397672	2249.56
245	2566.26	14.2787	0.418933	2541.28	14.292	0.408916	2567.12	14.3123	0.406607	2573.15	14.3176	0.405766	2586.6	14.327	0.404325	2611.25	14.3435	0.40171	2689.95	14.3823	0.396016	2522.28	14.2959	0.405983	2533.82	14.3218	0.403143	2535.68	14.3285	0.402173	2541.64	14.3401	0.400557	2552.24	14.3598	0.397762	2590.8	14.4033	0.392265	2518.75	14.295	0.406627	2518.47	14.3197	0.403898	2516.97	14.3261	0.402952	2516.31
246	2977.09	13.8818	0.406411	2939.77	13.8956	0.394815	2980.78	13.9152	0.393132	2990.75	13.9203	0.39248	3012.22	13.9292	0.391377	3051.72	13.9444	0.389411	3174.79	13.9782	0.385487	2917.67	13.8983	0.392506	2938.76	13.9217	0.390598	2943.07	13.9276	0.389907	2953.98	13.9378	0.388772	2973.62	13.9549	0.386843	3038.25	13.991	0.383354	2914.77	13.8966	0.393904	2915.71	13.9178	0.392128	2914.34	13.9232	0.391457	2913.92
247	2008.32	14.3896	0.420051	1994.15	14.4039	0.409428	2014.82	14.4245	0.407541	2019.69	14.4299	0.40684	2030.61	14.4394	0.405632	2050.05	14.4559	0.403443	2108.36	14.4939	0.398804	1982.93	14.408	0.40643	1996.01	14.4341	0.404144	1998.57	14.4408	0.403359	2005.47	14.4524	0.40205	2017.03	14.4719	0.399807	2051.56	14.5141	0.39557	1979.27	14.4078	0.40656	1984.68	14.4337	0.404289	1985.05	14.4403	0.403507	1987.7
248	2429.09	14.0709	0.370925	2396.89	14.0857	0.359343	2438.78	14.1058	0.357973	2449.24	14.111	0.357425	2471.3	14.1201	0.356492	2512	14.1355	0.354822	2637.45	14.1694	0.351525	2370.38	14.0903	0.355681	2394.01	14.1166	0.354056	2399.37	14.1231	0.353485	2411.99	14.1343	0.352567	2434.97	14.1525	0.351059	2507.82	14.1894	0.348576	2349.96	14.093	0.353609	2352.12	14.1226	0.351876	2351.51	14.1298	0.35132	2352.73
249	2073.38	14.7167	0.413765	2059.43	14.7313	0.403615	2082.77	14.7508	0.402239	2088.58	14.756	0.401709	2100.97	14.7651	0.400776	2123.37	14.7811	0.399051	2190.36	14.8178	0.395344	2048.23	14.7349	0.401121	2063.02	14.7591	0.399491	2066.29	14.7654	0.398909	2074.1	14.7763	0.397916	2087.64	14.7948	0.396176	2128.04	14.8353	0.392816	2043.11	14.7349	0.401126	2048.13	14.7591	0.399496	2048.59	14.7653	0.398914	2051
250	2608.74	14.2181	0.422389	2576.78	14.2337	0.410363	2613.06	14.2541	0.409084	2622.31	14.2594	0.408587	2641.53	14.2687	0.407735	2677.02	14.2846	0.40621	2785.71	14.3194	0.403239	2554.42	14.2378	0.407163	2574.78	14.2635	0.405673	2579.52	14.27	0.405162	2590.47	14.2812	0.404332	2610.36	14.2995	0.402967	2672.54	14.337	0.400743	2538.17	14.24	0.40548	2541.28	14.2684	0.403899	2541.16	14.2755	0.403399	2542.89
251	2318.77	14.6276	0.455221	2301.71	14.6425	0.444401	2326.58	14.6623	0.442947	2332.86	14.6675	0.442399	2346.09	14.6768	0.44144	2370.19	14.6928	0.439686	2442.79	14.7296	0.435999	2294.15	14.6437	0.443576	2309.64	14.6649	0.442035	2313.2	14.6705	0.441468	2321.32	14.6803	0.440487	2335.7	14.6972	0.438723	2379.46	14.7353	0.435143	2287.42	14.644	0.443302	2291.9	14.6657	0.441733	2292.26	14.6715	0.441161	2294.29
252	2797.51	14.1678	0.442766	2772.96	14.1802	0.433019	2805.04	14.1975	0.431509	2813.04	14.202	0.430917	2829.74	14.2101	0.429881	2860.58	14.2244	0.42796	2956.3	14.2578	0.423769	2745.2	14.1858	0.428621	2761.27	14.2105	0.426619	2764.63	14.2169	0.425924	2773.06	14.2278	0.424773	2788.36	14.2462	0.422816	2839.24	14.2853	0.419258	2735.42	14.1864	0.428151	2736.68	14.2119	0.426103	2735.8	14.2184	0.425403	2736.14
253	2830.69	14.2417	0.425582	2800.91	14.2566	0.414099	2838.95	14.2761	0.412884	2848.62	14.2812	0.412404	2868.74	14.2902	0.411571	2905.74	14.3055	0.410062	3018.14	14.3397	0.407045	2783.11	14.2593	0.412041	2804.89	14.2822	0.41068	2809.91	14.2881	0.410181	2821.35	14.2983	0.409344	2841.89	14.3154	0.4079	2905.39	14.3517	0.405301	2767.66	14.2612	0.410604	2771.94	14.2864	0.409155	2771.95	14.2928	0.408654	2773.93
254	1931.16	14.5743	0.391413	1917.03	14.5889	0.381205	1940.24	14.6085	0.379817	1945.93	14.6137	0.379277	1958.22	14.6229	0.378329	1980.33	14.6387	0.376585	2046.48	14.6752	0.372868	1904.43	14.5932	0.378174	1918.77	14.6185	0.37649	1921.82	14.625	0.375892	1929.37	14.6362	0.374885	1942.31	14.6552	0.373147	1980.77	14.6956	0.369893	1897.6	14.5944	0.377327	1902.91	14.6213	0.375568	1903.36	14.6281	0.374962	1905.99
255	2043.02	14.3181	0.441259	2026.34	14.3322	0.430537	2051.24	14.3504	0.429392	2057.58	14.3553	0.428932	2070.77	14.3637	0.428124	2094.88	14.3784	0.426631	2167.46	14.4119	0.423528	2009	14.3378	0.426281	2024.38	14.363	0.424838	2027.94	14.3695	0.424345	2036.21	14.3805	0.423537	2050.84	14.3988	0.4222	2094.69	14.4366	0.419994	2001.91	14.3384	0.425859	2006.14	14.3643	0.424391	2006.49	14.3708	0.423899	2008.62
256	1904.85	14.5092	0.396076	1889.48	14.5231	0.386185	1912.84	14.5421	0.384753	1918.61	14.5471	0.384194	1930.9	14.556	0.383212	1953.26	14.5715	0.381398	2021.2	14.6074	0.377477	1874.61	14.5278	0.382803	1887.98	14.5531	0.381014	1890.81	14.5596	0.380381	1897.82	14.5708	0.379317	1910.06	14.5898	0.377481	1947.96	14.6303	0.374035	1867.84	14.5287	0.382204	1871.32	14.555	0.380358	1871.32	14.5618	0.379718	1872.92
257	2794.83	14.2852	0.447576	2764.33	14.3004	0.435854	2801.58	14.3197	0.434789	2811.28	14.3247	0.434366	2831.06	14.3336	0.43363	2867.69	14.3487	0.432296	2979.01	14.3824	0.429671	2738.96	14.3054	0.432017	2760.67	14.3307	0.430741	2765.97	14.3372	0.430314	2777.78	14.3482	0.429625	2799.33	14.3664	0.428514	2865.42	14.4033	0.426825	2722.42	14.3075	0.430406	2726.3	14.3354	0.429063	2726.54	14.3423	0.428651	2728.79
258	2482.76	14.6718	0.395733	2458.95	14.687	0.385215	2489.61	14.7077	0.383686	2497.22	14.7132	0.383106	2513.39	14.7228	0.382095	2542.95	14.7395	0.380248	2633.48	14.7776	0.376344	2439.01	14.6918	0.381907	2456.19	14.7188	0.380028	2459.89	14.7257	0.379384	2469.01	14.7377	0.378307	2485.17	14.7577	0.376473	2536.11	14.8002	0.373102	2432.03	14.6918	0.381938	2435.45	14.7187	0.380063	2435.23	14.7256	0.379419	2436.75
259	2535.27	14.1907	0.432883	2508.89	14.2056	0.421242	2540.29	14.2255	0.419856	2548.14	14.2307	0.41932	2564.73	14.2398	0.418397	2595.07	14.2554	0.416735	2687.38	14.2903	0.413415	2489.82	14.2097	0.418096	2507.75	14.2347	0.416462	2511.72	14.2411	0.415897	2521.26	14.2521	0.414968	2538.17	14.2703	0.413418	2590.36	14.3081	0.410771	2478.12	14.2112	0.416864	2482.49	14.2383	0.415148	2482.6	14.2451	0.414583	2484.82
260	3136.64	14.4918	0.427879	3099.87	14.5078	0.416193	3142.36	14.5278	0.415162	3153.44	14.5331	0.414757	3176.03	14.5423	0.414049	3217.87	14.558	0.412765	3345.06	14.5928	0.410241	3070.86	14.5127	0.412591	3094.42	14.5387	0.411365	3100.15	14.5453	0.410957	3112.97	14.5567	0.410294	3136.35	14.5754	0.409222	3208.31	14.6133	0.407568	3052.1	14.515	0.410963	3056.08	14.5436	0.409668	3056.29	14.5508	0.409275	3058.66
261	2637.98	14.6976	0.399394	2611.41	14.7141	0.387986	2648.36	14.7347	0.386987	2657.91	14.7401	0.386595	2677.63	14.7496	0.385906	2713.78	14.7658	0.38465	2822.13	14.8015	0.382149	2590.9	14.7186	0.384905	2613.28	14.7446	0.383735	2618.65	14.7512	0.383336	2630.74	14.7626	0.382676	2652.3	14.7815	0.381581	2716.56	14.8202	0.379785	2574.56	14.7214	0.383005	2580.61	14.7506	0.381751	2581.34	14.7579	0.381366	2584.69
262	2363.55	14.6982	0.432912	2343.07	14.7138	0.421934	2369.81	14.734	0.420605	2376.58	14.7394	0.4201	2390.79	14.7488	0.419216	2416.72	14.7651	0.417601	2494.96	14.802	0.414251	2327.85	14.7179	0.419048	2343.87	14.7433	0.417467	2347.51	14.7499	0.416923	2356.06	14.7612	0.41601	2371.17	14.7803	0.414454	2417.03	14.8207	0.411643	2320.13	14.7186	0.418533	2324.79	14.7449	0.416911	2325.16	14.7517	0.416365	2327.47
263	2008.76	14.2598	0.402632	1992.44	14.2732	0.392506	2018.21	14.2916	0.391104	2024.57	14.2964	0.390547	2038.12	14.305	0.389576	2062.77	14.3198	0.387786	2137.55	14.3541	0.38397	1973.16	14.2793	0.387866	1988.68	14.3058	0.386029	1992.01	14.3125	0.385397	2000.27	14.324	0.384363	2014.69	14.3431	0.382637	2058.77	14.3826	0.379641	1964.44	14.2807	0.386846	1968.86	14.3089	0.384931	1969.02	14.316	0.384297	1971.26
264	1897.93	14.3323	0.38578	1881.33	14.3459	0.375782	1904.29	14.3658	0.373941	1909.75	14.371	0.373244	1921.79	14.3802	0.37204	1943.57	14.3962	0.369845	2010.65	14.4333	0.365119	1870.19	14.3486	0.373804	1882.6	14.3723	0.371684	1885	14.3783	0.370918	1891.36	14.389	0.369625	1902.38	14.4071	0.367348	1937.79	14.4474	0.362792	1865.7	14.3484	0.373977	1868.18	14.3717	0.371879	1867.77	14.3777	0.371119	1868.64
265	2380.59	14.1125	0.420557	2355.42	14.1269	0.409222	2387.75	14.1459	0.407977	2395.88	14.1508	0.407478	2412.92	14.1595	0.406616	2444.18	14.1745	0.405051	2539.36	14.2078	0.401908	2335.28	14.1311	0.40586	2353.6	14.1555	0.404383	2357.73	14.1617	0.403859	2367.45	14.1724	0.403001	2384.8	14.19	0.401567	2438.45	14.2265	0.399148	2321.83	14.1331	0.404279	2325.65	14.1601	0.402713	2325.66	14.1668	0.402195	2327.59
266	1952.55	14.6198	0.393056	1938.25	14.6339	0.383245	1961.87	14.6529	0.381889	1967.71	14.658	0.381357	1980.18	14.6669	0.38042	2002.78	14.6824	0.378682	2070.83	14.7185	0.374912	1922.49	14.6395	0.379315	1936.86	14.6659	0.377568	1939.95	14.6727	0.376962	1947.56	14.6844	0.375947	1960.74	14.7039	0.374215	2000.48	14.7453	0.371043	1915.99	14.6403	0.378769	1920.66	14.6677	0.376974	1920.97	14.6747	0.376363	1923.27
267	1736.26	14.2071	0.375097	1718.92	14.2222	0.363701	1744.94	14.243	0.362196	1751.3	14.2483	0.36161	1765.07	14.2577	0.360609	1790	14.2738	0.358814	1865.37	14.3095	0.355209	1705.03	14.2265	0.36042	1721.45	14.253	0.358635	1725.03	14.2597	0.358011	1733.77	14.2711	0.356993	1749.04	14.2899	0.355295	1795.27	14.3287	0.352355	1694.58	14.2288	0.358747	1699.28	14.2581	0.356845	1699.52	14.2653	0.356222	1701.94
268	2407.43	14.5944	0.404737	2381.1	14.6104	0.393436	2415.9	14.6302	0.392528	2424.97	14.6354	0.392162	2443.5	14.6445	0.391515	2477.66	14.6601	0.390331	2580.67	14.6945	0.387971	2366.51	14.6127	0.391861	2385.94	14.6351	0.390871	2390.62	14.6409	0.390498	2400.86	14.651	0.38986	2419.34	14.668	0.388742	2475.67	14.7041	0.386714	2351.12	14.6152	0.390076	2354.73	14.6407	0.389005	2354.91	14.6471	0.388638	2356.65
269	2603.13	14.7891	0.378376	2575.79	14.8045	0.368108	2609.33	14.8255	0.366592	2617.67	14.831	0.366016	2635.31	14.8407	0.365009	2667.7	14.8577	0.363166	2767.64	14.8964	0.359235	2553.29	14.8092	0.364957	2570.69	14.8364	0.3631	2574.4	14.8434	0.362458	2583.56	14.8554	0.36138	2599.97	14.8757	0.359529	2653.05	14.9188	0.356067	2543.34	14.81	0.36444	2545.77	14.8382	0.362532	2545.22	14.8454	0.361884	2546.2
270	2582.5	14.2002	0.344938	2552.19	14.214	0.334659	2592.48	14.234	0.332922	2602.13	14.2392	0.332247	2623.16	14.2483	0.331093	2661.66	14.2641	0.329005	2781.58	14.3	0.324618	2525.92	14.2184	0.331383	2546.3	14.2445	0.329262	2550.26	14.251	0.328507	2560.83	14.2624	0.327264	2579.68	14.2813	0.32515	2642.17	14.3211	0.32124	2508.28	14.2206	0.329689	2509.86	14.2499	0.3274	2508.55	14.2571	0.326627	2509.09
271	2357.64	14.6198	0.414358	2337.25	14.6357	0.403129	2366.76	14.6561	0.401935	2374.23	14.6615	0.401474	2389.95	14.6709	0.400666	2418.54	14.6871	0.399195	2503.98	14.7233	0.396206	2319.91	14.6407	0.399611	2338.65	14.6673	0.398168	2342.98	14.674	0.397682	2353.09	14.6857	0.396881	2370.82	14.705	0.395552	2423.2	14.7449	0.393322	2309.84	14.6422	0.398542	2316.07	14.6706	0.397036	2316.81	14.6778	0.396553	2320.11
272	2408.87	14.3591	0.402709	2385.91	14.3729	0.392554	2415.94	14.3922	0.390958	2423.32	14.3972	0.390343	2439.04	14.4062	0.389273	2467.87	14.4218	0.387313	2556.92	14.4578	0.383117	2365.99	14.3773	0.389329	2381.86	14.4024	0.387362	2385.15	14.4089	0.386669	2393.43	14.42	0.38551	2408.19	14.4388	0.383515	2456.1	14.4792	0.379765	2355.07	14.3787	0.388299	2357.43	14.4057	0.386227	2356.86	14.4125	0.38552	2357.82
273	2010.99	14.4059	0.386405	1991.61	14.4218	0.374849	2020.87	14.4421	0.3738	2028.25	14.4474	0.373378	2043.82	14.4566	0.372644	2072.06	14.4724	0.371315	2156.13	14.507	0.368694	1977.12	14.4257	0.372014	1995.18	14.4508	0.37081	1999.33	14.4572	0.37038	2008.97	14.4682	0.369673	2025.81	14.4863	0.368488	2075.25	14.5234	0.36651	1968.96	14.4264	0.371483	1974.15	14.4525	0.370254	1974.64	14.459	0.369827	1977.22
274	2385.69	14.1931	0.419363	2359.57	14.2079	0.407954	2389.77	14.228	0.40643	2397.25	14.2332	0.405844	2413.15	14.2424	0.404838	2442.3	14.2583	0.403028	2531.88	14.2937	0.399362	2344.2	14.2106	0.405802	2360.56	14.2344	0.404076	2364.08	14.2405	0.403457	2372.6	14.2511	0.402422	2387.81	14.2688	0.400644	2436.18	14.3066	0.397371	2338.11	14.2103	0.406077	2340.61	14.2336	0.404376	2340.18	14.2396	0.403759	2341.02
275	2124.51	14.1597	0.352364	2100.7	14.1744	0.341254	2136.75	14.1948	0.33975	2145.57	14.2	0.339156	2164.58	14.2093	0.338141	2199.24	14.225	0.33632	2305.13	14.26	0.332638	2091.43	14.175	0.34078	2112.56	14.1963	0.339231	2117.18	14.2017	0.338627	2128.06	14.2112	0.337603	2147.42	14.2274	0.335781	2207.93	14.263	0.332167	2075.5	14.1775	0.338871	2079.02	14.2021	0.337155	2078.62	14.2083	0.336524	2079.96
276	1566.45	14.8706	0.395717	1558.42	14.8851	0.386056	1574.6	14.9046	0.384652	1578.53	14.9098	0.384111	1587.16	14.919	0.383156	1602.48	14.935	0.381382	1647.52	14.9725	0.377493	1549.82	14.8902	0.382678	1560.95	14.9163	0.380903	1563.29	14.923	0.380286	1569.2	14.9347	0.37924	1579.08	14.9545	0.377427	1607.2	14.9971	0.373977	1545.04	14.8919	0.381503	1550.92	14.9203	0.379614	1551.72	14.9275	0.378983	1554.76
277	1351.56	14.429	0.362197	1340.33	14.4446	0.351058	1363.19	14.4651	0.349884	1368.94	14.4704	0.349413	1381.13	14.4798	0.348595	1403.27	14.4957	0.34711	1469.31	14.531	0.344113	1330.19	14.449	0.347897	1346.2	14.4752	0.346516	1349.95	14.4817	0.346025	1358.54	14.4931	0.345215	1373.69	14.5117	0.343856	1418.43	14.5501	0.341522	1324.09	14.449	0.34789	1327.97	14.4752	0.346508	1328.29	14.4817	0.346017	1330.19
278	2187.53	13.9933	0.434756	2165.61	14.0062	0.424184	2189.19	14.0255	0.422107	2194.79	14.0305	0.421333	2207.07	14.0394	0.420012	2229.6	14.0548	0.417624	2300.68	14.0905	0.412564	2149.74	14.0097	0.42132	2161.16	14.034	0.418822	2163.23	14.0402	0.417952	2169.11	14.0509	0.416511	2179.61	14.069	0.414037	2215.86	14.1086	0.40932	2149.68	14.0077	0.423005	2150.09	14.029	0.420747	2149.04	14.0345	0.419929	2148.68
279	1936.88	13.9515	0.377748	1914.93	13.9661	0.365802	1944.96	13.9862	0.364424	1952.24	13.9913	0.363872	1968.08	14.0003	0.362938	1996.71	14.0154	0.36128	2083.08	14.0486	0.358069	1900.35	13.9693	0.363153	1918.14	13.9936	0.361594	1921.93	13.9997	0.361025	1931.27	14.0102	0.360101	1947.51	14.0273	0.358557	1996.57	14.0626	0.355933	1889.47	13.971	0.361734	1894.31	13.9976	0.360098	1894.43	14.0041	0.359533	1896.78
280	2440.89	14.5217	0.44489	2418.6	14.5367	0.43391	2447.28	14.5563	0.432574	2454.6	14.5615	0.432061	2469.8	14.5706	0.431165	2497.75	14.5864	0.429527	2582.85	14.6222	0.42613	2405.43	14.5393	0.432018	2422.17	14.5621	0.430512	2426.04	14.5681	0.42997	2434.83	14.5785	0.429045	2450.64	14.5961	0.427426	2499.81	14.6344	0.424349	2405.41	14.5363	0.434183	2407.91	14.5554	0.432872	2407.72	14.5605	0.432365	2408.47
281	1796.56	14.4427	0.3557	1779.65	14.4575	0.345202	1804.59	14.4785	0.34359	1810.57	14.4839	0.342969	1823.71	14.4935	0.341897	1847.41	14.51	0.339954	1919.33	14.5475	0.335883	1764.12	14.4626	0.341609	1778.76	14.4904	0.339615	1781.72	14.4974	0.338923	1789.46	14.5095	0.337783	1802.75	14.5294	0.33586	1843.51	14.5712	0.33238	1755.12	14.4646	0.340233	1759.6	14.4949	0.338114	1759.67	14.5025	0.337413	1761.93
282	2145.61	14.432	0.397406	2128.04	14.4462	0.387106	2160.64	14.4653	0.385773	2168.95	14.4703	0.385246	2186.23	14.4792	0.384324	2218.03	14.4946	0.382626	2314.78	14.5298	0.379028	2109.89	14.4512	0.383514	2131.39	14.4767	0.381858	2136.48	14.4832	0.381275	2147.99	14.4945	0.380304	2168.79	14.5132	0.378651	2232.98	14.5528	0.375669	2103.17	14.4501	0.384259	2106.67	14.4743	0.382663	2106.63	14.4806	0.382087	2108.1
283	3003.87	13.8204	0.427487	2970.75	13.8328	0.416878	3004.46	13.8519	0.414576	3012.35	13.8568	0.413725	3029.87	13.8656	0.412285	3062.22	13.8808	0.409698	3166.13	13.916	0.404236	2957.43	13.8337	0.416036	2973.2	13.8543	0.41359	2975.97	13.8596	0.412703	2983.77	13.8689	0.411212	2997.86	13.885	0.408572	3048.24	13.9214	0.403165	2946.04	13.8344	0.415453	2944.87	13.856	0.412912	2942.81	13.8615	0.412002	2941.35
284	2529.11	14.3763	0.431761	2515.31	14.387	0.423837	2537.4	14.4044	0.421428	2542.51	14.4091	0.420555	2554.04	14.4174	0.419045	2574.93	14.4324	0.416232	2640.56	14.4694	0.409607	2495.81	14.3926	0.419682	2506.71	14.4188	0.416226	2508.34	14.4256	0.415065	2514.04	14.4374	0.413124	2523.85	14.4579	0.409726	2558.9	14.5043	0.402717	2486.36	14.3943	0.418368	2487.42	14.4233	0.414611	2486.18	14.4307	0.413381	2486.6
285	2615.17	14.6077	0.427885	2597.03	14.6224	0.417404	2640.65	14.6403	0.416587	2652.34	14.645	0.416246	2675.75	14.6534	0.415634	2719.24	14.6679	0.414483	2849.88	14.7008	0.412085	2573.19	14.6284	0.413094	2605.17	14.6535	0.41207	2613.53	14.6599	0.411723	2631.04	14.6709	0.411156	2663.27	14.6892	0.410233	2759.77	14.7263	0.408815	2552.21	14.6308	0.411425	2557.61	14.6585	0.410341	2558.36	14.6656	0.410012	2561.39
286	2256.51	14.6807	0.46649	2241.98	14.6953	0.455889	2267.81	14.7128	0.455125	2274.63	14.7174	0.454811	2288.48	14.7257	0.454243	2313.86	14.74	0.453172	2388.85	14.7724	0.450953	2225.04	14.7014	0.451483	2242.55	14.7259	0.450522	2246.91	14.7323	0.450206	2256.47	14.7432	0.449695	2273.45	14.7612	0.448879	2322.16	14.798	0.447708	2219.91	14.7007	0.451994	2225.47	14.7244	0.451052	2226.35	14.7306	0.450733	2229.24
287	2004.67	13.9475	0.374683	1985.48	13.959	0.365371	2007.33	13.9784	0.36259	2012.08	13.9834	0.361589	2023.43	13.9924	0.359896	2044	14.0081	0.356837	2110.49	14.0454	0.350085	1968.82	13.9628	0.362259	1977.78	13.9884	0.358747	1978.74	13.9949	0.357554	1983.35	14.0061	0.355593	1991.31	14.0253	0.352212	2022.2	14.0679	0.345473	1958.94	13.9646	0.360785	1957.7	13.9931	0.35696	1955.75	14.0002	0.355699	1954.95
288	2389.95	14.5895	0.357826	2369.76	14.6029	0.348656	2408.46	14.6202	0.347706	2418.36	14.6247	0.3473	2438.74	14.6329	0.346571	2476.2	14.6471	0.345186	2589.76	14.68	0.342135	2334.42	14.6116	0.342657	2356.37	14.6398	0.341323	2361.49	14.6468	0.340873	2373.36	14.659	0.340144	2394.65	14.6786	0.338959	2459.68	14.7181	0.337059	2316.29	14.6146	0.340594	2320.46	14.6465	0.339169	2320.63	14.6543	0.338742	2323.1
289	2556.21	14.6582	0.447237	2535.2	14.6729	0.436768	2560.98	14.6927	0.435176	2567.4	14.6979	0.43458	2581.01	14.7072	0.433537	2605.85	14.7234	0.431626	2681.75	14.7609	0.427539	2519.93	14.6766	0.434104	2534.46	14.7013	0.432201	2537.58	14.7077	0.431541	2545.21	14.7189	0.430423	2558.67	14.7379	0.428482	2601	14.7792	0.42476	2511.81	14.6776	0.433398	2515.68	14.7035	0.431419	2515.7	14.7103	0.430747	2517.51
290	2625.18	14.3022	0.357593	2591.87	14.317	0.34671	2633.41	14.338	0.345074	2643.6	14.3435	0.344443	2665.39	14.353	0.343362	2705.55	14.3694	0.341416	2830.53	14.4062	0.337413	2563.35	14.322	0.343067	2585.18	14.3497	0.341065	2589.82	14.3566	0.340373	2601.41	14.3686	0.339241	2622.47	14.3882	0.33735	2691.49	14.4289	0.334008	2558.16	14.3206	0.344092	2558.85	14.3465	0.342184	2557.51	14.353	0.341503	2557.25
291	3025.09	14.0154	0.436079	2995.27	14.0288	0.425133	3032.54	14.0472	0.423674	3041.78	14.052	0.4231	3061.32	14.0605	0.422109	3097.15	14.0752	0.420307	3207.13	14.1085	0.416591	2972.05	14.0326	0.422034	2992.45	14.056	0.420294	2996.81	14.062	0.419671	3007.47	14.0723	0.41864	3026.46	14.0896	0.416885	3086.69	14.1263	0.413738	2960.19	14.0334	0.421332	2963.88	14.058	0.419536	2963.47	14.0642	0.418908	2965.01
292	2122.66	14.3294	0.415326	2103.97	14.3448	0.403788	2130.15	14.3652	0.402467	2136.63	14.3705	0.401955	2150.52	14.3798	0.401069	2175.58	14.3957	0.399473	2250.29	14.4311	0.396274	2088.33	14.3497	0.400119	2104.9	14.3763	0.398528	2108.54	14.383	0.397989	2117.42	14.3945	0.397111	2132.71	14.4135	0.395668	2177.45	14.4524	0.393279	2080.18	14.351	0.399139	2086.42	14.3792	0.397487	2087.1	14.3863	0.396951	2090.36
293	2779.82	14.3471	0.398366	2746.69	14.3619	0.387405	2785.38	14.382	0.386002	2795.11	14.3872	0.385456	2815.43	14.3964	0.384508	2853.01	14.4122	0.382787	2969.33	14.4479	0.379244	2721.17	14.3662	0.384253	2741.01	14.3918	0.382576	2745.4	14.3982	0.381986	2755.85	14.4095	0.381009	2774.9	14.4281	0.379353	2836.81	14.4673	0.376402	2709.38	14.3668	0.383775	2710.75	14.3932	0.382061	2709.9	14.3999	0.381469	2710.25
294	2005.48	14.1696	0.402427	1990.86	14.1824	0.392552	2011.45	14.2025	0.390138	2016.08	14.2078	0.389259	2026.9	14.2171	0.387759	2046.13	14.2335	0.385042	2105.3	14.2718	0.379122	1982.5	14.1843	0.391096	1994.13	14.2073	0.388395	1996.13	14.2133	0.38744	2002.1	14.2237	0.385833	2012.09	14.2417	0.382989	2044.04	14.2827	0.377091	1975.96	14.1856	0.390092	1979.8	14.2105	0.387203	1979.52	14.217	0.386204	1981.25
295	2012.08	14.5082	0.397534	1991.92	14.5235	0.386658	2016.93	14.5443	0.38509	2023.09	14.5498	0.384496	2036.28	14.5594	0.383466	2060.33	14.576	0.381599	2133.91	14.6137	0.377716	1976.87	14.5276	0.383708	1990.75	14.5539	0.381837	1993.69	14.5607	0.381188	2001.01	14.5723	0.380105	2013.92	14.5917	0.378261	2054.49	14.633	0.374877	1972.56	14.527	0.384144	1975.39	14.5525	0.382315	1975.18	14.5591	0.381671	1976.36
296	2549.55	13.8933	0.460684	2522.19	13.9073	0.448822	2550.83	13.9269	0.447045	2557.83	13.932	0.446376	2572.88	13.941	0.44524	2600.49	13.9563	0.443216	2685.99	13.9908	0.439169	2508.11	13.9095	0.446904	2523.57	13.9322	0.444924	2526.77	13.938	0.444218	2534.8	13.9481	0.443048	2549.11	13.965	0.441041	2595.41	14.0016	0.437345	2510.77	13.9064	0.449606	2512.4	13.9247	0.447919	2511.7	13.9296	0.447271	2511.83
297	2699.02	14.1331	0.44951	2673.29	14.1465	0.438899	2700	14.1664	0.436688	2706.34	14.1716	0.43588	2720.3	14.1808	0.434498	2745.9	14.1969	0.432001	2826.84	14.2343	0.426675	2655.22	14.15	0.436069	2668.44	14.175	0.433405	2670.84	14.1815	0.432493	2677.72	14.1926	0.430977	2690	14.2115	0.428369	2732.52	14.2529	0.423344	2647.03	14.1506	0.435616	2647.91	14.1764	0.432883	2646.77	14.183	0.431958	2646.9
298	2189.12	14.348	0.422142	2172.22	14.3616	0.411924	2198.02	14.38	0.410588	2204.44	14.3848	0.41006	2218.04	14.3934	0.409133	2242.75	14.4083	0.407422	2317.36	14.4427	0.403771	2155.91	14.3663	0.408401	2171.27	14.3908	0.40674	2174.59	14.3971	0.406152	2182.68	14.4079	0.405168	2196.78	14.4261	0.403485	2239.61	14.4649	0.400416	2146.2	14.3682	0.406998	2151.09	14.3951	0.405226	2151.41	14.4019	0.40463	2153.85
299	2220.5	14.5391	0.451961	2203.06	14.5529	0.441874	2224.28	14.5722	0.440108	2229.48	14.5774	0.43945	2240.62	14.5864	0.438302	2260.94	14.6024	0.436192	2323.49	14.6397	0.431597	2188.05	14.5575	0.438559	2199.57	14.5829	0.436345	2201.89	14.5895	0.435587	2207.94	14.6009	0.434314	2218.54	14.6203	0.432116	2252.68	14.6627	0.427903	2181.55	14.5583	0.437932	2184.35	14.5849	0.43564	2184.14	14.5917	0.43487	2185.43
300	1879.5	14.3152	0.400718	1861.3	14.3305	0.389287	1885.79	14.3513	0.387809	1891.8	14.3567	0.387242	1904.76	14.3662	0.386266	1928.23	14.3824	0.384511	1999.1	14.4187	0.380969	1847.49	14.3348	0.386109	1862.36	14.3611	0.384356	1865.58	14.3678	0.383751	1873.49	14.3792	0.382756	1887.27	14.3982	0.381091	1928.94	14.4377	0.37819	1839.12	14.3363	0.384988	1843.66	14.3645	0.383152	1843.93	14.3716	0.382545	1846.24
301	1583.07	14.3726	0.447953	1573.71	14.3861	0.437778	1588.59	14.4053	0.435944	1592.13	14.4104	0.435258	1600	14.4194	0.434069	1614.02	14.4351	0.431891	1655.93	14.472	0.427175	1565.72	14.39	0.434814	1575.35	14.4146	0.432567	1577.27	14.421	0.431788	1582.34	14.4321	0.430479	1590.84	14.4509	0.428209	1616.1	14.4922	0.423817	1561.46	14.3912	0.433926	1565.95	14.4174	0.431567	1566.36	14.4242	0.430768	1568.61
302	1471.48	14.4037	0.399061	1459.6	14.4181	0.388543	1478.07	14.4374	0.38719	1482.63	14.4425	0.386657	1492.39	14.4515	0.385728	1510.05	14.467	0.384024	1563.11	14.5024	0.380446	1449.56	14.4221	0.385563	1460.76	14.4468	0.38394	1463.18	14.4531	0.38336	1469.07	14.4641	0.382388	1479.27	14.4824	0.380716	1509.92	14.5214	0.377644	1443.92	14.4233	0.384715	1447.55	14.4495	0.383025	1447.79	14.4561	0.382439	1449.55
303	2778.33	14.3524	0.435872	2746.09	14.3673	0.424647	2780.91	14.387	0.423296	2789.8	14.3922	0.422774	2808.13	14.4013	0.421868	2842.17	14.4169	0.42022	2947.53	14.4522	0.416855	2727.94	14.3699	0.42271	2745.67	14.3929	0.421194	2749.69	14.3988	0.420644	2758.89	14.4091	0.419715	2775.75	14.4266	0.4181	2830.58	14.4642	0.415084	2723.38	14.3687	0.423624	2724.38	14.3901	0.422184	2723.59	14.3957	0.421645	2723.42
304	1886.85	13.856	0.412578	1877.02	13.8678	0.402543	1905.16	13.884	0.401367	1912.18	13.8882	0.400865	1927.12	13.8957	0.399992	1954.13	13.9087	0.398372	2034.46	13.9387	0.394948	1859.56	13.8745	0.396847	1881.23	13.8995	0.395278	1886.17	13.9057	0.394729	1897.78	13.9163	0.393853	1917.89	13.9336	0.392432	1976.03	13.9687	0.390189	1850.31	13.8755	0.396041	1857.71	13.9017	0.394432	1858.56	13.9081	0.393888	1862.33
305	2547.2	14.4218	0.411766	2520.08	14.4364	0.401044	2554.86	14.4556	0.399828	2563.74	14.4606	0.399346	2582.06	14.4695	0.3985	2615.92	14.4848	0.396946	2719.72	14.5196	0.393717	2500.64	14.4398	0.398526	2519.34	14.4634	0.397112	2523.63	14.4694	0.396597	2533.41	14.4799	0.395728	2551.16	14.4976	0.394221	2607.46	14.5354	0.391445	2489.48	14.4407	0.397919	2491.65	14.4652	0.396462	2491.23	14.4715	0.395944	2491.97
306	1626.3	14.2495	0.364375	1613.86	14.2642	0.353436	1636.42	14.2852	0.35172	1641.75	14.2906	0.351063	1653.71	14.3001	0.34994	1674.96	14.3165	0.347923	1738.2	14.3533	0.343775	1603.21	14.2684	0.35028	1618.58	14.2952	0.348225	1621.73	14.3019	0.347506	1629.87	14.3135	0.346324	1643.58	14.3327	0.34433	1683.77	14.373	0.340723	1600.56	14.267	0.351324	1605.9	14.2919	0.349374	1606.26	14.2982	0.34867	1608.83
307	1916.07	14.0147	0.392387	1901.95	14.0274	0.382161	1936.98	14.0445	0.381043	1945.96	14.0489	0.380566	1964.53	14.0568	0.379735	1998.73	14.0704	0.378196	2102.2	14.1015	0.374972	1880.08	14.0338	0.376955	1905.06	14.0593	0.375505	1911.12	14.0656	0.374994	1924.6	14.0764	0.374176	1949.01	14.0941	0.372839	2022.86	14.1299	0.370711	1869.68	14.0337	0.377079	1873.27	14.0589	0.375635	1873.25	14.0652	0.375124	1874.9
308	2842.38	14.4312	0.414009	2811.59	14.4466	0.402773	2853.88	14.4665	0.401563	2864.82	14.4717	0.401088	2887.26	14.4809	0.400261	2928.86	14.4966	0.398755	3056.08	14.5319	0.395702	2784.13	14.4518	0.398935	2809.72	14.4783	0.397459	2815.95	14.485	0.39696	2829.83	14.4966	0.396143	2855.31	14.5156	0.3948	2934.71	14.5545	0.392589	2783.85	14.4484	0.401408	2785.99	14.4707	0.400095	2785.47	14.4765	0.399604	2785.96
309	2305.84	14.0718	0.352015	2280.57	14.0866	0.340418	2325.62	14.1068	0.33912	2336.85	14.112	0.338592	2360.74	14.121	0.337695	2404.38	14.1364	0.33609	2536.5	14.1698	0.332944	2256.18	14.0918	0.336371	2286.48	14.1187	0.334826	2293.52	14.1253	0.334285	2309.83	14.1366	0.333427	2338.94	14.1549	0.332036	2426.94	14.1913	0.329825	2244.4	14.0916	0.336555	2249.02	14.1182	0.335019	2248.84	14.1247	0.334477	2250.96
310	2133.39	13.9925	0.39806	2113.12	14.0061	0.38708	2141.12	14.0255	0.385369	2147.81	14.0306	0.384707	2162.52	14.0394	0.383578	2189.1	14.0547	0.381547	2270.18	14.0892	0.377374	2098.56	14.0094	0.384417	2114.83	14.0333	0.382418	2118.11	14.0394	0.3817	2126.59	14.0499	0.380514	2141.28	14.0675	0.378488	2186.99	14.1049	0.374756	2094.63	14.0085	0.385144	2098.4	14.0312	0.383218	2098.16	14.037	0.382511	2099.68
311	1442.82	13.9154	0.356939	1431.14	13.9286	0.346069	1453.18	13.9483	0.344208	1458.3	13.9533	0.343486	1469.94	13.9622	0.342269	1490.63	13.9774	0.340095	1552.67	14.0116	0.335649	1420.58	13.9327	0.342718	1435.61	13.9581	0.340476	1438.6	13.9644	0.339681	1446.52	13.9753	0.338392	1459.89	13.9933	0.33623	1499.65	14.0308	0.332357	1413.47	13.9342	0.341508	1419.14	13.9616	0.339151	1419.45	13.9684	0.338343	1422.26
312	4102.06	14.4339	0.407384	4054.77	14.4477	0.397274	4118.87	14.4654	0.396313	4135.68	14.47	0.395911	4169.34	14.4783	0.395194	4232.25	14.4926	0.393848	4426.15	14.5253	0.39099	4003.64	14.4534	0.393129	4035.44	14.478	0.391916	4043.23	14.4843	0.391486	4060.16	14.4952	0.390772	4091.99	14.5131	0.389572	4195.19	14.5504	0.387545	3978.03	14.4549	0.392063	3977.15	14.4813	0.390799	3975.71	14.4879	0.390374	3974.97
313	2779.12	14.3772	0.403257	2755.95	14.3922	0.392186	2793.03	14.413	0.390564	2802.18	14.4185	0.389949	2821.87	14.428	0.388888	2857.6	14.4444	0.386975	2965.62	14.4816	0.383029	2741.09	14.3951	0.390097	2765.44	14.4196	0.388252	2770.88	14.4259	0.387595	2783.77	14.4369	0.38649	2806.51	14.4553	0.384579	2875.82	14.4951	0.380966	2738.67	14.3925	0.392008	2743.84	14.4136	0.390365	2743.9	14.4191	0.389746	2746.03
314	2060.27	14.2213	0.364068	2039.24	14.2356	0.353362	2068.92	14.2558	0.351746	2076.05	14.261	0.351117	2091.64	14.2702	0.350039	2119.9	14.2861	0.348091	2206.21	14.3219	0.344057	2021.78	14.2398	0.350163	2038.62	14.2658	0.348219	2042.04	14.2724	0.347529	2050.87	14.2837	0.346393	2066.23	14.3024	0.344467	2114.17	14.3419	0.340972	2010.88	14.2416	0.348827	2014.96	14.27	0.346765	2014.75	14.277	0.346066	2016.69
315	2068.78	14.4575	0.411866	2050.67	14.4722	0.401152	2075.21	14.4922	0.399683	2081.27	14.4974	0.399119	2094.23	14.5066	0.398136	2117.75	14.5226	0.396345	2189.04	14.5591	0.392594	2034.18	14.4774	0.397389	2048.65	14.5041	0.39556	2051.75	14.5109	0.394936	2059.46	14.5226	0.393905	2072.89	14.5421	0.392171	2113.88	14.5829	0.389103	2029.22	14.4772	0.397537	2033.26	14.5036	0.39572	2033.38	14.5104	0.395097	2035.31
316	2366.75	14.1123	0.402339	2339.12	14.1274	0.390485	2374.94	14.1477	0.38913	2383.94	14.1529	0.388598	2402.88	14.1621	0.387689	2437.7	14.1777	0.386064	2544.02	14.2121	0.382877	2323.48	14.13	0.38847	2344.59	14.1536	0.386967	2349.41	14.1595	0.386416	2360.53	14.1699	0.385504	2380.56	14.1872	0.383948	2442.95	14.2235	0.381181	2325.98	14.126	0.391575	2327.85	14.1445	0.39031	2327.26	14.1493	0.389796	2327.47
317	2344.24	14.4518	0.414373	2322.78	14.4673	0.403106	2355.4	14.4871	0.40195	2363.75	14.4924	0.401495	2381.12	14.5015	0.4007	2412.92	14.5172	0.399251	2508.63	14.5523	0.396324	2302.64	14.4727	0.399127	2323.71	14.4994	0.397713	2328.73	14.5061	0.397239	2340.15	14.5177	0.396467	2360.55	14.5367	0.395206	2421.59	14.5755	0.393175	2300.04	14.4703	0.400895	2304.26	14.494	0.399586	2304.46	14.5	0.399112	2306.36
318	2260.27	14.0757	0.384912	2236.01	14.0893	0.374268	2265.16	14.1094	0.372299	2272.04	14.1146	0.371556	2287.27	14.1238	0.37029	2315.03	14.1396	0.368013	2401.61	14.1758	0.363251	2217.56	14.0931	0.371261	2232.58	14.1186	0.368892	2235.38	14.1251	0.368063	2243.18	14.1362	0.366697	2256.92	14.1549	0.364372	2302.51	14.1948	0.360031	2216.05	14.0913	0.372674	2217.36	14.1143	0.370486	2216.32	14.1202	0.36969	2216.4
319	2253.19	14.2955	0.383866	2229.71	14.3105	0.372736	2262.58	14.3307	0.371384	2270.75	14.3359	0.370852	2288.11	14.3451	0.369931	2319.78	14.3609	0.368266	2415.99	14.3962	0.364881	2209.16	14.3154	0.369067	2228.57	14.342	0.367429	2232.87	14.3487	0.366861	2243.22	14.3602	0.365933	2261.53	14.3791	0.364389	2317.66	14.4179	0.36176	2202.35	14.3151	0.369338	2206.26	14.3412	0.367719	2206.17	14.3477	0.367151	2207.93
320	2247.9	13.9752	0.431405	2230.29	13.9877	0.421131	2258.87	14.0047	0.419859	2265.98	14.0091	0.419337	2281	14.017	0.418427	2308.37	14.0307	0.416746	2391.19	14.0622	0.413198	2211.15	13.9926	0.417063	2228.44	14.0161	0.415459	2232.22	14.022	0.414881	2241.32	14.0323	0.413931	2257.29	14.0494	0.412326	2305.94	14.0852	0.409528	2204.38	13.9927	0.417031	2208.71	14.0162	0.415424	2208.79	14.0221	0.414847	2210.74
321	2065.24	14.2816	0.397104	2046.37	14.2956	0.386556	2073.75	14.3147	0.385187	2080.51	14.3197	0.384644	2094.92	14.3285	0.3837	2121.16	14.3438	0.381973	2200.81	14.3784	0.37836	2032.14	14.299	0.384021	2047.75	14.3225	0.382421	2051.11	14.3285	0.381835	2059.24	14.339	0.38085	2073.51	14.3566	0.37914	2117.59	14.3944	0.375941	2022.51	14.3005	0.382879	2026.34	14.326	0.381188	2026.33	14.3325	0.380592	2028.06
322	2479.13	14.4491	0.380081	2450.86	14.4648	0.368897	2490.18	14.4853	0.367661	2500.19	14.4906	0.367174	2521.02	14.5	0.366327	2559.4	14.5161	0.36479	2676.54	14.5519	0.36168	2425.63	14.4701	0.365096	2448.88	14.4973	0.363596	2454.35	14.5042	0.363083	2466.89	14.516	0.362247	2489.62	14.5353	0.36087	2560.09	14.5746	0.358579	2416.73	14.4696	0.365419	2419.62	14.4963	0.363938	2419.3	14.503	0.363425	2420.54
323	1844.76	14.2758	0.392665	1830.46	14.2901	0.381966	1852.87	14.3101	0.380335	1858.21	14.3153	0.379708	1870.04	14.3246	0.378628	1891.19	14.3405	0.376669	1954.48	14.3767	0.372581	1816.99	14.2951	0.3782	1831.33	14.3219	0.376171	1834.23	14.3287	0.375473	1841.82	14.3403	0.374326	1854.62	14.3597	0.372399	1892.44	14.4002	0.368963	1809.63	14.2968	0.376918	1815.66	14.3259	0.374774	1816.16	14.3331	0.374068	1819.26
324	1944.71	14.478	0.373681	1932.81	14.4907	0.364713	1966.25	14.5074	0.363682	1974.88	14.5118	0.363245	1992.6	14.5197	0.362464	2025.26	14.5335	0.36098	2123.99	14.5659	0.357674	1910.64	14.4977	0.359697	1933.34	14.5234	0.358281	1938.82	14.5299	0.357777	1951	14.5412	0.356939	1973.04	14.5599	0.355519	2040.18	14.5986	0.353021	1902.8	14.4969	0.360291	1906.17	14.5215	0.358914	1906.17	14.5278	0.358411	1907.6
325	2672.31	13.8785	0.415765	2638.61	13.8928	0.403666	2676.26	13.9127	0.402151	2685.55	13.9178	0.40156	2705.35	13.9267	0.40056	2741.77	13.9419	0.398789	2854.11	13.9753	0.395347	2616.14	13.8964	0.400624	2636.82	13.9211	0.398875	2641.3	13.9272	0.398258	2652.25	13.9378	0.397263	2671.96	13.9553	0.395615	2734.66	13.9912	0.392858	2603.6	13.8974	0.399848	2606.37	13.9232	0.398048	2605.78	13.9296	0.397432	2606.99
326	2171.72	14.3816	0.384374	2157.49	14.394	0.375342	2187.23	14.4105	0.374283	2194.71	14.4148	0.373835	2210.38	14.4226	0.373036	2238.91	14.4362	0.37152	2324.77	14.4682	0.368152	2131.33	14.4023	0.36929	2149.74	14.4294	0.367774	2153.82	14.4362	0.367256	2163.68	14.4479	0.366413	2180.84	14.467	0.365026	2231.91	14.5059	0.362733	2119.94	14.4044	0.367795	2125.76	14.434	0.366197	2126.26	14.4413	0.365688	2129.35
327	2115.51	14.4708	0.37842	2097.76	14.4842	0.368872	2125.99	14.5028	0.367466	2132.96	14.5077	0.366909	2147.77	14.5164	0.365931	2174.8	14.5315	0.364117	2257.35	14.5668	0.360155	2082.21	14.4879	0.366278	2097.65	14.5113	0.364588	2100.91	14.5174	0.363965	2108.87	14.5279	0.362905	2122.89	14.5458	0.361036	2167.11	14.5851	0.357362	2073.43	14.4889	0.365551	2076.45	14.5137	0.363788	2076.17	14.52	0.363152	2077.34
328	1360.67	14.27	0.37548	1354.87	14.2826	0.366124	1372.39	14.3006	0.364599	1376.59	14.3053	0.363994	1385.92	14.3137	0.36294	1402.49	14.3284	0.360989	1451.33	14.3627	0.356709	1345.17	14.2891	0.361329	1358.77	14.3159	0.359255	1361.61	14.3226	0.358534	1368.85	14.3342	0.357347	1380.94	14.3536	0.355345	1415.36	14.3942	0.35172	1340.47	14.29	0.360657	1346.84	14.318	0.358519	1347.61	14.325	0.357791	1350.86
329	1817.43	14.2571	0.411702	1799.02	14.2714	0.400872	1821.47	14.2912	0.399256	1826.98	14.2964	0.398637	1838.76	14.3056	0.397569	1860.32	14.3214	0.395633	1926.75	14.3573	0.391602	1783.56	14.2761	0.397325	1795.78	14.3021	0.395338	1798.33	14.3088	0.394653	1804.8	14.3202	0.393524	1816.27	14.3392	0.39162	1852.95	14.3793	0.388208	1774.11	14.2781	0.395776	1776.51	14.3069	0.393651	1776.28	14.3141	0.392957	1777.49
330	2065.4	14.6028	0.408895	2047.58	14.6175	0.398515	2073.57	14.6365	0.397363	2080.16	14.6415	0.396905	2093.92	14.6504	0.396096	2119.05	14.6658	0.394596	2194.91	14.7009	0.391428	2029.61	14.623	0.394586	2044.83	14.649	0.393138	2048.3	14.6557	0.392639	2056.43	14.6671	0.391811	2070.82	14.6862	0.390419	2114.36	14.7258	0.388009	2019.53	14.6251	0.393171	2023.83	14.6535	0.391634	2024.18	14.6607	0.391138	2026.44
331	2353.35	14.5021	0.401856	2329.26	14.5173	0.390993	2360.71	14.5375	0.389628	2368.64	14.5428	0.389099	2385.24	14.5521	0.388178	2415.75	14.5682	0.386499	2509	14.6046	0.383019	2310.16	14.5217	0.387866	2328.05	14.5475	0.386228	2332.08	14.5541	0.385657	2341.58	14.5655	0.384704	2358.61	14.5845	0.383087	2411.96	14.6245	0.380186	2299.64	14.5227	0.387095	2302.83	14.5499	0.385397	2302.67	14.5568	0.384822	2304.15
332	2833.1	14.6217	0.383458	2805.38	14.6358	0.373716	2844.72	14.6547	0.37244	2854.66	14.6596	0.371933	2875.3	14.6685	0.371037	2913.34	14.6839	0.369372	3030.29	14.7195	0.365759	2778.56	14.6406	0.370365	2798.94	14.6658	0.368773	2803.45	14.6722	0.368204	2814.09	14.6834	0.367243	2833.32	14.7023	0.365577	2895.19	14.7425	0.362453	2767.59	14.6411	0.370042	2769.66	14.6668	0.368423	2768.96	14.6734	0.36785	2769.55
333	2577.77	14.0775	0.410634	2556.29	14.0894	0.401261	2581.24	14.1087	0.398669	2586.81	14.1138	0.397732	2599.79	14.1227	0.396134	2623.27	14.1385	0.393228	2698.11	14.1763	0.386766	2540.3	14.0924	0.398846	2551.62	14.1165	0.395713	2553.17	14.1227	0.394632	2558.9	14.1335	0.392828	2568.73	14.1521	0.389665	2604.44	14.1944	0.383172	2540.1	14.0906	0.400322	2540.02	14.1117	0.397513	2538.44	14.1173	0.396516	2537.75
334	2678.99	14.3541	0.413361	2651.81	14.3687	0.40251	2685.45	14.3893	0.400749	2693.75	14.3946	0.400088	2711.46	14.4041	0.398949	2744.02	14.4205	0.39689	2845.01	14.458	0.392584	2631.75	14.3726	0.399581	2650.79	14.3985	0.397473	2654.89	14.4052	0.396743	2664.96	14.4166	0.395529	2683.11	14.4358	0.393457	2741.96	14.477	0.389603	2628.32	14.3709	0.400873	2630.15	14.3945	0.398911	2629.34	14.4005	0.398206	2629.72
335	2138.7	14.665	0.458411	2124.67	14.6803	0.44737	2148.93	14.6991	0.446425	2155.23	14.704	0.446052	2168.24	14.7128	0.445388	2191.92	14.7279	0.44416	2261.73	14.762	0.441655	2110.01	14.6861	0.443195	2126.98	14.7117	0.442019	2131.11	14.7183	0.441636	2140.36	14.7296	0.441012	2156.6	14.7483	0.440009	2203.02	14.7865	0.438486	2105.83	14.6851	0.443931	2111.7	14.7095	0.442791	2112.62	14.7158	0.442405	2115.65
336	2406.93	13.9077	0.434468	2379.57	13.9214	0.42296	2408.12	13.9412	0.42107	2415.01	13.9464	0.420359	2429.96	13.9554	0.419152	2457.43	13.9709	0.416999	2543.39	14.0058	0.412632	2360.6	13.9252	0.419836	2375.38	13.9501	0.41759	2378.31	13.9564	0.416814	2386.09	13.9672	0.415547	2400.06	13.9853	0.41342	2446.5	14.0235	0.409627	2351.48	13.9259	0.41922	2352.95	13.9518	0.416912	2352.1	13.9583	0.416129	2352.63
337	1727.63	14.4163	0.397506	1715.59	14.4306	0.387112	1735.67	14.4512	0.385239	1740.44	14.4567	0.384538	1751.08	14.4662	0.383331	1770.08	14.4828	0.38114	1827.26	14.521	0.376473	1706.18	14.4342	0.38448	1719.31	14.4599	0.382248	1721.99	14.4665	0.381468	1728.91	14.4779	0.380162	1740.71	14.4972	0.377904	1776.28	14.5393	0.373549	1699.27	14.436	0.383178	1704.5	14.4641	0.380786	1704.89	14.4713	0.37998	1707.51
338	1927.86	14.4897	0.410601	1910.37	14.5042	0.400168	1933.63	14.5237	0.398727	1939.41	14.5289	0.39817	1951.66	14.538	0.397197	1974.02	14.5538	0.395412	2042.27	14.59	0.39163	1901.55	14.5057	0.399061	1914.21	14.5273	0.397504	1916.95	14.5329	0.396921	1923.44	14.5428	0.395916	1934.9	14.5597	0.394113	1970.9	14.5976	0.390465	1893.92	14.5069	0.398211	1896.61	14.53	0.396568	1896.48	14.536	0.395969	1897.52
339	1787.79	14.3809	0.427773	1773.61	14.3957	0.416737	1794.13	14.4153	0.415387	1799.21	14.4205	0.414863	1810.09	14.4295	0.413952	1829.72	14.4452	0.412292	1888.35	14.4806	0.408872	1763.11	14.3993	0.414027	1775.77	14.4236	0.412444	1778.53	14.4298	0.411884	1785.22	14.4406	0.410945	1796.75	14.4588	0.409338	1830.96	14.4973	0.406421	1757.24	14.4003	0.413308	1761.85	14.4258	0.41167	1762.29	14.4323	0.411105	1764.58
340	2774.38	14.2811	0.418736	2742.12	14.2953	0.407978	2775.19	14.3154	0.406193	2783.32	14.3207	0.405522	2800.58	14.33	0.404365	2832.59	14.3461	0.402272	2933.61	14.383	0.397877	2717.04	14.2997	0.404639	2732.42	14.3258	0.402452	2735.52	14.3325	0.401701	2743.6	14.344	0.400459	2758.47	14.3633	0.39835	2809.97	14.4043	0.394476	2708.75	14.2997	0.404613	2708.27	14.3259	0.402424	2706.84	14.3326	0.401673	2706.17
341	2632.07	14.0782	0.41361	2608.79	14.0908	0.403621	2639.24	14.1094	0.401751	2646.5	14.1142	0.401038	2662.38	14.1228	0.399811	2691.32	14.1378	0.397572	2781.18	14.1729	0.392744	2590.52	14.0942	0.400947	2606.32	14.1175	0.398699	2609.31	14.1235	0.397895	2617.39	14.1339	0.396551	2631.57	14.1516	0.394212	2678.38	14.1905	0.389649	2582.63	14.0945	0.400677	2585	14.1183	0.398393	2584.16	14.1244	0.397583	2584.86
342	2151.85	14.1409	0.442037	2133.44	14.1552	0.43077	2156.71	14.1751	0.42903	2162.32	14.1803	0.428375	2174.58	14.1894	0.427252	2196.7	14.2052	0.425229	2263.73	14.2411	0.42107	2120.27	14.1589	0.427836	2134.16	14.1838	0.425772	2137	14.1901	0.425057	2144.32	14.2011	0.423875	2156.9	14.2195	0.42187	2195.41	14.2587	0.418223	2112.58	14.1602	0.426767	2117.45	14.1869	0.424597	2117.68	14.1937	0.423871	2120.1
343	2855.73	14.4265	0.442096	2835.49	14.4388	0.432968	2871.95	14.4556	0.431548	2881.33	14.4602	0.43099	2900.5	14.4682	0.430004	2936.09	14.4824	0.428151	3045.88	14.5161	0.423992	2806.15	14.4452	0.428179	2827.88	14.4706	0.426205	2832.96	14.4772	0.425526	2844.59	14.4885	0.424394	2866.07	14.5075	0.422459	2935.71	14.5483	0.418891	2787.72	14.4476	0.426384	2789.95	14.4762	0.424235	2789.47	14.4834	0.423539	2790.63
344	2034.23	14.692	0.423962	2024.61	14.7036	0.415859	2042.68	14.7209	0.414019	2046.99	14.7255	0.413329	2056.49	14.7338	0.412115	2073.56	14.7487	0.409836	2125.49	14.7851	0.404501	2011.21	14.7092	0.411965	2021.88	14.7345	0.409404	2023.84	14.7411	0.408519	2029.39	14.7526	0.407021	2038.74	14.7725	0.404381	2068.12	14.8172	0.398985	2004.78	14.7109	0.410727	2008.91	14.7387	0.407958	2008.95	14.746	0.407029	2010.96
345	2264.67	14.5409	0.403882	2240.5	14.5566	0.392663	2272.86	14.5765	0.391619	2281.22	14.5818	0.391203	2298.41	14.5909	0.390473	2330.06	14.6066	0.389138	2425.85	14.6416	0.386448	2220.05	14.5616	0.389147	2238.82	14.5875	0.387897	2243.31	14.5941	0.387469	2253.42	14.6055	0.386765	2271.66	14.6242	0.385603	2327.19	14.6625	0.383704	2212.35	14.5614	0.389236	2215.6	14.5872	0.38799	2215.65	14.5938	0.387562	2217.18
346	1802.38	14.3282	0.453471	1791.51	14.343	0.442153	1813.03	14.3616	0.441128	1818.51	14.3665	0.440717	1830.04	14.3751	0.439994	1850.83	14.3899	0.43867	1911.72	14.4232	0.436009	1781.48	14.3473	0.438815	1797.07	14.3713	0.437598	1800.76	14.3774	0.437174	1809.15	14.388	0.436474	1823.71	14.4056	0.43531	1865.09	14.442	0.433408	1779.29	14.3451	0.440483	1784.49	14.3664	0.439355	1785.22	14.372	0.438932	1787.79
347	2309.39	13.7735	0.396614	2282.56	13.7856	0.386101	2311.54	13.8048	0.383695	2318.23	13.8098	0.382805	2333.29	13.8186	0.381308	2361.09	13.8338	0.37863	2450.52	13.8687	0.372997	2264.14	13.7886	0.383474	2277.55	13.8125	0.380621	2279.78	13.8185	0.379624	2286.67	13.8289	0.377991	2299.23	13.8465	0.375194	2344.97	13.8848	0.369833	2256.6	13.7887	0.383418	2255.14	13.8126	0.380557	2253.19	13.8187	0.379558	2251.9
348	2243.85	14.0686	0.395166	2222.79	14.0815	0.385019	2247.43	14.1017	0.382583	2253	14.107	0.381694	2265.87	14.1163	0.380185	2289.12	14.1326	0.377466	2362.38	14.1704	0.371621	2208.46	14.0845	0.382635	2220.77	14.1093	0.379754	2222.74	14.1157	0.378755	2229.06	14.1267	0.377096	2239.94	14.1455	0.374222	2277.28	14.187	0.368527	2199.58	14.0858	0.381588	2201.22	14.1126	0.378527	2200.12	14.1194	0.37749	2200.68
349	2700.74	14.6053	0.439919	2672.86	14.6211	0.428512	2705.32	14.6412	0.427359	2713.71	14.6465	0.426916	2730.96	14.6557	0.426139	2762.74	14.6717	0.424724	2859.15	14.7074	0.421872	2656.16	14.6241	0.42635	2674.18	14.6479	0.425045	2678.41	14.654	0.424583	2687.97	14.6647	0.423803	2705.16	14.6826	0.422461	2758.2	14.7208	0.420052	2648.45	14.6241	0.426354	2651.95	14.6479	0.425049	2652	14.654	0.424587	2653.52
350	1905.56	14.0548	0.454516	1892.36	14.0684	0.44347	1912.24	14.0873	0.441821	1917.01	14.0922	0.44119	1927.51	14.1009	0.440105	1946.28	14.1161	0.43814	2002.17	14.1506	0.434068	1881.9	14.0721	0.44041	1894.82	14.0961	0.438435	1897.48	14.1022	0.437744	1904.28	14.1128	0.436599	1915.78	14.1306	0.434651	1949.59	14.1686	0.431108	1876.4	14.0731	0.439629	1882.09	14.0983	0.43758	1882.65	14.1047	0.436881	1885.5
351	2064.55	14.3429	0.406374	2043.12	14.3579	0.395248	2071.02	14.3785	0.393693	2077.98	14.3838	0.393099	2092.71	14.3932	0.392075	2119.77	14.4094	0.390226	2202.89	14.446	0.386428	2028.14	14.3616	0.392552	2044.47	14.3869	0.390732	2048.12	14.3933	0.390092	2056.76	14.4045	0.389027	2072.3	14.4232	0.38721	2121.43	14.4629	0.383889	2017.34	14.3631	0.391392	2020.15	14.3905	0.38947	2019.94	14.3974	0.388822	2021.25
352	2135.45	14.4355	0.411462	2116.29	14.4502	0.400729	2143.13	14.4696	0.399448	2149.86	14.4747	0.398945	2164.05	14.4837	0.398064	2189.91	14.4992	0.396449	2268.09	14.5345	0.39309	2098.74	14.4552	0.397039	2114.54	14.4811	0.39546	2118.06	14.4877	0.394914	2126.48	14.499	0.39401	2141.28	14.5179	0.392492	2186.27	14.5572	0.389848	2090.36	14.4563	0.39627	2094.68	14.4835	0.394637	2094.92	14.4903	0.39409	2097.08
353	1996.62	14.2499	0.416573	1979.39	14.2634	0.406279	2000.03	14.2837	0.404094	2004.83	14.2891	0.403292	2015.65	14.2985	0.401917	2035.17	14.3149	0.39943	2095.84	14.3531	0.394083	1965.87	14.2674	0.403219	1976.9	14.2935	0.400535	1978.85	14.3002	0.399617	1984.61	14.3118	0.398093	1994.5	14.3314	0.395474	2027.05	14.3742	0.390427	1959.59	14.2683	0.402522	1962.13	14.2958	0.399735	1961.65	14.3027	0.398797	1962.79
354	2310.2	14.2703	0.401488	2285.39	14.285	0.390425	2316.31	14.3057	0.388668	2323.91	14.3111	0.388005	2340.2	14.3206	0.386869	2370.12	14.337	0.384825	2462.85	14.3741	0.380604	2266.05	14.2893	0.387136	2283.67	14.316	0.385011	2287.45	14.3228	0.384282	2296.83	14.3344	0.38308	2313.73	14.3538	0.381056	2368.26	14.3947	0.377404	2266.85	14.2861	0.389533	2268.33	14.3085	0.38767	2267.54	14.3143	0.386984	2267.72
355	2877.73	14.1968	0.452845	2851.59	14.2101	0.442339	2884.69	14.2281	0.440971	2893.03	14.2328	0.440433	2910.4	14.2412	0.439492	2942.37	14.2558	0.437759	3040.49	14.2893	0.434099	2825.44	14.2155	0.438135	2843.43	14.2403	0.43639	2847.4	14.2467	0.435789	2856.96	14.2577	0.4348	2874.16	14.2759	0.433142	2928.75	14.3142	0.430264	2819.3	14.2149	0.438561	2822.17	14.2391	0.43685	2821.8	14.2453	0.436252	2822.94
356	2874.39	13.9575	0.442247	2847.42	13.9702	0.431727	2880.22	13.9886	0.429913	2888.18	13.9934	0.42922	2905.3	14.0018	0.428031	2936.73	14.0166	0.42587	3034.61	14.0507	0.421299	2826.1	13.9739	0.428657	2843.5	13.9974	0.426456	2846.98	14.0034	0.425679	2856	14.0138	0.424392	2872.15	14.0314	0.422182	2925.53	14.0694	0.418038	2810.92	13.976	0.426931	2813.34	14.0023	0.42454	2812.53	14.009	0.423737	2813.56
357	2000.07	14.7903	0.415005	1987.08	14.8047	0.405142	2007.94	14.8243	0.403597	2013.05	14.8296	0.403011	2024.1	14.8388	0.401982	2044.02	14.855	0.40008	2103.81	14.8929	0.395929	1975.99	14.8087	0.402388	1989.02	14.8337	0.400508	1991.78	14.8402	0.399849	1998.64	14.8515	0.398727	2010.44	14.8708	0.396763	2045.93	14.913	0.392924	1969.16	14.8102	0.401326	1974.23	14.8373	0.399329	1974.68	14.8442	0.398651	1977.21
358	2400.9	14.6304	0.402468	2377.35	14.6448	0.392403	2407.48	14.6642	0.390999	2415.06	14.6694	0.390455	2430.87	14.6784	0.389499	2460.01	14.6943	0.387733	2549.83	14.7308	0.383935	2362.53	14.6473	0.39063	2378.05	14.6701	0.389037	2381.43	14.676	0.388451	2389.38	14.6864	0.387444	2403.66	14.7041	0.385649	2449.84	14.7434	0.38206	2354.03	14.6478	0.39029	2355.73	14.6712	0.388663	2355.17	14.6773	0.388071	2355.51
359	2149.84	14.3889	0.424165	2131.25	14.4037	0.413154	2155.44	14.424	0.411563	2161.35	14.4294	0.410961	2174.13	14.4387	0.409919	2197.25	14.4549	0.408032	2267.22	14.4917	0.404116	2118.35	14.4072	0.410546	2132.59	14.4322	0.408682	2135.59	14.4386	0.408029	2143.08	14.4497	0.406937	2156.06	14.4683	0.405061	2195.78	14.5084	0.401579	2109.99	14.4088	0.409384	2114.68	14.4358	0.40741	2114.91	14.4426	0.406745	2117.23
360	2140.87	14.4503	0.415625	2119.56	14.4655	0.404506	2145.19	14.4861	0.403001	2151.55	14.4915	0.40243	2165.07	14.501	0.401439	2189.76	14.5173	0.399646	2265.11	14.5542	0.395953	2105.3	14.4691	0.401928	2119.62	14.4942	0.400174	2122.71	14.5007	0.39956	2130.24	14.5119	0.398531	2143.54	14.5307	0.39677	2185.09	14.5707	0.393533	2093.38	14.4718	0.399916	2097.13	14.5006	0.397993	2097.19	14.5078	0.397367	2099.12
361	2867.26	14.8449	0.404131	2836.9	14.8611	0.393208	2879.44	14.8813	0.392157	2890.62	14.8866	0.391747	2913.3	14.896	0.391021	2955.4	14.9122	0.389688	3083.5	14.9485	0.386951	2816.3	14.8645	0.390899	2841.87	14.8889	0.389693	2848.22	14.8952	0.389264	2861.9	14.9062	0.388536	2887.03	14.9246	0.387278	2964.92	14.9636	0.384997	2796.42	14.867	0.389208	2800.11	14.8944	0.387904	2800.23	14.9014	0.387476	2802.11
362	2716.89	14.6668	0.385544	2685.79	14.6837	0.373967	2725.47	14.7049	0.372921	2735.66	14.7104	0.372512	2756.79	14.72	0.371797	2795.57	14.7365	0.370504	2912.45	14.7727	0.367951	2666.2	14.687	0.371664	2688.71	14.7123	0.370484	2694.02	14.7187	0.370067	2706.03	14.7299	0.369368	2727.51	14.7484	0.368185	2792.61	14.7868	0.36614	2661.71	14.6854	0.372781	2665.57	14.7087	0.371663	2665.56	14.7147	0.371247	2667.12
363	2591.47	13.9543	0.391564	2561.02	13.9684	0.379997	2598.12	13.9886	0.378289	2607.08	13.9938	0.37763	2626.57	14.0029	0.376516	2662.16	14.0184	0.374533	2771.98	14.053	0.37057	2539.99	13.972	0.377087	2560.7	13.997	0.375097	2564.98	14.0033	0.374393	2575.86	14.0141	0.373246	2595.18	14.032	0.371321	2656.81	14.0693	0.367927	2534.79	13.9709	0.377937	2537.63	13.9946	0.376023	2536.86	14.0005	0.375327	2537.77
364	2163.26	13.8579	0.391056	2149.31	13.8687	0.381935	2180.51	13.8852	0.380139	2188.03	13.8895	0.379433	2204.41	13.8972	0.378219	2234.21	13.9107	0.375983	2325.59	13.9425	0.371055	2127.5	13.8745	0.377035	2147.78	13.8995	0.374552	2151.97	13.9057	0.373683	2162.7	13.9165	0.372266	2181.63	13.9345	0.369874	2241.34	13.9727	0.365487	2117.99	13.8751	0.376563	2122.32	13.9008	0.374023	2121.98	13.9072	0.373146	2123.95
365	2180.56	14.1967	0.414892	2159.31	14.211	0.403876	2185.41	14.231	0.402174	2191.74	14.2363	0.401527	2205.46	14.2455	0.400416	2230.41	14.2614	0.398411	2306.92	14.2975	0.394264	2141.97	14.2155	0.400371	2156.64	14.2417	0.398289	2159.63	14.2483	0.397575	2167.39	14.2598	0.396401	2180.97	14.2788	0.394427	2223.75	14.3188	0.390901	2137.53	14.2149	0.400822	2140.67	14.2403	0.398785	2140.38	14.2468	0.398076	2141.73
366	1455.9	14.1629	0.441688	1449.27	14.1753	0.431954	1462.67	14.1944	0.429661	1465.71	14.1994	0.428822	1472.82	14.2083	0.427382	1485.26	14.224	0.424753	1522.17	14.2611	0.418958	1445.12	14.177	0.430648	1454.16	14.1985	0.428103	1455.89	14.2041	0.427196	1460.62	14.214	0.425658	1468.45	14.2312	0.42291	1491.55	14.2708	0.417116	1441.07	14.1787	0.429307	1445.99	14.2027	0.426516	1446.47	14.209	0.425551	1448.94
367	2347.72	14.6891	0.418655	2325.56	14.7031	0.408873	2355.07	14.7218	0.407545	2362.63	14.7267	0.407028	2378.13	14.7355	0.406112	2406.87	14.7509	0.404406	2495.71	14.7867	0.400684	2301.14	14.7092	0.404625	2316.58	14.7357	0.402878	2320.12	14.7425	0.402282	2328.37	14.7542	0.401286	2343.56	14.7739	0.399596	2393.18	14.8155	0.39654	2288.24	14.7112	0.403266	2289.43	14.7401	0.401404	2288.93	14.7474	0.4008	2289.53
368	2243.11	14.5836	0.440147	2227.01	14.5975	0.430095	2250.78	14.616	0.428756	2256.75	14.6209	0.428237	2269.31	14.6296	0.427319	2292.15	14.6448	0.425614	2361.07	14.6801	0.421928	2209.98	14.6031	0.426056	2224.29	14.6287	0.424327	2227.44	14.6354	0.423736	2235.06	14.6468	0.422748	2248.36	14.6659	0.421071	2288.62	14.7066	0.418046	2201.6	14.6047	0.424906	2206.51	14.6324	0.42308	2206.93	14.6394	0.422482	2209.46
369	1843.37	14.4425	0.415907	1828.81	14.4569	0.405435	1849.56	14.4771	0.40368	1854.59	14.4824	0.403021	1865.55	14.4918	0.40188	1885.36	14.5081	0.399802	1945.61	14.5457	0.395382	1817.03	14.461	0.40243	1829.65	14.4868	0.400298	1832.26	14.4934	0.39956	1838.92	14.5049	0.398326	1850.47	14.5243	0.396204	1886.17	14.5661	0.392193	1810.31	14.4622	0.401538	1814.27	14.4897	0.399305	1814.39	14.4967	0.398552	1816.32
370	2287.68	14.3231	0.418355	2263.89	14.3374	0.407642	2289.79	14.3578	0.405785	2296.06	14.3631	0.405092	2309.62	14.3725	0.403898	2334.5	14.3889	0.401738	2412.21	14.4264	0.397186	2246.71	14.3412	0.40473	2259.73	14.367	0.402497	2262.29	14.3736	0.401725	2269.09	14.385	0.40044	2281.23	14.4042	0.398239	2321.83	14.4456	0.394096	2235.65	14.3432	0.403297	2237.16	14.3715	0.400899	2236.44	14.3787	0.400105	2237.09
371	2501.87	14.5661	0.428094	2478.14	14.5815	0.417036	2509.08	14.6016	0.4157	2516.96	14.6069	0.415188	2533.37	14.6162	0.414295	2563.51	14.6324	0.412668	2655.21	14.6688	0.409312	2461.29	14.5852	0.414339	2479.61	14.6101	0.412771	2483.85	14.6165	0.412224	2493.6	14.6276	0.411305	2511.1	14.6463	0.409733	2565.26	14.6859	0.40688	2449.8	14.5867	0.413273	2453.87	14.6134	0.411623	2454.01	14.6203	0.411071	2456.02
372	2665.65	14.4195	0.423329	2640.71	14.4338	0.412824	2674.39	14.4525	0.411574	2682.95	14.4575	0.41108	2700.7	14.4662	0.410211	2733.34	14.4813	0.40861	2832.92	14.5159	0.405238	2622.9	14.437	0.410477	2641.52	14.4598	0.409027	2645.73	14.4657	0.408496	2655.44	14.4759	0.407593	2672.84	14.4933	0.406013	2727.39	14.5309	0.403027	2617.54	14.436	0.411178	2620.31	14.4576	0.409786	2619.99	14.4632	0.409263	2620.85
373	2366.22	14.3485	0.403425	2340.97	14.3643	0.39167	2373.66	14.3848	0.390492	2381.9	14.3902	0.390029	2399.26	14.3995	0.389229	2430.9	14.4154	0.387788	2526.16	14.4505	0.384956	2324.44	14.3677	0.389128	2343.51	14.3926	0.387789	2347.85	14.3988	0.387313	2357.98	14.4097	0.386525	2375.86	14.4278	0.385199	2429.78	14.4652	0.38293	2323.1	14.3654	0.390902	2326.89	14.3872	0.389672	2326.9	14.3928	0.389202	2328.42
374	2243.84	13.5877	0.430998	2223.09	13.5988	0.420677	2245.2	13.6174	0.417823	2250.01	13.6222	0.416797	2261.53	13.6307	0.415076	2282.31	13.6455	0.411998	2348.88	13.68	0.405419	2207.38	13.6021	0.417596	2217.83	13.626	0.41409	2219.17	13.632	0.412902	2224.61	13.6424	0.410968	2233.91	13.66	0.407668	2267.61	13.6988	0.401307	2200.01	13.603	0.416806	2200.74	13.6281	0.413148	2199.3	13.6345	0.411929	2199.48
375	2216.04	14.4492	0.379991	2195.22	14.4636	0.369708	2227.91	14.4823	0.368608	2236.18	14.4872	0.368157	2253.43	14.4959	0.367362	2285.01	14.5109	0.365888	2380.6	14.545	0.362786	2169.95	14.4703	0.364856	2188.99	14.4976	0.363433	2193.34	14.5044	0.362949	2203.58	14.5162	0.362162	2221.77	14.5354	0.360873	2276.95	14.5744	0.358775	2164.78	14.4693	0.365565	2168.33	14.4954	0.364182	2168.29	14.5019	0.363696	2169.9
376	2054.36	14.429	0.448179	2037.09	14.4448	0.436427	2060.06	14.4649	0.435188	2065.84	14.4702	0.434714	2078.08	14.4795	0.43389	2100.21	14.4955	0.432405	2165.97	14.5309	0.429454	2023.75	14.4493	0.433025	2038.38	14.4751	0.43155	2041.7	14.4817	0.431057	2049.57	14.4931	0.430249	2063.22	14.5118	0.428921	2102.95	14.5505	0.426748	2016.72	14.4505	0.432136	2022.45	14.4778	0.430608	2023.2	14.4847	0.430118	2026.22
377	2720.98	14.3396	0.372491	2687.83	14.354	0.362004	2729.14	14.3739	0.36051	2739.42	14.3791	0.359925	2761.03	14.3882	0.358912	2801.02	14.404	0.357068	2925.63	14.4399	0.353205	2655.56	14.3596	0.357904	2676.2	14.3869	0.356016	2680.67	14.3938	0.355365	2691.64	14.4057	0.354299	2711.81	14.4252	0.352516	2778.69	14.4656	0.349387	2644.57	14.3598	0.357765	2644.69	14.3874	0.355866	2643.35	14.3943	0.355215	2643.04
378	1826.56	14.0923	0.39573	1815.03	14.1064	0.384638	1841.06	14.1261	0.383071	1847.38	14.1312	0.382461	1861.24	14.1402	0.381415	1886.02	14.1556	0.37953	1959.35	14.1904	0.375681	1804.57	14.1103	0.381551	1824.02	14.1353	0.37969	1828.32	14.1416	0.37903	1838.68	14.1524	0.377944	1856.49	14.1705	0.376109	1908.3	14.2085	0.37283	1798.84	14.1099	0.381842	1805.66	14.1344	0.380007	1806.38	14.1406	0.379349	1809.75
379	2413.51	14.1088	0.415633	2386.02	14.1228	0.404596	2416.21	14.1427	0.402829	2423.58	14.1479	0.402158	2439.37	14.157	0.401009	2468.48	14.1727	0.398941	2559.54	14.2085	0.394669	2370.06	14.1254	0.402551	2385.32	14.1488	0.400546	2388.43	14.1548	0.399825	2396.27	14.1653	0.398621	2410.42	14.1829	0.396537	2457.7	14.2212	0.39257	2360.36	14.1261	0.40195	2361.31	14.1506	0.39988	2360.33	14.1569	0.399149	2360.36
380	2333.65	14.231	0.415443	2312.77	14.2443	0.405248	2337.08	14.2645	0.403045	2342.74	14.2698	0.402235	2355.45	14.2791	0.400849	2378.49	14.2955	0.398338	2450.59	14.3335	0.392921	2297.81	14.2477	0.402638	2310.22	14.2729	0.399996	2312.38	14.2793	0.399081	2318.79	14.2905	0.397555	2329.9	14.3096	0.394908	2367.29	14.3518	0.389702	2290.19	14.2486	0.401951	2292.21	14.2751	0.399201	2291.4	14.2818	0.398265	2292.16
381	1952.1	14.3441	0.423516	1936.43	14.3584	0.41284	1957.71	14.3786	0.411016	1962.82	14.3839	0.410334	1974.05	14.3933	0.409158	1994.29	14.4096	0.407027	2055.86	14.447	0.402524	1928.21	14.3602	0.411454	1940.69	14.383	0.409446	1943.24	14.3889	0.408722	1949.71	14.3993	0.407492	1960.88	14.417	0.405319	1995.58	14.4565	0.400966	1919.71	14.3624	0.409836	1923.8	14.3881	0.40763	1923.9	14.3947	0.406869	1925.83
382	2225.91	14.8044	0.43787	2208.06	14.8193	0.427499	2235.96	14.8369	0.426796	2243.37	14.8416	0.426503	2258.28	14.8499	0.425968	2285.77	14.8643	0.424955	2367.75	14.8969	0.422837	2186.79	14.826	0.42284	2203.74	14.8513	0.421947	2207.99	14.8578	0.421658	2217.28	14.869	0.421193	2233.99	14.8874	0.420463	2282.89	14.9247	0.419458	2176.69	14.8275	0.421753	2181.42	14.8546	0.420826	2182.18	14.8615	0.42055	2184.84
383	2126.48	14.4144	0.41551	2104.94	14.4303	0.40386	2132.24	14.4508	0.402628	2139.12	14.4562	0.40215	2153.61	14.4656	0.401321	2180.02	14.4816	0.399828	2259.52	14.5172	0.396859	2088.05	14.435	0.400377	2104.29	14.4615	0.398909	2107.98	14.4682	0.398413	2116.71	14.4797	0.397604	2132.09	14.4986	0.396274	2178.19	14.5374	0.394096	2082.5	14.4347	0.400582	2086.79	14.4608	0.399127	2087.07	14.4675	0.398631	2089.18
384	1868.77	14.0596	0.356962	1848.5	14.0737	0.345846	1879.12	14.0933	0.344453	1886.56	14.0984	0.34389	1902.68	14.1072	0.342929	1931.9	14.1224	0.341199	2020.58	14.1559	0.337718	1829.5	14.0787	0.341933	1847.7	14.1049	0.340249	1851.56	14.1114	0.339651	1861.2	14.1225	0.338689	1878.01	14.1407	0.337101	1929.23	14.1776	0.334441	1829.78	14.0757	0.344289	1832.78	14.098	0.342769	1832.42	14.1036	0.342182	1833.47
385	1759.42	13.7481	0.415514	1749.56	13.758	0.406832	1768.94	13.7746	0.404349	1773.35	13.779	0.403434	1783.52	13.7867	0.401875	1801.77	13.8005	0.399016	1858.25	13.8337	0.392551	1737.06	13.7623	0.403073	1748.9	13.7857	0.399741	1750.94	13.7917	0.398597	1757.14	13.8021	0.396712	1767.72	13.8198	0.393448	1802.27	13.8594	0.386939	1734.46	13.7614	0.403873	1737.36	13.7834	0.400711	1736.91	13.789	0.399608	1738.13
386	1864.14	13.8281	0.399839	1847.85	13.8401	0.389647	1871.75	13.8595	0.387046	1877.27	13.8646	0.386099	1889.84	13.8734	0.384503	1912.73	13.889	0.381639	1984.85	13.925	0.375513	1834.12	13.8438	0.386519	1848.45	13.8689	0.383312	1851.14	13.8752	0.382217	1858.73	13.8862	0.380427	1872.25	13.9047	0.37737	1917.54	13.9452	0.371491	1822.8	13.8459	0.384724	1824.76	13.8742	0.38121	1823.91	13.8812	0.380057	1824.88
387	2469.06	14.8169	0.472807	2449.84	14.8319	0.462132	2477.56	14.8504	0.461088	2484.88	14.8554	0.460683	2499.68	14.8641	0.459961	2527.04	14.8793	0.458619	2609.45	14.914	0.455807	2434.06	14.8361	0.459142	2451.43	14.8597	0.457887	2455.74	14.8659	0.457454	2465.11	14.8766	0.456722	2482.09	14.8946	0.455469	2533.55	14.933	0.453248	2424.99	14.8369	0.458589	2429.27	14.8614	0.457299	2429.77	14.8678	0.456865	2431.92
388	2995.97	14.2783	0.440648	2965.22	14.2927	0.429633	3004.41	14.3115	0.4284	3014.49	14.3164	0.427912	3035.17	14.3251	0.427059	3073.48	14.3401	0.4255	3190.92	14.3741	0.422295	2936.95	14.2979	0.425656	2959.16	14.3232	0.424129	2964.41	14.3296	0.423607	2976.36	14.3407	0.422752	2998.21	14.3591	0.421335	3066.98	14.3971	0.418973	2927.25	14.2977	0.42577	2929.96	14.3228	0.424251	2929.6	14.3293	0.423729	2930.75
389	1877.8	14.0578	0.416947	1864.68	14.0724	0.405279	1890.57	14.0923	0.403775	1896.92	14.0975	0.403192	1910.71	14.1066	0.402197	1935.45	14.1221	0.400415	2008.65	14.1566	0.396865	1854.38	14.076	0.402391	1873.41	14.1007	0.400643	1877.69	14.1069	0.400027	1887.85	14.1177	0.399016	1905.43	14.1356	0.39732	1956.57	14.1729	0.394366	1847.01	14.0766	0.401905	1853.91	14.1021	0.400121	1854.71	14.1085	0.399503	1858.18
390	2584.33	14.2448	0.400367	2554.57	14.2589	0.389675	2589.9	14.2784	0.388178	2598.7	14.2835	0.387594	2617.19	14.2924	0.386583	2651.36	14.3079	0.384745	2757.62	14.3431	0.380913	2532.18	14.2627	0.386796	2549.92	14.2872	0.385017	2553.71	14.2935	0.38438	2562.92	14.3043	0.383319	2579.69	14.3224	0.381499	2635.05	14.3611	0.378147	2530.2	14.2608	0.388274	2530.67	14.2827	0.386633	2529.56	14.2884	0.386018	2529.04
391	2037.86	13.951	0.403909	2019.18	13.9653	0.392147	2047.45	13.9852	0.390617	2054.28	13.9903	0.390019	2069.23	13.9992	0.389004	2096.11	14.0145	0.387196	2176.68	14.0484	0.383623	2005	13.9691	0.388985	2023.45	13.9941	0.387195	2027.39	14.0004	0.386564	2037.17	14.0111	0.385542	2054.01	14.0289	0.383841	2104.04	14.0655	0.380947	1995.94	13.9703	0.387971	2002.2	13.997	0.386112	2002.66	14.0036	0.385481	2005.79
392	1466.85	14.4119	0.409272	1456.83	14.4277	0.397655	1475.6	14.4478	0.396625	1480.29	14.453	0.396213	1490.33	14.4621	0.395496	1508.29	14.4777	0.394194	1560.55	14.5122	0.391632	1447.11	14.4331	0.393697	1460.62	14.4597	0.392462	1463.72	14.4664	0.39205	1471.01	14.4779	0.391389	1483.4	14.4967	0.390329	1517.81	14.5343	0.38873	1440.7	14.4352	0.392156	1447.04	14.4643	0.39086	1448.05	14.4716	0.390466	1451.45
393	2088.33	14.4468	0.396131	2069.19	14.4594	0.387093	2090.25	14.4794	0.384674	2095.1	14.4847	0.383798	2106.01	14.4941	0.382292	2126.05	14.5107	0.379531	2190.68	14.5505	0.37331	2052.87	14.4634	0.384206	2061.26	14.4896	0.38116	2062.42	14.4963	0.380117	2066.67	14.5081	0.37837	2074.29	14.5283	0.37531	2103.98	14.574	0.369042	2045.36	14.4644	0.383522	2043.57	14.4919	0.380337	2041.82	14.499	0.379262	2040.53
394	2508.08	14.2829	0.355301	2482.9	14.2958	0.345875	2519.99	14.3145	0.344205	2528.96	14.3194	0.343551	2548.27	14.3281	0.34242	2583.71	14.3433	0.340341	2694.1	14.3788	0.335808	2459.99	14.2997	0.343021	2478.38	14.3239	0.340975	2481.99	14.33	0.34023	2491.34	14.3408	0.338981	2508.11	14.359	0.336799	2564.31	14.3988	0.332529	2447.45	14.3008	0.342205	2448.17	14.3265	0.340063	2446.79	14.333	0.339299	2446.54
395	2725.58	14.2976	0.464713	2700.09	14.3127	0.453018	2729.92	14.3324	0.451668	2737.44	14.3376	0.451153	2753.25	14.3467	0.450261	2782.13	14.3624	0.448652	2869.4	14.3974	0.445427	2683.79	14.3161	0.450418	2701.18	14.34	0.44886	2705.1	14.3462	0.448318	2714.33	14.3569	0.447416	2730.64	14.3747	0.445888	2780.33	14.4125	0.443208	2671.43	14.3182	0.448787	2676.79	14.3448	0.447116	2677.23	14.3516	0.446572	2680.01
396	2237.6	14.6874	0.420439	2217.96	14.7029	0.409623	2244.35	14.723	0.408315	2251.03	14.7284	0.407814	2265.03	14.7377	0.406934	2290.59	14.7539	0.405325	2367.8	14.7907	0.40197	2201.57	14.7077	0.406285	2217.32	14.7338	0.404692	2220.9	14.7405	0.404148	2229.33	14.7521	0.403241	2244.22	14.7715	0.401706	2289.45	14.8123	0.398983	2194.15	14.7083	0.405833	2198.57	14.7353	0.404204	2198.89	14.7422	0.403659	2201.1
397	2473.68	14.2079	0.394074	2444.8	14.2227	0.382815	2479.43	14.243	0.381293	2487.99	14.2483	0.380704	2506.19	14.2575	0.379692	2539.63	14.2734	0.377872	2642.77	14.309	0.374177	2442.17	14.2208	0.384199	2460.43	14.2388	0.382821	2464.42	14.2435	0.382266	2473.55	14.2518	0.381299	2489.89	14.2663	0.379511	2541.93	14.2998	0.375669	2433.44	14.221	0.384101	2435.21	14.239	0.382713	2434.52	14.2438	0.382155	2434.56
398	1874.18	14.414	0.407959	1853.5	14.4302	0.396118	1879.8	14.4508	0.39501	1886.51	14.4561	0.394575	1900.5	14.4655	0.393821	1926.13	14.4815	0.392465	2003.38	14.5166	0.389815	1836.97	14.4352	0.392473	1852.59	14.4619	0.391161	1856.28	14.4686	0.390723	1864.74	14.4802	0.390016	1879.84	14.499	0.388874	1925.18	14.5371	0.387107	1836.65	14.4323	0.394601	1839.41	14.4554	0.393401	1839.41	14.4614	0.392958	1840.56
399	2269.85	14.2017	0.4095	2251.38	14.2142	0.399887	2274.42	14.2338	0.39757	2279.7	14.2389	0.396721	2291.72	14.248	0.395266	2313.43	14.264	0.392616	2381.5	14.3018	0.386779	2237.36	14.2175	0.397378	2248.92	14.2419	0.39458	2250.8	14.2483	0.393606	2256.71	14.2592	0.391978	2266.85	14.2781	0.389128	2301.38	14.3203	0.383368	2234.44	14.2166	0.398034	2236.04	14.2398	0.395357	2235.14	14.2458	0.394412	2235.5
400	2005.64	14.0851	0.37197	1985.94	14.0983	0.36163	2016.25	14.1168	0.360249	2023.67	14.1215	0.359687	2039.56	14.13	0.358717	2068.51	14.1445	0.356944	2156.87	14.1776	0.353238	1962.93	14.1044	0.356887	1980.24	14.1309	0.355109	1983.89	14.1374	0.354487	1993.07	14.1487	0.353484	2009.2	14.1672	0.351827	2059.22	14.2049	0.349034	1953.9	14.1052	0.356254	1957.38	14.1327	0.354434	1957.14	14.1395	0.353813	1958.77
401	2452.24	14.4551	0.457716	2428.82	14.4708	0.445996	2458.01	14.4902	0.445006	2465.59	14.4953	0.444617	2481.16	14.5042	0.443935	2509.73	14.5196	0.442696	2595.34	14.5536	0.440264	2409.65	14.4758	0.442289	2427.17	14.501	0.441107	2431.4	14.5075	0.440716	2440.92	14.5186	0.440085	2457.93	14.5369	0.439072	2508.34	14.5742	0.437555	2411.45	14.4721	0.444986	2415.14	14.4931	0.443938	2415.37	14.4986	0.443544	2416.96
402	2503.35	13.7349	0.40216	2473.43	13.7479	0.390758	2507.5	13.767	0.388883	2515.57	13.7719	0.38816	2533.35	13.7805	0.386945	2565.89	13.7953	0.384785	2667.47	13.8284	0.380441	2451.55	13.7515	0.38754	2469.32	13.7758	0.385316	2472.74	13.7818	0.38453	2482.02	13.7922	0.383261	2498.53	13.8095	0.38114	2553.02	13.8456	0.377403	2443.32	13.7516	0.387463	2445.13	13.776	0.385231	2444.04	13.7821	0.384444	2444.54
403	2395.57	14.0821	0.396291	2371.83	14.0947	0.386347	2399.28	14.1142	0.384123	2405.65	14.1194	0.383298	2419.92	14.1284	0.38189	2445.99	14.1441	0.37934	2528.57	14.1809	0.373826	2355.34	14.0977	0.384009	2368.2	14.1216	0.38138	2370.34	14.1278	0.380453	2376.86	14.1384	0.378908	2388.34	14.1566	0.376214	2428.78	14.1971	0.370849	2346.36	14.0986	0.383322	2346.61	14.1238	0.380582	2345.16	14.1302	0.379631	2344.81
404	2161.77	14.381	0.412333	2143.7	14.3956	0.401512	2169.95	14.4161	0.39982	2176.36	14.4214	0.399182	2190.24	14.4309	0.39808	2215.41	14.4472	0.396083	2291.84	14.4844	0.391907	2138.45	14.3955	0.401605	2154.19	14.4158	0.399924	2157.62	14.4211	0.399289	2165.74	14.4305	0.39819	2180.03	14.4467	0.396196	2224.21	14.4838	0.392012	2128.22	14.3975	0.400162	2132.5	14.4204	0.39831	2132.59	14.4263	0.397637	2134.45
405	2053.1	14.8093	0.433954	2037.37	14.8255	0.422719	2060.45	14.8455	0.421686	2066.37	14.8508	0.421287	2078.73	14.8601	0.420582	2101.14	14.8762	0.419293	2167.29	14.912	0.416683	2025.25	14.8298	0.419778	2040.07	14.8549	0.41856	2043.55	14.8614	0.418146	2051.54	14.8726	0.417454	2065.46	14.8913	0.416294	2105.64	14.9303	0.41433	2016.79	14.8319	0.418305	2022.86	14.8595	0.417008	2023.81	14.8666	0.4166	2027.07
406	1448.27	14.5221	0.429715	1442.81	14.5336	0.421504	1454.09	14.5533	0.418481	1456.55	14.5586	0.417429	1462.55	14.568	0.415623	1473.05	14.5848	0.412293	1505.01	14.6264	0.404487	1436.87	14.5376	0.418614	1444.56	14.564	0.41468	1445.81	14.571	0.413374	1449.9	14.583	0.411182	1456.56	14.6041	0.4073	1477.33	14.6534	0.398964	1432.48	14.5401	0.416842	1436.56	14.5705	0.412388	1436.67	14.5784	0.410954	1438.82
407	1630.64	15.0075	0.37062	1619.32	15.0226	0.360921	1641.8	15.0413	0.360035	1647.58	15.0463	0.359672	1659.58	15.0551	0.359014	1681.44	15.0703	0.35777	1746.45	15.1053	0.355079	1609.42	15.0261	0.358707	1623.37	15.0489	0.357676	1626.67	15.0549	0.357289	1634.06	15.0653	0.356614	1647.09	15.0829	0.355406	1685.57	15.121	0.353072	1602.13	15.0275	0.357782	1606.24	15.0521	0.356697	1606.73	15.0584	0.356306	1608.74
408	1679.64	14.5865	0.459589	1670.35	14.5988	0.450655	1687.78	14.6151	0.449362	1692.23	14.6196	0.448852	1701.43	14.6274	0.44794	1718.29	14.6413	0.446213	1769.34	14.6746	0.442288	1658.28	14.6041	0.446763	1669.02	14.6274	0.445036	1671.44	14.6335	0.444425	1677.11	14.6441	0.443386	1687.15	14.6621	0.441564	1718.12	14.7018	0.438044	1653.93	14.6042	0.446718	1656.81	14.6275	0.444987	1656.96	14.6336	0.444376	1658.27
409	1812.23	14.0781	0.39453	1798.5	14.0899	0.385276	1820.18	14.1085	0.383009	1825.24	14.1134	0.382168	1836.58	14.122	0.380728	1857.19	14.1373	0.378097	1921.6	14.1735	0.372263	1786.62	14.0932	0.382692	1798.79	14.1167	0.379923	1801.04	14.1228	0.378949	1807.33	14.1334	0.377321	1818.37	14.1515	0.374468	1855.22	14.1923	0.368678	1779.54	14.094	0.38202	1781.24	14.1189	0.37913	1780.5	14.1252	0.378127	1781.07
410	2413.17	14.424	0.431668	2391.14	14.4377	0.421531	2420.41	14.4565	0.420031	2427.8	14.4614	0.419452	2443.17	14.4702	0.41844	2471.56	14.4855	0.416573	2559.38	14.5211	0.412555	2370.02	14.4427	0.41783	2386.1	14.4681	0.415929	2389.68	14.4746	0.415271	2398.19	14.4858	0.414171	2413.69	14.5048	0.412292	2464.06	14.5453	0.40883	2358.03	14.4443	0.416643	2359.87	14.4718	0.41463	2359.38	14.4787	0.41396	2360.2
411	2369.93	14.6499	0.450302	2352.55	14.663	0.440871	2376.73	14.6807	0.439458	2382.83	14.6855	0.438912	2395.53	14.6939	0.437944	2418.84	14.7087	0.436131	2490.26	14.7439	0.432094	2333.29	14.6686	0.43689	2346.39	14.6935	0.435022	2349.23	14.7	0.434378	2356.13	14.7112	0.43329	2368.44	14.7303	0.431411	2407.75	14.7715	0.427864	2327.7	14.6685	0.436918	2330.21	14.6934	0.435052	2329.99	14.6999	0.434408	2331.03
412	2927.53	14.4537	0.412718	2903.18	14.4664	0.403512	2939.38	14.4837	0.402162	2948.49	14.4883	0.401625	2967.39	14.4965	0.400675	3002.24	14.5109	0.398894	3109.66	14.5449	0.39493	2869.45	14.4733	0.398467	2887.98	14.4997	0.396585	2891.97	14.5065	0.39594	2901.79	14.5181	0.394871	2919.57	14.5376	0.393063	2977.62	14.5785	0.389812	2854.99	14.475	0.397237	2857.07	14.5036	0.395248	2856.39	14.5109	0.394595	2857.38
413	2268.61	14.4742	0.420541	2245.11	14.4904	0.408684	2275.27	14.5107	0.407678	2283.02	14.516	0.407282	2299.1	14.5253	0.406591	2328.52	14.5412	0.405345	2416.58	14.5759	0.402924	2226.58	14.4953	0.405152	2244.66	14.5214	0.403968	2248.97	14.5281	0.403574	2258.77	14.5394	0.402937	2276.18	14.5581	0.401914	2327.68	14.5957	0.400365	2219.28	14.4954	0.405066	2223.96	14.5217	0.403879	2224.42	14.5283	0.403485	2226.83
414	2921.77	14.0798	0.422655	2893.07	14.0931	0.412096	2928.02	14.112	0.410362	2936.51	14.117	0.409697	2954.78	14.1257	0.408553	2988.24	14.1409	0.406476	3092.13	14.1757	0.402098	2866.63	14.098	0.40819	2885.01	14.1236	0.406003	2888.7	14.1301	0.40525	2898.39	14.1413	0.404013	2915.66	14.16	0.401931	2972.22	14.1994	0.398187	2865.88	14.0959	0.409856	2867.95	14.1187	0.40785	2867.01	14.1245	0.407125	2867.45
415	1912.9	13.6757	0.394974	1896.75	13.6864	0.385386	1918.07	13.7043	0.382754	1922.73	13.7089	0.381789	1933.83	13.7171	0.380163	1953.75	13.7315	0.377232	2016.58	13.7654	0.370854	1884.12	13.6893	0.382813	1894.77	13.7117	0.379632	1896.27	13.7174	0.378522	1901.71	13.7273	0.376697	1910.88	13.7443	0.373534	1942.67	13.782	0.367226	1877.3	13.6902	0.381973	1878.9	13.7141	0.378627	1877.81	13.7202	0.377479	1878.34
416	2098.3	14.3833	0.436663	2083.36	14.3981	0.425596	2107.93	14.4179	0.424148	2114.05	14.4231	0.423594	2127.12	14.4322	0.422631	2150.75	14.4481	0.420881	2221.26	14.4839	0.417266	2074.4	14.4004	0.42387	2090.65	14.4232	0.422256	2094.31	14.4291	0.42167	2102.9	14.4394	0.420676	2117.89	14.4568	0.418935	2162.56	14.4949	0.4156	2065.8	14.402	0.422683	2071.55	14.4268	0.420964	2072.17	14.4332	0.420365	2075.01
417	2109.07	14.8292	0.44645	2090.48	14.8459	0.434825	2115.1	14.8659	0.433935	2121.55	14.8712	0.433592	2134.77	14.8804	0.432986	2158.97	14.8964	0.431883	2230.74	14.9315	0.429723	2077.2	14.85	0.431973	2092.43	14.8747	0.430942	2096.16	14.8812	0.430597	2104.43	14.8922	0.430028	2119.13	14.9106	0.429094	2162	14.9485	0.427624	2073.76	14.8488	0.432838	2078.15	14.8721	0.431846	2078.75	14.8781	0.431499	2080.95
418	2758.26	13.8616	0.411564	2725.63	13.8749	0.400318	2766.2	13.8938	0.39871	2776.24	13.8987	0.398079	2797.48	13.9072	0.397005	2836.82	13.9219	0.395076	2959.39	13.955	0.391172	2699.75	13.8789	0.396932	2722.06	13.9032	0.395008	2726.94	13.9093	0.394325	2738.71	13.9198	0.393215	2760.31	13.9372	0.391355	2831.01	13.9735	0.388113	2691.41	13.8783	0.397445	2692.19	13.9018	0.395564	2690.96	13.9077	0.394885	2690.76
419	1693.5	14.0738	0.396234	1677.44	14.0882	0.384844	1699.44	14.1085	0.383193	1704.69	14.1137	0.382557	1716.29	14.1229	0.381475	1737.13	14.1387	0.379537	1800.06	14.1739	0.375623	1664.31	14.0927	0.381292	1677.74	14.119	0.379302	1680.47	14.1256	0.378614	1687.58	14.137	0.377498	1699.73	14.1556	0.375643	1736.37	14.1943	0.372436	1660.29	14.0924	0.381549	1664.46	14.1183	0.37958	1664.57	14.1248	0.378895	1666.55
420	1917.28	14.0527	0.405186	1901.43	14.0676	0.393333	1927.57	14.0872	0.392122	1933.96	14.0923	0.391634	1947.84	14.1012	0.390799	1972.66	14.1163	0.389302	2045.71	14.1495	0.386386	1887.7	14.0722	0.389634	1905.43	14.0977	0.388207	1909.32	14.1041	0.387711	1918.78	14.115	0.386916	1934.84	14.1329	0.385624	1980.52	14.1689	0.38359	1884.91	14.0707	0.390854	1891.04	14.0943	0.38949	1891.67	14.1002	0.38899	1894.67
421	2869.24	14.3275	0.413059	2839.62	14.341	0.402974	2877.01	14.3598	0.401406	2886.38	14.3648	0.400799	2905.91	14.3735	0.399743	2942.14	14.3888	0.397802	3055.35	14.4243	0.39363	2819.24	14.3438	0.400816	2838.32	14.3666	0.398995	2842.44	14.3725	0.39833	2852.19	14.3827	0.397202	2870.08	14.4002	0.395212	2929.91	14.4389	0.391287	2810.83	14.3435	0.401088	2810.95	14.3657	0.399298	2809.66	14.3715	0.398639	2808.9
422	2053.01	14.2526	0.359723	2032.23	14.2659	0.349833	2062.91	14.2855	0.348058	2070.33	14.2906	0.347374	2086.37	14.2996	0.346196	2115.79	14.3153	0.34405	2207.27	14.3515	0.339448	2012.37	14.2705	0.346408	2029.03	14.2966	0.34419	2032.4	14.3032	0.343407	2041.09	14.3146	0.342109	2056.69	14.3337	0.339888	2108.06	14.3745	0.335705	2001.91	14.2716	0.345629	2003.26	14.2991	0.343322	2002.31	14.306	0.342525	2002.67
423	2455.54	14.5602	0.409153	2436.8	14.5743	0.399109	2467.92	14.5926	0.397995	2475.82	14.5974	0.397545	2492.3	14.606	0.396746	2522.37	14.6209	0.395255	2612.78	14.6551	0.39206	2418.2	14.579	0.395749	2436.99	14.6032	0.394374	2441.29	14.6094	0.393881	2451.23	14.6203	0.393049	2468.77	14.6384	0.391614	2521.56	14.6769	0.388999	2407.08	14.5806	0.394583	2412.49	14.6069	0.393131	2412.94	14.6136	0.392634	2415.61
424	1589.58	14.4622	0.407373	1579.97	14.4783	0.395718	1601.56	14.4987	0.394653	1606.99	14.504	0.394233	1618.59	14.5133	0.3935	1639.37	14.5291	0.392175	1699.79	14.5641	0.389564	1571.37	14.4827	0.392543	1587.76	14.5084	0.3913	1591.62	14.5149	0.390872	1600.46	14.5261	0.390172	1615.71	14.5446	0.389018	1658.6	14.5824	0.387148	1563.79	14.4846	0.391162	1570.5	14.5126	0.389856	1571.55	14.5196	0.389439	1575.08
425	1999.32	14.4684	0.3865	1983.44	14.4834	0.375815	2014.06	14.5038	0.374331	2021.76	14.5091	0.373759	2038.05	14.5185	0.372765	2067.82	14.5348	0.370958	2157.93	14.5716	0.367184	1969.99	14.4873	0.372979	1991.28	14.513	0.371217	1996.26	14.5195	0.370594	2007.65	14.5309	0.369551	2028.02	14.5498	0.367764	2090.14	14.5902	0.36446	1957.3	14.4896	0.371389	1963.23	14.5181	0.369491	1963.81	14.5253	0.368857	1966.85
426	2071.32	14.5232	0.341212	2050.84	14.5361	0.332406	2081.26	14.5551	0.330688	2088.62	14.5601	0.330023	2104.41	14.569	0.328867	2133.47	14.5846	0.326727	2224.57	14.6217	0.321939	2025.2	14.5422	0.328229	2038.96	14.5698	0.325902	2041.53	14.5768	0.32509	2048.63	14.589	0.323737	2061.52	14.6094	0.321413	2106.65	14.6532	0.316951	2014.05	14.5437	0.327214	2013.7	14.5734	0.324759	2012.3	14.5808	0.323926	2011.79
427	2207.87	14.3224	0.408728	2188.83	14.336	0.398545	2218.3	14.3539	0.397398	2225.75	14.3586	0.396929	2241.28	14.367	0.396102	2269.7	14.3815	0.394565	2355.83	14.4147	0.391306	2164.46	14.3429	0.393364	2181.76	14.3696	0.391845	2185.68	14.3763	0.391332	2195	14.3879	0.390501	2211.51	14.4068	0.389142	2261.71	14.4453	0.386939	2157.31	14.3431	0.393218	2161.69	14.37	0.391691	2161.93	14.3768	0.391178	2164.13
428	2147.89	14.078	0.455755	2135.51	14.0913	0.445026	2164.22	14.1098	0.443344	2171.46	14.1148	0.442702	2186.77	14.1234	0.441594	2214.72	14.1384	0.439576	2299.01	14.1729	0.435334	2122.9	14.0955	0.441622	2144.88	14.1197	0.439555	2150.06	14.126	0.438837	2161.87	14.1367	0.437649	2182.99	14.1547	0.435627	2246.76	14.1933	0.431935	2112.49	14.0964	0.440887	2118.5	14.1218	0.438746	2119.08	14.1283	0.438019	2122.09
429	1912.71	14.5744	0.409729	1898.64	14.5894	0.399099	1923.52	14.6089	0.397881	1929.83	14.614	0.397403	1943.08	14.6231	0.396562	1967.17	14.6387	0.395014	2039.21	14.6743	0.391777	1884.02	14.5949	0.395152	1900.87	14.6214	0.393628	1904.79	14.6282	0.39311	1913.86	14.6398	0.392252	1929.82	14.6591	0.390821	1976.96	14.6991	0.388365	1876.32	14.5957	0.394627	1881.05	14.6231	0.393068	1881.49	14.63	0.39255	1883.91
430	2395.97	14.2015	0.409485	2371.37	14.2154	0.398771	2403.93	14.2346	0.397279	2412.05	14.2397	0.396697	2429.15	14.2485	0.395689	2460.63	14.2638	0.393854	2557.7	14.2986	0.39003	2353.74	14.2187	0.396229	2371.83	14.2423	0.394487	2375.8	14.2484	0.393856	2385.22	14.2588	0.3928	2402.22	14.2765	0.390974	2456.75	14.3144	0.387561	2346.19	14.2185	0.396406	2348.13	14.2418	0.39468	2347.5	14.2478	0.394052	2347.99
431	1603.03	14.383	0.366423	1589.03	14.3974	0.356016	1611.13	14.4175	0.354505	1616.48	14.4228	0.353914	1628.13	14.432	0.352892	1649.16	14.448	0.35103	1712.71	14.4842	0.347117	1574.47	14.4031	0.351918	1587.93	14.4308	0.350004	1590.72	14.4377	0.349344	1597.87	14.4497	0.348262	1610.17	14.4695	0.346451	1647.35	14.5104	0.343253	1567.56	14.4047	0.350792	1572.79	14.4344	0.348785	1573.24	14.4418	0.348121	1575.93
432	2070.29	14.356	0.395909	2051.47	14.3712	0.384689	2080.04	14.3916	0.383327	2087.14	14.3969	0.382796	2102.29	14.4062	0.381877	2129.8	14.4222	0.380216	2212.57	14.458	0.376841	2034.42	14.3764	0.380875	2052.76	14.4034	0.379212	2056.87	14.4102	0.378645	2066.72	14.4219	0.377721	2083.96	14.4412	0.376193	2135.53	14.4807	0.373619	2024.84	14.3778	0.379805	2030.84	14.4067	0.378072	2031.44	14.4139	0.377507	2034.58
433	2518.83	14.3735	0.449023	2494.65	14.3883	0.437858	2527.08	14.4077	0.436515	2535.44	14.4128	0.435998	2552.64	14.4218	0.435096	2584.48	14.4374	0.433454	2681.95	14.4726	0.430083	2473.64	14.3932	0.434143	2493.53	14.4189	0.432494	2498.3	14.4254	0.431936	2509.06	14.4367	0.431018	2528.73	14.4555	0.429489	2590.23	14.4946	0.426882	2462.22	14.3943	0.433329	2466.53	14.4213	0.431622	2466.83	14.4282	0.431064	2469.08
434	1913.61	14.491	0.410273	1897.19	14.5065	0.399071	1923	14.5259	0.398095	1929.6	14.531	0.397701	1943.36	14.54	0.397007	1968.4	14.5553	0.395734	2042.92	14.5895	0.393174	1882.45	14.5114	0.395528	1898.86	14.5368	0.394363	1902.73	14.5432	0.393961	1911.57	14.5544	0.393301	1927.1	14.5727	0.392214	1972.48	14.6102	0.390466	1874.21	14.5128	0.394488	1880.24	14.5399	0.393277	1881.14	14.5468	0.392883	1884.34
435	2390.62	14.3532	0.436071	2377.56	14.364	0.427949	2402.75	14.3792	0.426561	2409.02	14.3833	0.426007	2422.18	14.3906	0.425022	2446.24	14.4037	0.423149	2519.69	14.4355	0.418786	2351.85	14.3718	0.42204	2365.83	14.3977	0.419896	2368.67	14.4044	0.419162	2376.04	14.4158	0.417943	2388.98	14.4351	0.415867	2430.26	14.4763	0.412033	2339.35	14.3744	0.420124	2341.75	14.4036	0.417779	2341.26	14.411	0.417024	2342.48
436	1951.5	14.7927	0.405732	1934.82	14.8084	0.394981	1960.21	14.8288	0.393737	1966.7	14.8342	0.393259	1980.22	14.8437	0.392417	2004.97	14.8601	0.390873	2079.57	14.8972	0.387655	1920.44	14.8133	0.391692	1936.63	14.8397	0.39018	1940.44	14.8465	0.389664	1949.15	14.8582	0.3888	1964.68	14.8778	0.38734	2011.61	14.9188	0.38475	1916.93	14.8115	0.392889	1919.91	14.8358	0.391469	1919.94	14.8421	0.390961	1921.24
437	2228.59	14.1269	0.354986	2200.54	14.1417	0.343594	2237.96	14.162	0.34222	2247.15	14.1672	0.341669	2266.83	14.1764	0.340729	2302.8	14.192	0.339045	2412.82	14.2262	0.335695	2175.71	14.1468	0.33965	2196.61	14.1739	0.337999	2201.14	14.1805	0.337422	2212.27	14.192	0.336497	2232.03	14.2106	0.334984	2293.47	14.248	0.332499	2164.05	14.1481	0.338712	2169.17	14.1767	0.337009	2169.27	14.1836	0.336437	2171.87
438	2136.12	14.2928	0.373486	2112.61	14.3076	0.362551	2144.4	14.3285	0.360865	2152.19	14.3339	0.360221	2168.93	14.3435	0.359116	2199.61	14.3599	0.357127	2294.3	14.3968	0.353028	2093.04	14.3122	0.359114	2111.48	14.3394	0.357064	2115.45	14.3463	0.356356	2125.26	14.3581	0.355193	2142.84	14.3776	0.35324	2198.95	14.4184	0.349746	2077.85	14.315	0.357062	2081.22	14.3459	0.354831	2080.94	14.3535	0.354113	2082.74
439	2338.18	14.7756	0.410971	2314.92	14.7929	0.399074	2346.87	14.8136	0.398265	2355.23	14.819	0.397948	2372.4	14.8286	0.397391	2403.83	14.8447	0.396385	2496.95	14.8798	0.39447	2299.43	14.7966	0.396536	2319.02	14.8216	0.395625	2323.83	14.828	0.395315	2334.46	14.8391	0.394805	2353.37	14.8574	0.393972	2408.51	14.8947	0.392691	2290.14	14.7978	0.39573	2297.38	14.8241	0.394791	2298.66	14.8309	0.394488	2302.55
440	2684.53	14.2888	0.409086	2654.68	14.3036	0.397924	2689.61	14.3238	0.396444	2698.31	14.329	0.395874	2716.68	14.3383	0.394889	2750.44	14.3542	0.393107	2854.4	14.39	0.389464	2630.4	14.3084	0.39434	2649.17	14.3348	0.39254	2653.25	14.3414	0.391923	2663.25	14.3529	0.390909	2681.19	14.3719	0.389217	2738.35	14.4115	0.386281	2629.55	14.3061	0.396085	2631.67	14.3294	0.394432	2631	14.3354	0.393829	2631.55
441	2060.24	14.9722	0.421098	2044.06	14.9882	0.410398	2068.17	15.0082	0.409261	2074.36	15.0136	0.408826	2087.24	15.0229	0.408053	2110.73	15.0392	0.406629	2180.96	15.0761	0.403655	2031.57	14.9922	0.407669	2046.76	15.0173	0.406322	2050.35	15.0238	0.405857	2058.5	15.0351	0.405068	2072.91	15.0541	0.403712	2115.82	15.0944	0.401253	2025.65	14.9926	0.407445	2030.93	15.018	0.406083	2031.66	15.0246	0.405616	2034.34
442	2543.91	14.3219	0.397102	2522.19	14.3346	0.387658	2551.27	14.3538	0.385647	2558.17	14.3589	0.384894	2573.33	14.3679	0.383594	2601	14.3836	0.381211	2687.54	14.4209	0.375946	2503.77	14.3384	0.384877	2518.54	14.363	0.382402	2521.25	14.3694	0.381532	2528.82	14.3804	0.38007	2542.16	14.3993	0.377512	2587.36	14.4413	0.372395	2494.79	14.3388	0.384577	2494.17	14.364	0.382057	2492.49	14.3705	0.381176	2491.6
443	2591.19	14.3196	0.43389	2561.73	14.3351	0.422092	2595.96	14.3549	0.42099	2604.77	14.3601	0.420555	2622.93	14.3691	0.419801	2656.42	14.3846	0.418438	2758.16	14.4189	0.415767	2538.25	14.34	0.418363	2557.52	14.3659	0.417051	2562.11	14.3724	0.416611	2572.56	14.3836	0.415901	2591.46	14.4021	0.414754	2649.37	14.4394	0.412987	2531.9	14.3393	0.418889	2534.91	14.3643	0.417602	2534.82	14.3707	0.417159	2536.19
444	2050.78	13.9782	0.378242	2032.81	13.9909	0.367968	2062.41	14.0091	0.366441	2069.54	14.0138	0.365828	2085.06	14.0221	0.364776	2113.16	14.0365	0.362857	2198.61	14.0693	0.358832	2012.48	13.9963	0.363567	2030.37	14.0219	0.361615	2034.02	14.0283	0.360926	2043.44	14.0392	0.359808	2059.76	14.0573	0.357942	2109.85	14.0947	0.354697	2001.77	13.998	0.362263	2006.64	14.0257	0.360211	2006.6	14.0325	0.359518	2008.98
445	1980.4	14.6019	0.361679	1962.17	14.6169	0.351461	1987.28	14.6383	0.349673	1993.26	14.6439	0.349	2006.48	14.6538	0.347838	2030.33	14.671	0.345726	2103.32	14.7104	0.341221	1946.74	14.6215	0.348295	1960.87	14.6494	0.346098	1963.63	14.6564	0.345338	1971.05	14.6687	0.344072	1983.83	14.6892	0.341905	2024.03	14.7331	0.337809	1942.18	14.6211	0.348599	1945.3	14.6483	0.346438	1944.96	14.6552	0.345684	1946.28
446	1816.89	14.4046	0.379923	1801.73	14.4185	0.36991	1823.58	14.4388	0.36803	1828.74	14.4442	0.367321	1840.22	14.4536	0.3661	1860.9	14.47	0.363875	1924.25	14.508	0.359084	1790.6	14.4218	0.367572	1802.96	14.4467	0.365355	1805.34	14.4531	0.364567	1811.74	14.4642	0.363241	1822.73	14.4831	0.360925	1857.5	14.5248	0.35635	1785.04	14.422	0.367404	1787.22	14.4472	0.365165	1786.71	14.4537	0.364372	1787.51
447	3031.9	14.1012	0.418753	2998.39	14.1147	0.408069	3038.71	14.1332	0.406641	3048.8	14.138	0.406075	3069.87	14.1466	0.405096	3108.86	14.1613	0.403309	3229.85	14.195	0.399588	2964.74	14.1203	0.403623	2985.26	14.1462	0.401804	2989.74	14.1527	0.40118	3000.68	14.1639	0.400164	3020.7	14.1824	0.398482	3086.24	14.2206	0.395632	2954.97	14.1202	0.403686	2955.72	14.146	0.401871	2954.56	14.1525	0.401247	2954.58
448	1867	14.0454	0.397016	1851.78	14.0575	0.387435	1873.61	14.0758	0.385443	1878.71	14.0806	0.384687	1890.09	14.0891	0.383388	1910.68	14.104	0.381016	1974.5	14.1389	0.375834	1834.65	14.0628	0.383175	1846.38	14.0889	0.38053	1848.46	14.0955	0.379621	1854.59	14.1068	0.378128	1865.16	14.1259	0.375593	1899.87	14.1668	0.370851	1828.51	14.0632	0.382839	1829.85	14.0899	0.380149	1828.97	14.0966	0.379232	1829.41
449	1905.83	14.4207	0.384525	1890.88	14.4364	0.373223	1916.39	14.4566	0.372097	1922.69	14.4619	0.371647	1936.28	14.4711	0.370863	1960.59	14.4869	0.369439	2032.04	14.5219	0.366585	1876.27	14.442	0.369187	1893.45	14.4692	0.36782	1897.25	14.476	0.367357	1906.47	14.4877	0.36661	1922.09	14.5068	0.365395	1966.2	14.5453	0.363465	1871.02	14.442	0.369161	1877.96	14.4692	0.367793	1878.86	14.4761	0.367331	1882.43
450	3037.92	14.0607	0.384363	3002.26	14.0737	0.374076	3047.98	14.0921	0.372574	3059.29	14.0969	0.371974	3083.08	14.1053	0.37094	3127.15	14.12	0.369052	3264.85	14.1534	0.36508	2962.98	14.0796	0.36942	2985.24	14.1059	0.367474	2989.95	14.1125	0.366798	3001.74	14.1238	0.365702	3023.52	14.1424	0.363884	3096.58	14.1807	0.360755	2958.14	14.0783	0.370458	2958.39	14.1029	0.368599	2956.84	14.1091	0.367931	2956.25
451	2038.35	14.6956	0.366774	2020.68	14.7097	0.357293	2051.06	14.7279	0.356238	2058.8	14.7327	0.355804	2074.82	14.7413	0.355028	2104.21	14.7563	0.353568	2193.38	14.7908	0.35038	1996.25	14.7169	0.352394	2013.48	14.7443	0.350977	2017.44	14.7512	0.35049	2026.68	14.7632	0.349685	2043.18	14.7828	0.34834	2093.84	14.8232	0.346032	1984.4	14.7189	0.351038	1987.88	14.7488	0.349542	1987.95	14.7562	0.34906	1989.79
452	2285.49	14.4427	0.406272	2265.92	14.4587	0.394608	2296.32	14.4792	0.393475	2303.96	14.4846	0.393031	2320.18	14.4939	0.392259	2349.48	14.5099	0.390866	2436.25	14.5452	0.388114	2253.61	14.4616	0.392509	2273.13	14.4857	0.391244	2277.62	14.4918	0.390787	2288.01	14.5025	0.390022	2306.1	14.5203	0.388716	2358.97	14.5577	0.386416	2243.19	14.4635	0.391121	2250.88	14.4899	0.389781	2251.95	14.4966	0.389327	2255.91
453	2072.89	14.5153	0.376709	2052	14.531	0.365616	2081.9	14.552	0.364303	2089.36	14.5574	0.363791	2105.2	14.567	0.362902	2134.06	14.5834	0.361291	2221.28	14.62	0.358005	2038.46	14.5341	0.363456	2056.16	14.559	0.361967	2060.12	14.5653	0.361428	2069.44	14.5763	0.360521	2085.91	14.5947	0.358956	2136.17	14.6338	0.356066	2026.56	14.5366	0.361723	2032.17	14.5645	0.360111	2032.69	14.5716	0.359567	2035.53
454	2093.96	14.6513	0.395054	2079.44	14.6644	0.385959	2106.99	14.6815	0.384892	2114.02	14.6861	0.384453	2128.55	14.6942	0.383665	2155.18	14.7084	0.382169	2235.61	14.7419	0.378834	2056.22	14.6721	0.380623	2072.74	14.6989	0.379126	2076.52	14.7057	0.378616	2085.38	14.7175	0.37777	2101.1	14.737	0.376354	2148.78	14.7774	0.37391	2045.24	14.6741	0.379198	2049.51	14.7035	0.377611	2049.81	14.7109	0.377103	2052.08
455	2002.67	14.4939	0.415792	1986.88	14.5083	0.405345	2011.38	14.527	0.404185	2017.55	14.532	0.403722	2030.53	14.5407	0.402905	2054.12	14.5559	0.401393	2124.86	14.5904	0.398209	1980.8	14.5085	0.405185	1994.78	14.5275	0.404012	1997.95	14.5325	0.403546	2005.15	14.5414	0.402726	2017.8	14.5567	0.401212	2056.09	14.5915	0.398049	1980.46	14.5058	0.407151	1983.29	14.5214	0.406152	1983.36	14.5255	0.405731	1984.35
456	1738.22	14.4191	0.382736	1724.41	14.4335	0.372277	1747.77	14.4528	0.371065	1753.55	14.4578	0.370577	1765.92	14.4667	0.369722	1788.25	14.482	0.368149	1854.97	14.5167	0.364857	1708.65	14.4398	0.367786	1723.51	14.4669	0.36624	1726.77	14.4737	0.365711	1734.72	14.4855	0.364847	1748.39	14.5047	0.36342	1788.41	14.5441	0.36103	1700.29	14.4418	0.366346	1705.83	14.4714	0.364715	1706.43	14.4788	0.364193	1709.35
457	2061.12	14.4575	0.393634	2041.12	14.4724	0.382939	2068.51	14.4928	0.381427	2075.3	14.4981	0.380846	2089.75	14.5075	0.379838	2116.16	14.5237	0.378003	2196.92	14.5606	0.374168	2024.74	14.4768	0.379772	2040.62	14.503	0.377943	2044.08	14.5096	0.377306	2052.49	14.5212	0.376244	2067.42	14.5404	0.374436	2114.2	14.5811	0.371137	2013.94	14.4788	0.378312	2018.06	14.5076	0.376356	2018.18	14.5149	0.375709	2020.27
458	1976.12	14.5327	0.375335	1958.86	14.5475	0.364912	1991.81	14.5671	0.363716	2000.25	14.5722	0.363237	2017.75	14.5813	0.362395	2049.95	14.5969	0.360845	2147.55	14.6323	0.357596	1938.7	14.5537	0.360599	1960.73	14.5811	0.359082	1966.04	14.588	0.358562	1977.95	14.5999	0.35771	1999.49	14.6194	0.356296	2065.13	14.6594	0.353901	1927.15	14.5546	0.359951	1930.77	14.5832	0.358393	1930.84	14.5903	0.357875	1932.67
459	2074.63	14.2611	0.432626	2060.37	14.2732	0.42334	2081.29	14.291	0.421504	2086.29	14.2957	0.420807	2097.23	14.3041	0.419596	2117.04	14.3189	0.417354	2177.99	14.3542	0.412353	2043.12	14.2789	0.418924	2054.69	14.3049	0.416423	2056.86	14.3115	0.415569	2062.93	14.323	0.414151	2073.4	14.3424	0.411723	2107.17	14.3845	0.407122	2034.56	14.2806	0.417627	2036.63	14.3089	0.414956	2036.06	14.3161	0.414075	2037
460	2116.4	14.4805	0.378168	2097.73	14.4945	0.368238	2126.13	14.5146	0.366503	2133.07	14.5199	0.365842	2148.01	14.5292	0.364697	2175.29	14.5455	0.362603	2259.35	14.5832	0.358081	2078.89	14.4998	0.364504	2095.53	14.5271	0.362289	2099.03	14.5341	0.361525	2107.84	14.5461	0.360257	2123.51	14.5663	0.358094	2173.63	14.6092	0.354048	2071.69	14.4996	0.364627	2073.24	14.5267	0.362426	2072.45	14.5336	0.361665	2072.92
461	2201.07	14.0065	0.380389	2175.35	14.0205	0.369178	2207.99	14.0407	0.367399	2215.86	14.0459	0.366716	2232.99	14.055	0.365557	2264.35	14.0707	0.363486	2361.63	14.1058	0.359282	2164.83	14.0215	0.368359	2182.84	14.0431	0.366487	2186.59	14.0486	0.365783	2195.79	14.0583	0.3646	2212.23	14.0747	0.362519	2265.43	14.1108	0.358429	2155.77	14.0217	0.368193	2156.77	14.0436	0.366303	2155.71	14.0492	0.365595	2155.54
462	2040.65	14.1281	0.387266	2022.02	14.1418	0.376564	2052.26	14.1603	0.375359	2059.77	14.1651	0.374862	2075.72	14.1736	0.374001	2104.72	14.1882	0.372423	2192.22	14.221	0.369176	2002.51	14.1471	0.372437	2020.97	14.1725	0.370947	2025.06	14.1788	0.370418	2034.86	14.1897	0.369556	2052.04	14.2076	0.368126	2103.73	14.2444	0.365733	1993	14.1483	0.371524	1998.43	14.1751	0.369985	1998.82	14.1818	0.369459	2001.54
463	2467	14.2885	0.38442	2442.43	14.3022	0.374239	2473.98	14.3229	0.37213	2481.49	14.3283	0.371348	2498.02	14.3378	0.37001	2528.3	14.3543	0.367588	2623.37	14.3927	0.362397	2421.59	14.3066	0.370968	2438.53	14.3336	0.36835	2441.81	14.3405	0.367452	2450.73	14.3523	0.365965	2466.72	14.3723	0.363424	2520.6	14.4154	0.358582	2406.16	14.3092	0.369094	2407.75	14.3397	0.36622	2406.67	14.3474	0.365282	2407.44
464	1975.68	14.7132	0.388446	1961.58	14.7275	0.378695	1989.12	14.7463	0.377494	1996.13	14.7512	0.377016	2010.74	14.7601	0.376167	2037.48	14.7755	0.374582	2118.1	14.8111	0.371142	1955.64	14.7277	0.37855	1972.76	14.7468	0.377335	1976.8	14.7518	0.376853	1985.7	14.7607	0.375999	2001.63	14.7763	0.37441	2050.2	14.8121	0.370983	1949.42	14.7275	0.378696	1953.66	14.7463	0.377494	1954.04	14.7512	0.377016	1955.81
465	2419.74	14.0163	0.42981	2401	14.0287	0.419667	2432.42	14.0453	0.418559	2440.33	14.0496	0.418093	2456.86	14.0573	0.417273	2487.03	14.0707	0.415744	2578.03	14.1016	0.412509	2375.77	14.0352	0.414389	2394.98	14.06	0.412929	2399.29	14.0663	0.412421	2409.54	14.077	0.411603	2427.55	14.0946	0.410264	2481.57	14.1305	0.408126	2366.18	14.0361	0.413647	2371.89	14.0621	0.412149	2372.35	14.0686	0.411646	2375.24
466	3039.8	14.3814	0.44754	3006.52	14.3964	0.436236	3044.51	14.4156	0.435063	3054.34	14.4207	0.434604	3074.42	14.4296	0.433801	3111.67	14.4449	0.432335	3225.81	14.4794	0.429367	2980.2	14.401	0.43279	3000.66	14.4259	0.431381	3005.51	14.4323	0.430898	3016.5	14.4432	0.430102	3036.61	14.4615	0.428777	3100	14.4994	0.426561	2964.6	14.4033	0.431072	2971.46	14.431	0.429566	2972.47	14.4379	0.42909	2976.29
467	2375.57	14.6778	0.383816	2353.15	14.6925	0.373743	2385.38	14.7119	0.372518	2393.53	14.717	0.372033	2410.52	14.7261	0.371176	2441.68	14.7418	0.369587	2536.6	14.7778	0.366189	2329.54	14.6984	0.369707	2347.41	14.7253	0.368142	2351.42	14.7322	0.367603	2360.94	14.744	0.366705	2377.93	14.7636	0.36519	2430.75	14.8046	0.362506	2315.94	14.7007	0.368156	2319.31	14.7304	0.366483	2319.21	14.7379	0.365943	2320.97
468	2909.18	14.5429	0.46981	2884.95	14.5573	0.459157	2914.33	14.5763	0.4577	2921.76	14.5814	0.457148	2937.28	14.5903	0.456181	2965.76	14.606	0.454405	3052.72	14.6419	0.45064	2868.56	14.5605	0.456759	2885.14	14.5837	0.455054	2888.83	14.5898	0.454453	2897.53	14.6004	0.453432	2913.03	14.6183	0.451651	2961.71	14.6576	0.448248	2857.89	14.5616	0.455962	2860.47	14.5862	0.454181	2860.09	14.5926	0.453569	2861.13
469	3084.61	14.3739	0.38083	3054.41	14.3873	0.371034	3103.46	14.4053	0.369867	3115.96	14.41	0.369387	3141.72	14.4184	0.36854	3189.33	14.4329	0.36696	3335.45	14.4664	0.363564	3024	14.3919	0.367748	3050.96	14.4156	0.366312	3057.18	14.4217	0.365781	3071.26	14.4322	0.364887	3096.96	14.4499	0.363335	3178.81	14.4876	0.360458	3013	14.3918	0.367752	3018.16	14.4156	0.366317	3018.19	14.4217	0.365786	3020.24
470	1915.98	14.1677	0.35733	1896.49	14.1822	0.346315	1926.28	14.2022	0.344925	1933.5	14.2073	0.344368	1949.2	14.2163	0.343413	1977.56	14.2318	0.341688	2063.19	14.2662	0.338192	1877.6	14.1875	0.342261	1895.55	14.2145	0.34056	1899.34	14.2212	0.339965	1908.87	14.2327	0.339005	1925.32	14.2514	0.337422	1974.78	14.2894	0.334766	1874.7	14.1863	0.34323	1880.42	14.2116	0.341593	1880.79	14.2179	0.341	1883.5
471	3060.47	14.6268	0.446333	3035.05	14.6415	0.435715	3071.87	14.6595	0.434831	3081.5	14.6643	0.434471	3101.1	14.6728	0.433827	3137.14	14.6875	0.432622	3245.16	14.7207	0.430118	3009.16	14.6471	0.431677	3031.12	14.6718	0.430576	3036.45	14.6782	0.430204	3048.33	14.6892	0.42959	3069.59	14.7073	0.42858	3132.81	14.7448	0.426979	2995.09	14.6495	0.429979	3004.68	14.6769	0.428807	3006.48	14.6839	0.428448	3011.8
472	2628.42	14.6276	0.451352	2606.45	14.6411	0.441662	2630.03	14.6608	0.439563	2635.72	14.6662	0.438798	2648.03	14.6754	0.437471	2670.65	14.6919	0.435034	2742.15	14.7311	0.429616	2589.1	14.6451	0.43876	2600.32	14.6706	0.436153	2602.36	14.6773	0.435263	2608.17	14.6888	0.433762	2618.55	14.7087	0.431135	2655.11	14.7531	0.425863	2579.7	14.6461	0.438066	2578.08	14.6729	0.435345	2576.42	14.6799	0.434431	2575.21
473	2370.94	14.7014	0.460627	2354.82	14.7155	0.450567	2378.22	14.7336	0.449301	2384.16	14.7385	0.448811	2396.55	14.7471	0.447941	2419.13	14.7622	0.446318	2487	14.7974	0.4428	2339.6	14.7202	0.447152	2353.7	14.7444	0.445564	2356.86	14.7507	0.445014	2364.35	14.7617	0.444083	2377.44	14.7802	0.442475	2416.87	14.8201	0.439497	2338.27	14.7181	0.448696	2341.54	14.7396	0.447247	2341.61	14.7452	0.446718	2342.98
474	2316.37	13.8469	0.382504	2287.4	13.8611	0.370526	2322.97	13.881	0.36898	2331.55	13.8861	0.368368	2350.24	13.895	0.367342	2384.26	13.9101	0.365527	2488.41	13.9431	0.362003	2265.75	13.8652	0.367063	2285.9	13.8906	0.365256	2290.1	13.8969	0.364618	2300.75	13.9077	0.363601	2319.51	13.9252	0.361937	2377.89	13.9608	0.359199	2256.78	13.8656	0.366689	2261.72	13.8916	0.364859	2261.63	13.898	0.364222	2263.97
475	3175.65	14.1031	0.400695	3143.27	14.1143	0.391975	3167.87	14.1344	0.388623	3172.91	14.1398	0.387464	3185.59	14.1491	0.385498	3209.08	14.1659	0.381922	3290.95	14.2065	0.373753	3119.16	14.1175	0.389457	3122.2	14.1432	0.385292	3121.02	14.1499	0.383909	3122.44	14.1615	0.381611	3125.26	14.1816	0.377574	3150.49	14.2281	0.369036	3106.27	14.1183	0.388859	3089.73	14.1453	0.384511	3083	14.1523	0.383082	3073.8
476	2521.29	14.662	0.408193	2494.62	14.6787	0.396566	2529.8	14.699	0.395676	2538.96	14.7043	0.395323	2557.77	14.7136	0.394702	2592.31	14.7296	0.393573	2695.68	14.7645	0.391368	2473.91	14.6833	0.393313	2494.7	14.7091	0.392275	2499.77	14.7157	0.391926	2511.05	14.7271	0.391358	2531.26	14.7457	0.390436	2591.2	14.7834	0.389027	2478.1	14.6786	0.396577	2482.18	14.6989	0.395687	2482.45	14.7043	0.395334	2484.13
477	1957.89	13.6199	0.361078	1939.29	13.6319	0.349942	1969.59	13.6502	0.348063	1976.48	13.6549	0.347321	1992.36	13.663	0.346086	2020.57	13.6769	0.343897	2105.71	13.7079	0.339517	1924.11	13.6353	0.346774	1943.16	13.6585	0.344561	1946.71	13.6642	0.343754	1956.6	13.6741	0.342465	1973.17	13.6903	0.340312	2023.13	13.724	0.336521	1912.45	13.6376	0.344669	1920.64	13.664	0.342279	1921.04	13.6704	0.341462	1925.1
478	2389.97	14.855	0.390694	2367.99	14.8705	0.380349	2399.73	14.8901	0.379288	2407.87	14.8953	0.378868	2424.7	14.9045	0.378119	2455.56	14.9203	0.376729	2548.66	14.9563	0.373797	2345.25	14.8766	0.376263	2363.63	14.9037	0.37492	2367.93	14.9107	0.374468	2377.85	14.9226	0.373718	2395.5	14.9424	0.372472	2448.86	14.983	0.370362	2333.28	14.8786	0.374914	2338.52	14.9082	0.373494	2339.09	14.9157	0.373048	2341.95
479	1730.11	14.4035	0.412077	1718.63	14.4164	0.402636	1735.76	14.4359	0.400537	1739.75	14.441	0.399761	1748.74	14.4501	0.398419	1764.86	14.4662	0.395959	1814.21	14.5043	0.390496	1707.17	14.4212	0.399144	1717.17	14.4475	0.396435	1718.96	14.4543	0.395509	1724.19	14.4661	0.393961	1733.01	14.4861	0.391283	1760.9	14.5302	0.386022	1700.87	14.4228	0.397993	1703.54	14.4514	0.395103	1703.21	14.4586	0.394141	1704.47
480	2326.68	14.4517	0.403853	2307.54	14.4666	0.392998	2343.96	14.4865	0.391695	2353.31	14.4917	0.391185	2372.72	14.5008	0.390295	2408.43	14.5166	0.38867	2516.56	14.5523	0.385308	2289.59	14.4713	0.38962	2315.03	14.4971	0.388042	2321.21	14.5036	0.387492	2334.92	14.515	0.38658	2359.77	14.5338	0.38504	2435.46	14.5733	0.38233	2281.61	14.4704	0.390242	2287.37	14.4951	0.38871	2287.93	14.5015	0.388163	2290.68
481	1955.06	13.9014	0.405454	1940.08	13.9127	0.396019	1967.34	13.9286	0.39471	1974.07	13.9327	0.394163	1988.31	13.9401	0.39321	2014.34	13.9531	0.391435	2093.78	13.9834	0.387576	1915.36	13.9199	0.38999	1931.39	13.9455	0.388151	1934.8	13.9518	0.387512	1943.32	13.9628	0.386487	1958.38	13.9806	0.384806	2005.15	14.0172	0.382026	1905.94	13.9214	0.388757	1910.99	13.9489	0.386837	1911.3	13.9557	0.386202	1913.92
482	2843.55	14.4448	0.440368	2819.12	14.4586	0.430105	2854.65	14.4771	0.428733	2863.75	14.4821	0.428199	2882.5	14.4907	0.427261	2917.16	14.5059	0.425528	3023.55	14.5408	0.421818	2796.69	14.4632	0.426741	2817.73	14.4875	0.425042	2822.64	14.4938	0.424446	2833.82	14.5047	0.423445	2854.18	14.5231	0.421725	2918.7	14.5625	0.418553	2781.08	14.465	0.425412	2783.58	14.4916	0.423601	2783.16	14.4984	0.422995	2784.28
483	1789.24	14.521	0.451622	1778.55	14.5344	0.441807	1794.89	14.5534	0.439968	1798.81	14.5585	0.439284	1807.44	14.5675	0.43809	1822.92	14.5833	0.435893	1869.65	14.6206	0.431052	1769.46	14.5382	0.438991	1779.59	14.5626	0.436734	1781.62	14.5689	0.435949	1786.92	14.5799	0.434622	1795.95	14.5988	0.432298	1823.47	14.6408	0.427687	1764.89	14.539	0.438464	1768.46	14.5642	0.436135	1768.58	14.5708	0.435336	1770.28
484	2192.68	14.2621	0.387199	2172.89	14.2764	0.376495	2203.82	14.2958	0.375128	2211.46	14.3008	0.374586	2227.79	14.3097	0.373645	2257.46	14.3251	0.371929	2347.2	14.3598	0.368374	2156.73	14.2802	0.373604	2175.43	14.3047	0.371987	2179.52	14.3109	0.371401	2189.36	14.3216	0.370426	2206.61	14.3396	0.368754	2259.23	14.3776	0.365711	2150.47	14.2798	0.373924	2154.61	14.3037	0.372332	2154.58	14.3098	0.371749	2156.35
485	2408.24	13.9309	0.430104	2381.1	13.9441	0.419098	2408.61	13.9638	0.416977	2415.15	13.969	0.41619	2429.5	13.978	0.414853	2455.96	13.9936	0.412458	2540.07	14.0294	0.407477	2362.37	13.9476	0.41617	2375.57	13.9724	0.413636	2378.02	13.9787	0.41276	2384.9	13.9895	0.411321	2397.4	14.0078	0.408872	2441.16	14.0471	0.404312	2350.78	13.949	0.414995	2350.19	13.9758	0.412314	2348.72	13.9825	0.411416	2348.18
486	2180.03	14.4849	0.388197	2160.36	14.4994	0.377835	2191.4	14.5182	0.37674	2199.27	14.5232	0.376295	2215.68	14.5319	0.375508	2245.7	14.547	0.374049	2336.31	14.5813	0.370986	2145.24	14.5026	0.375497	2163.14	14.5256	0.374233	2167.23	14.5315	0.373759	2176.6	14.5418	0.372951	2193.22	14.5591	0.371534	2243.94	14.5963	0.368873	2137.92	14.5026	0.375497	2141.46	14.5256	0.374233	2141.46	14.5315	0.373759	2142.9
487	2566.25	14.0943	0.413557	2541.79	14.108	0.402718	2578.26	14.1265	0.401413	2587.42	14.1313	0.400887	2606.64	14.1398	0.399977	2641.9	14.1544	0.398315	2749.37	14.1876	0.394893	2518.24	14.1129	0.398825	2540.21	14.1377	0.397219	2545.19	14.144	0.396652	2556.88	14.1548	0.395725	2577.83	14.1727	0.394178	2642.61	14.2097	0.391541	2502.96	14.1149	0.39722	2507.94	14.1424	0.395514	2508.11	14.1492	0.394951	2510.67
488	2097.96	14.6071	0.372537	2077.36	14.6231	0.361545	2109.87	14.6435	0.36045	2118.15	14.6489	0.360014	2135.44	14.6583	0.359248	2167.06	14.6743	0.357849	2262.19	14.7101	0.355	2058.01	14.6285	0.357807	2078.33	14.6557	0.356479	2083.12	14.6625	0.356025	2094.07	14.6743	0.35528	2113.56	14.6937	0.35405	2171.94	14.7331	0.352013	2045.06	14.6309	0.356152	2051.22	14.661	0.354743	2052	14.6685	0.354301	2055.35
489	2212.13	14.5185	0.388982	2195.85	14.5319	0.379501	2224.92	14.5507	0.377964	2232.12	14.5557	0.377367	2247.44	14.5645	0.376321	2275.4	14.58	0.374382	2360.72	14.6161	0.370121	2175.94	14.5378	0.375325	2193.88	14.5646	0.37329	2197.78	14.5714	0.372586	2207.3	14.5833	0.371412	2224.17	14.6031	0.369405	2276.87	14.6453	0.36567	2163.27	14.5402	0.373692	2167.27	14.57	0.371492	2167.17	14.5775	0.370769	2169.19
490	2023.29	14.67	0.397363	2008.91	14.6842	0.387531	2036.14	14.7025	0.386446	2043.1	14.7074	0.386008	2057.56	14.716	0.385225	2083.98	14.731	0.383758	2163.3	14.7656	0.380589	1992.73	14.6895	0.383854	2010.14	14.7145	0.382487	2014.22	14.7209	0.382001	2023.51	14.732	0.381184	2039.98	14.7506	0.379779	2089.33	14.79	0.377241	1984.64	14.6901	0.383456	1988.75	14.7158	0.382062	1989.02	14.7223	0.381575	1990.99
491	2882.9	14.16	0.4027	2847.37	14.1746	0.391399	2886.48	14.1948	0.38982	2896.15	14.2001	0.389212	2916.65	14.2093	0.388171	2954.5	14.2251	0.386298	3072.26	14.2606	0.382496	2820.84	14.1788	0.388119	2840.77	14.2047	0.386233	2845	14.2112	0.385577	2855.52	14.2224	0.384502	2874.64	14.241	0.382699	2937.36	14.2799	0.379534	2805.27	14.1804	0.386914	2806.51	14.2083	0.384931	2805.47	14.2152	0.384271	2805.94
492	2122.84	14.4216	0.368828	2102.89	14.4364	0.358275	2138.39	14.457	0.356683	2147.29	14.4624	0.35607	2166.1	14.4719	0.355011	2200.69	14.4883	0.353089	2306.83	14.5254	0.349064	2084.05	14.4412	0.354825	2107.58	14.4684	0.35287	2113.04	14.4752	0.352191	2125.66	14.487	0.351066	2148.54	14.5067	0.349163	2220.25	14.548	0.345705	2069.97	14.4428	0.353719	2073.67	14.4719	0.351664	2073.51	14.4792	0.350975	2075.32
493	2194.05	14.3213	0.393655	2176.05	14.3351	0.383477	2201.09	14.3558	0.381328	2206.94	14.3612	0.380536	2220.11	14.3708	0.37918	2243.82	14.3875	0.376723	2316.87	14.4262	0.37144	2161.37	14.3391	0.380466	2176.03	14.3657	0.377832	2178.78	14.3725	0.376927	2186.48	14.3843	0.375423	2199.71	14.4042	0.372837	2241.97	14.4475	0.367843	2152.74	14.3402	0.379696	2155.06	14.3683	0.376949	2154.28	14.3754	0.376023	2155.24
494	1726.13	14.2942	0.408671	1713.16	14.3092	0.397389	1734.76	14.329	0.396117	1740.06	14.3341	0.395615	1751.54	14.3432	0.394745	1772.1	14.3588	0.393168	1832.77	14.3936	0.38998	1700.59	14.3146	0.393324	1715.29	14.3412	0.391762	1718.51	14.348	0.391233	1726.39	14.3595	0.390375	1739.76	14.3784	0.388971	1777.91	14.417	0.386679	1699.21	14.3126	0.394785	1704.97	14.3369	0.393317	1705.68	14.343	0.392789	1708.55
495	2216.74	13.9802	0.377839	2194.3	13.993	0.367444	2228.04	14.0113	0.365945	2236.27	14.016	0.365342	2253.92	14.0244	0.364306	2286.19	14.0388	0.362421	2385.36	14.0717	0.358489	2170.38	13.9983	0.363193	2189.44	14.0237	0.3613	2193.43	14.03	0.360628	2203.46	14.0409	0.359537	2221.29	14.0589	0.357717	2277.75	14.096	0.354556	2157.38	14.0001	0.361749	2161.52	14.0279	0.359749	2161.31	14.0347	0.359074	2163.33
496	2370.29	14.5581	0.424203	2345.42	14.5736	0.413098	2376.15	14.5939	0.41172	2384.02	14.5993	0.411195	2400.29	14.6087	0.41028	2430.39	14.625	0.408615	2522.83	14.6617	0.405188	2325.65	14.5782	0.409739	2343.37	14.6046	0.408071	2347.52	14.6113	0.407504	2357.05	14.6229	0.406564	2374.44	14.6423	0.404985	2429.37	14.6828	0.402218	2318.14	14.5782	0.409792	2321.21	14.6044	0.408127	2321.16	14.6111	0.407561	2322.58
497	1799.61	14.476	0.416536	1787.11	14.4907	0.405883	1806.8	14.5112	0.404156	1811.54	14.5166	0.403508	1821.98	14.5261	0.402388	1840.66	14.5426	0.400352	1896.54	14.5804	0.396052	1779.36	14.4932	0.404071	1791.91	14.5171	0.402119	1794.54	14.5233	0.401422	1801.13	14.534	0.400241	1812.38	14.5524	0.398169	1846.07	14.5929	0.394093	1773.52	14.4942	0.40333	1777.95	14.5194	0.401292	1778.22	14.526	0.40058	1780.35
498	2623.7	14.2917	0.436825	2602.49	14.3047	0.426934	2632.11	14.3234	0.425113	2639.4	14.3283	0.424426	2654.93	14.3371	0.423234	2683.46	14.3524	0.421044	2772.01	14.3885	0.416267	2585.39	14.3082	0.424256	2602.08	14.3318	0.422053	2605.58	14.3379	0.421274	2614.25	14.3485	0.419961	2629.82	14.3667	0.417662	2680.79	14.4069	0.413125	2578.47	14.3081	0.424344	2581.31	14.3315	0.422152	2580.84	14.3376	0.421376	2581.84
499	2386.77	14.0832	0.413175	2360.51	14.0964	0.402711	2387.03	14.1164	0.400496	2393.25	14.1217	0.399679	2407.04	14.1309	0.398288	2432.43	14.1469	0.39578	2513.6	14.1841	0.390443	2341.74	14.1	0.399861	2353.5	14.1252	0.39719	2355.48	14.1317	0.396268	2361.53	14.1428	0.394741	2372.47	14.1617	0.39212	2412.11	14.2029	0.387084	2334.96	14.1	0.399877	2333.21	14.1252	0.397209	2331.35	14.1316	0.396287	2329.95
500	3462.14	14.0599	0.467477	3418.69	14.0755	0.454712	3463.14	14.0954	0.453586	3474.68	14.1006	0.453149	3498.32	14.1096	0.452402	3542.17	14.1248	0.451081	3675.92	14.158	0.448633	3393.56	14.0788	0.452054	3418.28	14.1026	0.450792	3424.23	14.1087	0.450355	3437.54	14.1191	0.449651	3461.89	14.1363	0.448504	3537.44	14.1715	0.446741	3389.02	14.0773	0.453271	3392.82	14.0993	0.452067	3392.71	14.105	0.451626	3394.21
501	2172.46	13.9427	0.448398	2157.29	13.9542	0.43884	2176.73	13.9727	0.436248	2181.1	13.9776	0.435312	2191.26	13.9862	0.433715	2209.51	14.0015	0.430807	2266.72	14.0379	0.424354	2144.39	13.9578	0.435843	2154.69	13.9819	0.432599	2156.29	13.9881	0.431493	2161.63	13.9989	0.429657	2170.67	14.0174	0.426464	2201.39	14.0589	0.420048	2135.29	13.9598	0.434232	2136.48	13.9868	0.430669	2135.4	13.9936	0.429494	2135.85
502	2803.9	14.7787	0.396209	2776.03	14.795	0.385188	2815.73	14.8149	0.38427	2826.05	14.8202	0.383903	2847.23	14.8294	0.383252	2886.14	14.8453	0.382054	3002.92	14.8805	0.379625	2751.09	14.8003	0.381585	2774.71	14.8266	0.380479	2780.44	14.8333	0.380107	2793.25	14.8449	0.379494	2816.2	14.8639	0.378489	2884.68	14.9027	0.376885	2746.65	14.7988	0.382587	2753.06	14.8233	0.381527	2753.86	14.8297	0.381151	2757
503	2513.9	13.804	0.403642	2484.02	13.8171	0.392316	2519.89	13.8363	0.390558	2528.58	13.8412	0.389875	2547.34	13.8498	0.388721	2581.86	13.8646	0.386661	2689.52	13.8979	0.382505	2461.28	13.821	0.389016	2480.7	13.8454	0.386922	2484.71	13.8515	0.38618	2494.91	13.862	0.384979	2513.35	13.8794	0.382971	2573.84	13.9158	0.379446	2444.46	13.8231	0.387175	2446.33	13.8505	0.384926	2445.39	13.8572	0.384176	2446.24
504	2793.03	14.7299	0.438303	2767.29	14.745	0.427659	2796.94	14.7652	0.426169	2804.4	14.7705	0.425609	2820.04	14.7799	0.424628	2848.76	14.7963	0.422833	2936.78	14.8339	0.419033	2754.92	14.7467	0.426456	2770.75	14.7691	0.424834	2774.22	14.775	0.424246	2782.38	14.7852	0.423231	2796.9	14.8029	0.421419	2843.02	14.8424	0.417771	2744.78	14.7478	0.425699	2747.26	14.7715	0.423998	2746.86	14.7778	0.423396	2747.71
505	2470.6	14.3581	0.391627	2445.82	14.3727	0.380877	2478.91	14.3929	0.379356	2487.06	14.3982	0.378769	2504.48	14.4074	0.377752	2536.3	14.4234	0.375906	2633.73	14.4597	0.372063	2423.47	14.3778	0.377125	2442.33	14.4048	0.37524	2446.38	14.4116	0.374592	2456.4	14.4233	0.373526	2474.17	14.4427	0.371737	2529.9	14.4832	0.368575	2414.36	14.3782	0.376837	2417.54	14.4057	0.374929	2417.13	14.4126	0.374279	2418.54
506	2050.39	14.1353	0.39734	2033.25	14.149	0.386662	2061.66	14.1676	0.385354	2068.67	14.1724	0.384826	2083.67	14.181	0.383911	2110.85	14.1957	0.382237	2192.61	14.2291	0.378773	2014.42	14.1547	0.382225	2032.53	14.1807	0.380575	2036.5	14.1872	0.380002	2046.15	14.1984	0.379073	2062.93	14.2168	0.377539	2112.99	14.2545	0.374978	2005.22	14.1558	0.381339	2010.5	14.1833	0.379634	2010.81	14.1901	0.379064	2013.46
507	1798.62	14.3068	0.392566	1783.89	14.3215	0.381582	1806.02	14.3421	0.379983	1811.31	14.3474	0.379371	1823.01	14.3568	0.378316	1843.94	14.373	0.376412	1906.52	14.4095	0.372484	1771.61	14.326	0.378268	1785.58	14.3525	0.376336	1788.44	14.3592	0.375666	1795.83	14.3707	0.374562	1808.34	14.3899	0.372701	1845.35	14.4301	0.369369	1763.81	14.328	0.37676	1769.6	14.3572	0.374699	1770.1	14.3644	0.374021	1773.08
508	2465.31	14.517	0.360473	2435.78	14.5322	0.349907	2472.83	14.5531	0.348424	2482.01	14.5585	0.347849	2501.45	14.5681	0.346851	2537.25	14.5846	0.345038	2648.06	14.6219	0.341249	2409.08	14.5376	0.346164	2428.19	14.5656	0.344322	2432.3	14.5726	0.343687	2442.44	14.5847	0.342641	2460.79	14.6048	0.340883	2520.38	14.6464	0.337757	2395.4	14.539	0.345187	2396.29	14.5688	0.343265	2395.27	14.5762	0.342626	2395.55
509	2281.4	14.3074	0.395964	2255.98	14.3224	0.384839	2289.52	14.3421	0.383582	2298	14.3473	0.383083	2315.7	14.3563	0.382216	2348.28	14.3719	0.380641	2447.86	14.4066	0.377442	2235.12	14.3269	0.381477	2254.03	14.3524	0.379975	2258.36	14.3588	0.379446	2268.42	14.37	0.378576	2286.57	14.3884	0.377118	2343.27	14.4265	0.374614	2225.52	14.3276	0.380921	2229.89	14.3541	0.379384	2230.09	14.3607	0.378856	2232.2
510	2093.65	14.3008	0.385225	2076.25	14.3146	0.37504	2101.6	14.335	0.373064	2107.57	14.3403	0.372324	2120.9	14.3497	0.371054	2144.91	14.366	0.36875	2218.5	14.4038	0.363819	2060.43	14.3193	0.371592	2075.42	14.3462	0.369121	2078.3	14.3531	0.368271	2086.19	14.3649	0.366864	2099.75	14.3847	0.364467	2142.44	14.4273	0.359948	2050.28	14.3214	0.36998	2054.88	14.3514	0.367307	2054.77	14.3589	0.366427	2057.09
511	2063.54	14.5947	0.431718	2047.52	14.6099	0.420777	2070.43	14.6302	0.419325	2076.13	14.6356	0.418775	2088.31	14.645	0.417817	2110.34	14.6613	0.416071	2176.45	14.6984	0.412436	2035.62	14.6138	0.418008	2050.06	14.6391	0.416288	2053.26	14.6456	0.415692	2060.94	14.6569	0.414692	2074.32	14.6759	0.412977	2114.38	14.7164	0.409824	2030.97	14.6134	0.418266	2035.34	14.6382	0.416569	2035.65	14.6447	0.415976	2037.74
512	3047.92	14.045	0.440218	3017.19	14.0578	0.429814	3053.18	14.0762	0.428047	3062.05	14.0811	0.427372	3080.82	14.0896	0.426207	3115.56	14.1045	0.424086	3224.72	14.139	0.419573	2990.16	14.0622	0.426226	3008.23	14.0868	0.424016	3011.94	14.093	0.423247	3021.4	14.1038	0.421976	3038.77	14.122	0.419812	3097.89	14.161	0.415821	2981.29	14.0621	0.426347	2981.07	14.0864	0.42415	2979.55	14.0926	0.423384	2978.88
513	2497.49	14.2262	0.413676	2471.42	14.2405	0.402727	2506.75	14.2598	0.401321	2515.68	14.2649	0.40077	2534.3	14.2738	0.399816	2568.68	14.2891	0.39808	2674.43	14.3239	0.394505	2449.64	14.2448	0.399365	2470.15	14.2699	0.397666	2474.85	14.2763	0.39707	2485.76	14.2873	0.396085	2505.6	14.3056	0.394421	2568.53	14.3439	0.391486	2439.67	14.2451	0.399159	2442.48	14.2705	0.397445	2442.13	14.277	0.396848	2443.29
514	2298.84	14.1751	0.421941	2278.52	14.1896	0.410621	2306.86	14.2091	0.409251	2313.83	14.2142	0.408714	2328.81	14.2232	0.407787	2355.89	14.2385	0.406111	2437.15	14.273	0.402719	2260.88	14.1945	0.406865	2278.4	14.2202	0.405201	2282.2	14.2267	0.404629	2291.54	14.2378	0.403696	2307.68	14.2563	0.402151	2355.66	14.2943	0.399557	2254.46	14.1946	0.406721	2260.4	14.2206	0.405046	2260.89	14.2271	0.404474	2263.85
515	1805.72	14.4093	0.418915	1795.14	14.4225	0.409156	1814.04	14.4411	0.407563	1818.59	14.446	0.40695	1828.57	14.4547	0.405879	1846.43	14.47	0.403899	1899.72	14.5057	0.399576	1782.4	14.4285	0.404792	1794.95	14.455	0.402678	1797.5	14.4618	0.401956	1804.15	14.4735	0.400758	1815.32	14.4931	0.398726	1848.09	14.5348	0.395002	1776.02	14.4302	0.403506	1781.6	14.4591	0.40126	1782.11	14.4664	0.400524	1784.98
516	2533.34	14.465	0.402574	2509.25	14.4789	0.392576	2541.62	14.4979	0.391129	2549.7	14.5029	0.390565	2566.67	14.5117	0.389576	2597.87	14.5272	0.387752	2694.1	14.5629	0.383823	2486.64	14.4837	0.389112	2503.65	14.509	0.3873	2507.31	14.5155	0.386662	2516.21	14.5267	0.385593	2532.22	14.5456	0.383755	2584.01	14.5861	0.380331	2478.56	14.484	0.388888	2481.68	14.5097	0.387056	2481.37	14.5163	0.386415	2482.64
517	2441.9	14.1246	0.407092	2417.22	14.1373	0.397177	2447.69	14.1556	0.395446	2455.11	14.1605	0.394777	2470.94	14.169	0.393622	2500.13	14.1839	0.391506	2591.69	14.2186	0.38694	2390.66	14.1429	0.3928	2405.16	14.169	0.390523	2407.98	14.1756	0.389739	2415.59	14.187	0.38845	2429.44	14.206	0.386277	2476.96	14.2462	0.382325	2379.94	14.1437	0.392128	2378.83	14.171	0.389778	2377.23	14.1779	0.388985	2376.35
518	2990.64	14.2705	0.457883	2963.78	14.2841	0.447353	2997.06	14.3023	0.445971	3005.47	14.3071	0.445431	3022.95	14.3156	0.444487	3055.13	14.3304	0.442748	3153.87	14.3644	0.439071	2937.71	14.2894	0.44326	2955.85	14.3144	0.441501	2959.87	14.3208	0.440898	2969.53	14.3318	0.439902	2986.89	14.3503	0.438229	3041.97	14.3891	0.435302	2928.8	14.2896	0.443084	2931.59	14.3149	0.441309	2931.2	14.3214	0.440706	2932.39
519	2062.92	14.1849	0.382127	2041.51	14.2002	0.370405	2071.63	14.2208	0.36909	2079.02	14.2261	0.368571	2094.97	14.2354	0.367681	2123.78	14.2512	0.366088	2210.26	14.2859	0.362954	2027.21	14.2036	0.367865	2045.35	14.2284	0.366373	2049.3	14.2347	0.365834	2058.87	14.2455	0.364948	2075.49	14.2633	0.363455	2125.22	14.3003	0.360864	2019.95	14.2039	0.367588	2025.35	14.2292	0.366079	2025.69	14.2356	0.36554	2028.26
520	2317.78	14.2516	0.407005	2303.64	14.2623	0.398934	2326.84	14.2791	0.396864	2332.26	14.2836	0.396088	2344.32	14.2916	0.394743	2366.18	14.3059	0.392235	2434.27	14.341	0.386406	2287.79	14.2662	0.395986	2299.12	14.2889	0.393294	2300.96	14.2949	0.392342	2306.66	14.3053	0.390734	2316.43	14.3233	0.387872	2349.97	14.3647	0.381852	2277.25	14.268	0.394577	2277	14.2936	0.391613	2275.48	14.3002	0.390596	2274.92
521	1667.92	14.6662	0.386663	1655.69	14.6812	0.376318	1676.4	14.701	0.3751	1681.53	14.7061	0.374619	1692.53	14.7153	0.373772	1712.34	14.7312	0.372208	1771.26	14.7673	0.368903	1642.66	14.6871	0.372304	1655.95	14.7142	0.370763	1658.87	14.7211	0.370237	1665.98	14.733	0.369363	1678.16	14.7526	0.367899	1713.57	14.7934	0.36535	1640.37	14.6858	0.373214	1645.17	14.7112	0.371739	1645.69	14.7177	0.371216	1648.06
522	2524.9	13.8364	0.38571	2497.49	13.8488	0.375261	2532.63	13.8679	0.373086	2540.89	13.8728	0.372267	2559.23	13.8815	0.370883	2592.91	13.8966	0.368401	2699.31	13.9311	0.363188	2474.84	13.8526	0.372005	2493.43	13.8774	0.369343	2496.93	13.8836	0.368413	2506.65	13.8943	0.366896	2524.2	13.9123	0.364324	2584.18	13.9508	0.359527	2461.17	13.8536	0.371128	2459.9	13.8799	0.36835	2457.8	13.8864	0.367401	2456.72
523	1767.8	14.4281	0.42161	1754.85	14.4435	0.410281	1782.37	14.4633	0.409109	1789.51	14.4685	0.408648	1804.26	14.4776	0.407845	1831.34	14.4933	0.406384	1912.46	14.5283	0.403436	1742.2	14.4484	0.406673	1762.87	14.4743	0.405259	1768.01	14.4809	0.404778	1779.24	14.4922	0.40399	1799.51	14.511	0.402687	1859.83	14.5495	0.400539	1733.83	14.4486	0.406546	1739.19	14.4747	0.405125	1739.94	14.4813	0.404645	1742.71
524	2090.52	14.1164	0.383768	2070.63	14.1307	0.372612	2100.23	14.1505	0.371141	2107.41	14.1556	0.370561	2123.02	14.1646	0.369567	2151.21	14.1801	0.367776	2236.28	14.2146	0.364143	2053.08	14.1354	0.368948	2071.31	14.1614	0.367168	2075.16	14.1679	0.366545	2084.82	14.1792	0.36553	2101.52	14.1976	0.363844	2151.81	14.2356	0.36095	2063.37	14.1282	0.374578	2066.33	14.1446	0.373307	2066.11	14.1489	0.372779	2067.03
525	2229.74	14.5291	0.411208	2208.78	14.5432	0.40115	2234.43	14.5628	0.399513	2240.75	14.568	0.398891	2254.17	14.5771	0.397806	2278.81	14.5932	0.395814	2355.17	14.6303	0.391509	2188.85	14.5485	0.397349	2202.02	14.5753	0.395254	2204.72	14.5821	0.394538	2211.67	14.594	0.393344	2224.09	14.6138	0.391308	2264.86	14.6563	0.38753	2183.86	14.548	0.39769	2185.09	14.5741	0.395633	2184.37	14.5809	0.394922	2184.68
526	1843.88	14.5047	0.40045	1829.92	14.5189	0.390252	1852.93	14.5377	0.389039	1858.67	14.5427	0.388554	1870.85	14.5514	0.387699	1892.91	14.5666	0.386116	1959.03	14.6015	0.382748	1814.95	14.5245	0.386279	1829.19	14.5503	0.384742	1832.33	14.5569	0.384207	1839.91	14.5683	0.383318	1853.04	14.5872	0.381815	1892.04	14.6268	0.379169	1809.59	14.5247	0.386132	1814.18	14.5508	0.384585	1814.56	14.5575	0.38405	1816.81
527	1825.86	14.1231	0.358324	1805.24	14.1386	0.346425	1834.63	14.1596	0.345065	1841.77	14.1649	0.344525	1857.32	14.1743	0.343608	1885.35	14.1902	0.34198	1969.56	14.2247	0.338817	1792.77	14.1414	0.344282	1810.29	14.166	0.342774	1814.03	14.1721	0.342218	1823.23	14.1828	0.341305	1839.15	14.2003	0.339761	1886.95	14.2367	0.337055	1782.75	14.143	0.343026	1787.57	14.1697	0.341443	1787.72	14.1763	0.340888	1790.03
528	2193.36	14.4053	0.386241	2171.56	14.4196	0.375901	2202.02	14.4398	0.374207	2209.54	14.4451	0.373562	2225.55	14.4545	0.372445	2254.99	14.4707	0.370413	2346.16	14.5079	0.366097	2151.3	14.4246	0.372255	2168.73	14.4517	0.370132	2172.49	14.4586	0.369401	2181.75	14.4705	0.36819	2198.48	14.4903	0.366137	2252.57	14.5322	0.362367	2136.62	14.4272	0.37037	2138.96	14.4578	0.368059	2138.46	14.4654	0.36731	2139.68
529	2728.64	14.8375	0.419539	2700.43	14.8534	0.40868	2736.61	14.8728	0.407764	2746.14	14.878	0.407402	2765.41	14.887	0.406755	2801.08	14.9026	0.405556	2908.98	14.9376	0.403099	2677.34	14.8581	0.405481	2697.54	14.8831	0.404387	2702.51	14.8895	0.404012	2713.41	14.9006	0.403386	2733.24	14.9192	0.402335	2793.88	14.9576	0.400578	2666.95	14.8586	0.405133	2670.49	14.8842	0.404022	2670.68	14.8907	0.403649	2672.41
530	2042.71	14.1765	0.394219	2023.14	14.1909	0.383156	2050.13	14.2108	0.381638	2056.69	14.216	0.381047	2070.9	14.2251	0.380031	2096.63	14.2407	0.378196	2174.6	14.2759	0.374443	2005.36	14.196	0.379228	2021.44	14.2227	0.377357	2024.8	14.2294	0.376714	2033.35	14.2409	0.375667	2048.14	14.2598	0.373931	2093.15	14.2989	0.370956	1994.74	14.1981	0.377596	1999.8	14.2276	0.375606	2000.03	14.2348	0.374963	2002.67
531	1756.87	14.5331	0.38018	1745.61	14.5469	0.3705	1765.91	14.5664	0.368877	1770.74	14.5716	0.368252	1781.47	14.5807	0.367163	1800.62	14.5966	0.365159	1857.91	14.6337	0.360788	1733.78	14.5519	0.366998	1746.7	14.5782	0.364937	1749.28	14.585	0.364216	1756.08	14.5966	0.363008	1767.5	14.6163	0.360927	1801.39	14.6586	0.356967	1727.5	14.5535	0.365881	1733.06	14.582	0.363698	1733.51	14.5892	0.362959	1736.3
532	1753.78	14.3653	0.410637	1740.69	14.3789	0.4006	1758.6	14.3993	0.398431	1762.75	14.4047	0.397635	1772.17	14.4141	0.396268	1789.04	14.4308	0.393782	1840.77	14.4696	0.388385	1729.87	14.383	0.397569	1740.3	14.4093	0.394891	1742.2	14.4161	0.393974	1747.66	14.4278	0.392445	1756.9	14.4477	0.389806	1786.18	14.4914	0.384657	1725.6	14.3834	0.397283	1728.97	14.4102	0.39456	1728.84	14.4171	0.393634	1730.42
533	2161.79	14.1467	0.418879	2138.78	14.1611	0.407572	2167.48	14.1805	0.406227	2174.67	14.1855	0.405696	2189.78	14.1944	0.40478	2217.51	14.2096	0.403123	2302.21	14.2438	0.399773	2129.7	14.1619	0.406936	2145.31	14.1824	0.405536	2148.76	14.1877	0.404995	2156.74	14.1969	0.404069	2170.99	14.2127	0.402417	2215.74	14.2476	0.399171	2124.61	14.1613	0.407451	2126.86	14.1809	0.406095	2126.51	14.186	0.405562	2127.09
534	2160.35	13.9225	0.402043	2137.07	13.9357	0.391046	2167.83	13.9547	0.389418	2175.34	13.9596	0.388779	2191.46	13.9682	0.38769	2221.03	13.983	0.385729	2312.41	14.0165	0.381715	2116.76	13.9402	0.387342	2134.12	13.9652	0.385354	2137.79	13.9715	0.384654	2146.96	13.9823	0.383517	2163.4	14.0001	0.381618	2216.12	14.0373	0.378304	2104.16	13.9419	0.385927	2106.68	13.9692	0.383825	2106.16	13.976	0.38312	2107.34
535	1953.82	14.5335	0.417917	1936.65	14.5494	0.406502	1960.17	14.5699	0.405241	1966.06	14.5753	0.404756	1978.57	14.5848	0.403912	2001.22	14.601	0.402383	2068.83	14.6373	0.399298	1926.11	14.5523	0.404404	1940.36	14.5765	0.402981	1943.56	14.5827	0.402474	1951.1	14.5936	0.40162	1964.23	14.6117	0.400151	2003.24	14.6503	0.397479	1918.52	14.5537	0.403386	1923.38	14.5797	0.401894	1923.88	14.5863	0.401384	1926.3
536	1874.63	14.4018	0.391941	1863.95	14.414	0.383071	1888.4	14.43	0.38207	1894.56	14.4342	0.381642	1907.48	14.4418	0.380876	1930.94	14.4552	0.379412	2001.12	14.4866	0.376132	1842.26	14.4227	0.376685	1858.17	14.4498	0.375223	1861.71	14.4566	0.374728	1870.25	14.4683	0.373924	1884.97	14.4875	0.372611	1927.9	14.5263	0.37048	1833.45	14.4246	0.375319	1839.29	14.454	0.373785	1839.96	14.4613	0.3733	1843.06
537	1522.63	14.4377	0.43574	1515.2	14.4504	0.426353	1530.78	14.4679	0.424878	1534.59	14.4726	0.424303	1542.85	14.4809	0.42329	1557.67	14.4955	0.4214	1601.78	14.5301	0.417202	1504.94	14.4565	0.421839	1515.83	14.4822	0.419837	1518.14	14.4888	0.419149	1523.93	14.5002	0.418002	1533.75	14.5193	0.416042	1562.38	14.5604	0.412421	1499.31	14.4586	0.420307	1504.51	14.4869	0.418152	1505.15	14.4942	0.417448	1507.85
538	1330.28	14.5518	0.393617	1323.32	14.5655	0.383956	1337.26	14.5861	0.381867	1340.49	14.5915	0.381098	1347.89	14.6011	0.379769	1360.95	14.618	0.377341	1399.89	14.6576	0.372002	1316.62	14.5698	0.380923	1326.4	14.5966	0.378319	1328.3	14.6035	0.377424	1333.48	14.6155	0.375924	1342.08	14.6359	0.373321	1367.47	14.6807	0.368178	1313.48	14.5703	0.380569	1318.14	14.5978	0.377909	1318.57	14.6049	0.377003	1320.92
539	1844.08	14.1312	0.402885	1824.24	14.1453	0.391927	1847.24	14.1656	0.390071	1852.77	14.1708	0.38937	1864.82	14.1801	0.388173	1886.84	14.1961	0.386021	1955.32	14.2325	0.381561	1811.23	14.1485	0.389439	1823.3	14.1732	0.387277	1825.68	14.1795	0.386513	1831.94	14.1903	0.385245	1843.03	14.2087	0.38307	1879.43	14.2481	0.378983	1808.1	14.1475	0.39019	1809.58	14.1709	0.388115	1808.96	14.1769	0.387367	1809.31
540	1974.61	13.923	0.362005	1949.12	13.9363	0.351048	1981.51	13.9555	0.349442	1989.36	13.9605	0.348802	2006.26	13.9691	0.347718	2037.36	13.984	0.345772	2134.19	14.0171	0.341823	1927.8	13.9406	0.347579	1944.43	13.9656	0.34565	1947.82	13.9717	0.344956	1956.49	13.9824	0.343832	1972.17	14	0.341952	2023.69	14.0364	0.338657	1918	13.9412	0.347052	1918.68	13.9671	0.345082	1917.6	13.9734	0.344385	1917.57
541	1860.46	14.2043	0.417685	1843.58	14.2191	0.406179	1867.28	14.2388	0.404912	1873.16	14.2439	0.404412	1885.72	14.2529	0.403548	1908.42	14.2683	0.401987	1976.34	14.3026	0.398868	1830.81	14.2231	0.403127	1845.38	14.2478	0.401645	1848.59	14.2541	0.401121	1856.32	14.2649	0.40026	1869.71	14.2828	0.398818	1909.39	14.32	0.396356	1824.24	14.2238	0.402542	1828.98	14.2495	0.401024	1829.38	14.256	0.400501	1831.72
542	2318.69	14.5551	0.434835	2298.37	14.5708	0.423405	2327.45	14.5911	0.422182	2334.9	14.5964	0.421713	2350.42	14.6057	0.420894	2378.81	14.6218	0.419407	2464.08	14.6578	0.416407	2282.01	14.5755	0.420056	2300.85	14.6014	0.418593	2305.32	14.6081	0.418099	2315.51	14.6196	0.417285	2333.65	14.6385	0.415934	2387.95	14.6779	0.413664	2276.8	14.5745	0.420789	2281.4	14.5992	0.419373	2281.78	14.6056	0.418881	2284
543	1904.52	14.5481	0.372893	1885.59	14.5631	0.362418	1911.8	14.5835	0.361011	1918.28	14.5888	0.360463	1932.09	14.5982	0.359507	1957.27	14.6145	0.357761	2034.05	14.6513	0.354093	1868.73	14.5681	0.358968	1883.44	14.5949	0.357239	1886.6	14.6017	0.356636	1894.37	14.6135	0.355633	1908.08	14.633	0.353932	1950.72	14.6741	0.350859	1861.68	14.5686	0.358589	1864.77	14.5962	0.356829	1864.63	14.6031	0.356224	1866.04
544	1990.97	14.4293	0.404937	1972.38	14.4448	0.393686	1998.58	14.465	0.392446	2005.16	14.4702	0.39196	2019.06	14.4795	0.391115	2044.34	14.4954	0.38958	2120.28	14.5309	0.386471	1956.58	14.4496	0.390134	1972.64	14.476	0.38864	1976.27	14.4826	0.388128	1984.87	14.4941	0.387287	1999.96	14.5131	0.385892	2045	14.5521	0.383543	1948.08	14.4509	0.389214	1952.88	14.4788	0.387664	1953.3	14.4858	0.387154	1955.78
545	1796.11	14.3235	0.353821	1777.11	14.3387	0.342752	1804.48	14.3596	0.341307	1811.13	14.365	0.340739	1825.57	14.3745	0.339764	1851.69	14.3907	0.338008	1930.79	14.4268	0.334439	1759.89	14.344	0.338921	1776.09	14.3718	0.337158	1779.52	14.3787	0.33655	1788.14	14.3906	0.33556	1803.09	14.4101	0.333923	1848.44	14.4498	0.331127	1749.15	14.3463	0.337258	1753.8	14.3771	0.335386	1753.96	14.3846	0.334782	1756.39
546	2317.79	14.4998	0.408205	2293.88	14.5147	0.397504	2321.03	14.5355	0.395779	2327.68	14.541	0.395132	2341.93	14.5506	0.394014	2368.06	14.5673	0.391986	2449.09	14.6055	0.387714	2276.51	14.5187	0.394629	2290.59	14.5449	0.39256	2293.47	14.5516	0.391845	2300.86	14.5633	0.390649	2314.02	14.5828	0.3886	2357.05	14.6249	0.384753	2265.38	14.5206	0.393268	2267.54	14.5493	0.391054	2267.02	14.5566	0.39032	2268
547	2337.62	14.486	0.385121	2311.74	14.5011	0.374409	2342.28	14.5221	0.372757	2349.77	14.5276	0.372131	2365.81	14.5373	0.371049	2395.23	14.554	0.369089	2486.39	14.5919	0.364989	2294.83	14.5044	0.372072	2310.67	14.5298	0.370156	2313.95	14.5363	0.369477	2322.18	14.5476	0.368336	2336.87	14.5667	0.366362	2384.79	14.6078	0.362602	2286.34	14.5049	0.371716	2288.23	14.531	0.369762	2287.55	14.5376	0.369078	2288.12
548	1714.83	14.1067	0.473962	1704.56	14.1204	0.462856	1720.18	14.1401	0.46084	1723.82	14.1454	0.460099	1732.09	14.1544	0.458829	1746.68	14.1703	0.456541	1789.82	14.2068	0.451751	1698.05	14.1231	0.460722	1708.43	14.1464	0.45841	1710.47	14.1525	0.457604	1715.92	14.163	0.456255	1724.95	14.1808	0.453917	1751.3	14.2202	0.449405	1694.8	14.1234	0.460426	1700.01	14.1473	0.458075	1700.55	14.1535	0.457262	1703.14
549	2234.72	14.1983	0.412008	2213.82	14.2124	0.401081	2240.91	14.2322	0.399455	2247.49	14.2374	0.398831	2261.74	14.2465	0.397757	2287.59	14.2622	0.395814	2366.44	14.2979	0.39179	2196	14.2171	0.397476	2211.63	14.2432	0.395479	2214.85	14.2498	0.39479	2223.12	14.2612	0.393659	2237.51	14.2801	0.391758	2282.17	14.3197	0.388382	2190.24	14.217	0.397525	2194.28	14.243	0.395531	2194.19	14.2496	0.394843	2196.06
550	2135.69	14.0191	0.450161	2113.56	14.0326	0.439159	2135.7	14.0522	0.437105	2141	14.0574	0.436344	2152.56	14.0664	0.435047	2173.81	14.0822	0.432713	2240.82	14.1183	0.427835	2098.45	14.0361	0.436274	2109.26	14.0607	0.43382	2111.27	14.067	0.432975	2116.89	14.0779	0.431577	2126.97	14.0963	0.429191	2161.55	14.136	0.424722	2091.52	14.0368	0.43573	2092.29	14.0623	0.433207	2091.43	14.0688	0.432351	2091.58
551	1381.55	14.2591	0.38202	1373.79	14.2724	0.372079	1390.08	14.2913	0.370468	1393.9	14.2963	0.369839	1402.53	14.3051	0.36875	1417.74	14.3204	0.366755	1462.59	14.3557	0.362471	1364.44	14.278	0.367898	1375.92	14.3046	0.365811	1378.19	14.3113	0.365085	1384.25	14.3228	0.36389	1394.2	14.3421	0.36187	1422.45	14.3827	0.358204	1361.76	14.2777	0.368097	1367.24	14.3039	0.366029	1367.81	14.3106	0.365306	1370.55
552	1665.47	14.0432	0.407598	1654.39	14.0567	0.396831	1677.25	14.0769	0.394671	1682.72	14.0822	0.393871	1694.87	14.0915	0.392512	1716.77	14.1076	0.390073	1783.11	14.1444	0.384959	1645.07	14.0603	0.393945	1661.95	14.0857	0.391357	1665.6	14.0922	0.390463	1674.61	14.1034	0.388989	1690.38	14.1222	0.386475	1738.46	14.1628	0.381733	1638.14	14.0609	0.393476	1643.39	14.0872	0.390825	1643.72	14.0938	0.389919	1646.33
553	1677.69	14.2444	0.397199	1662.96	14.2578	0.387046	1685.2	14.2766	0.385538	1690.67	14.2815	0.384945	1702.35	14.2902	0.383916	1723.67	14.3053	0.382028	1788.88	14.34	0.378005	1650.2	14.2618	0.384077	1662.93	14.2858	0.382252	1665.63	14.2919	0.381593	1672.26	14.3026	0.38049	1683.99	14.3205	0.37858	1720.91	14.3592	0.374979	1649.52	14.2593	0.385906	1651.44	14.2801	0.38427	1651.11	14.2855	0.383647	1651.66
554	2426.73	14.0267	0.43723	2405.96	14.0382	0.427885	2431.38	14.0555	0.425911	2437.46	14.0601	0.425165	2450.61	14.0683	0.423875	2474.8	14.0826	0.4215	2551.26	14.1169	0.416225	2387.22	14.042	0.424813	2398.72	14.0648	0.422333	2400.73	14.0707	0.421456	2406.52	14.081	0.419988	2416.92	14.0986	0.417419	2454.02	14.1377	0.412311	2378.73	14.0428	0.424161	2378.47	14.0668	0.421582	2377.11	14.0729	0.420684	2376.49
555	2823.44	14.3282	0.416786	2793.37	14.3423	0.406204	2832.15	14.3608	0.405038	2842.08	14.3656	0.404567	2862.46	14.3742	0.403741	2900.19	14.389	0.402216	3016.04	14.4227	0.399033	2762.91	14.3479	0.401954	2783.4	14.3736	0.400484	2788.16	14.3801	0.399977	2799.12	14.3913	0.399145	2819.16	14.4097	0.397763	2882.81	14.4479	0.39545	2757.36	14.3468	0.402807	2759.07	14.371	0.401391	2758.43	14.3772	0.400884	2758.86
556	1586.34	14.0082	0.364595	1572.65	14.0222	0.353416	1595.1	14.0425	0.351649	1600.31	14.0477	0.350966	1612.16	14.0569	0.34981	1633.17	14.0725	0.347748	1695.95	14.1075	0.343572	1561.61	14.0261	0.350294	1576.16	14.0518	0.348201	1579.01	14.0582	0.347459	1586.66	14.0693	0.346254	1599.44	14.0875	0.34423	1637.16	14.1256	0.340621	1555.03	14.0273	0.349276	1560.85	14.0548	0.347092	1561.2	14.0616	0.346343	1564.08
557	2837.84	14.5677	0.413449	2812.21	14.5826	0.402822	2851.12	14.6019	0.401619	2861.12	14.6071	0.401146	2881.76	14.6161	0.400313	2919.76	14.6317	0.398778	3035.14	14.6671	0.395569	2790.25	14.587	0.399695	2814.09	14.6118	0.398246	2819.75	14.6182	0.397736	2832.48	14.6293	0.39688	2855.47	14.6478	0.395417	2926.26	14.687	0.39279	2776.52	14.5881	0.398875	2781.1	14.6144	0.39737	2781.24	14.6211	0.396857	2783.44
558	2877.88	14.4159	0.426877	2840.49	14.4323	0.414707	2882.04	14.4527	0.413738	2892.95	14.458	0.413357	2915.09	14.4673	0.412695	2956.24	14.4831	0.411509	3081.49	14.5174	0.409254	2816.98	14.4359	0.412032	2839.74	14.4606	0.410938	2845.37	14.4669	0.41056	2857.65	14.4778	0.409941	2880.24	14.4957	0.408925	2950.13	14.5322	0.407336	2800.66	14.4375	0.410877	2803.26	14.464	0.409738	2803.16	14.4707	0.409369	2804.55
559	2229.67	14.4267	0.412001	2209.38	14.442	0.400805	2236.56	14.4624	0.399408	2243.28	14.4678	0.398872	2257.67	14.4771	0.39794	2283.75	14.4933	0.396252	2362.27	14.5295	0.392803	2194.93	14.4458	0.398072	2211.11	14.471	0.396439	2214.64	14.4774	0.395866	2223.19	14.4885	0.39491	2238.09	14.5072	0.393283	2283.06	14.5465	0.390353	2182.87	14.4486	0.39599	2188.42	14.4774	0.394204	2188.89	14.4846	0.393626	2191.79
560	1881.26	14.922	0.44014	1873.23	14.9355	0.430919	1890.27	14.9531	0.429657	1894.51	14.9579	0.429166	1903.6	14.9663	0.428288	1919.87	14.9813	0.426631	1967.69	15.0166	0.422911	1863.82	14.9404	0.427521	1875.62	14.9644	0.425899	1878.2	14.9707	0.425329	1884.47	14.9817	0.424353	1895.07	15.0004	0.422638	1925.29	15.0413	0.41931	1859.17	14.9417	0.426679	1865.33	14.9672	0.424976	1866.25	14.9739	0.424394	1869.41
561	1739.07	14.3421	0.395562	1724.95	14.3562	0.385142	1745.05	14.3765	0.383328	1749.81	14.3819	0.382644	1760.39	14.3912	0.381464	1779.39	14.4075	0.379324	1837.03	14.4449	0.374781	1715.49	14.3591	0.383009	1727.2	14.3834	0.380915	1729.49	14.3897	0.380167	1735.57	14.4005	0.378909	1745.93	14.419	0.376712	1777.92	14.4595	0.372415	1711.28	14.3592	0.382951	1714.95	14.3836	0.38085	1714.96	14.3899	0.3801	1716.6
562	1733.14	14.1041	0.356783	1711.75	14.1188	0.345409	1739.45	14.1395	0.343829	1746.15	14.1448	0.343211	1760.71	14.1541	0.342162	1787.25	14.17	0.340289	1868.77	14.2051	0.336541	1700	14.121	0.343679	1715.13	14.1447	0.341938	1718.27	14.1507	0.341291	1726.08	14.1611	0.340218	1739.9	14.1784	0.338368	1783.7	14.2154	0.334925	1692.82	14.1213	0.343417	1694.95	14.1455	0.341654	1694.43	14.1516	0.341004	1695.11
563	1783.68	14.1206	0.375899	1766.06	14.1346	0.365065	1792.77	14.1544	0.363452	1799.26	14.1596	0.362822	1813.32	14.1686	0.361744	1838.91	14.1841	0.359799	1917.12	14.2192	0.355792	1749.1	14.1397	0.361092	1765.42	14.1665	0.359089	1768.9	14.1732	0.358394	1777.58	14.1847	0.357266	1792.89	14.2036	0.355389	1840.41	14.2427	0.352123	1738.46	14.1417	0.359609	1742.19	14.171	0.357487	1742.1	14.1782	0.356789	1744
564	2140.41	14.5173	0.393587	2118.94	14.5328	0.382609	2147.91	14.553	0.381375	2155.2	14.5583	0.380891	2170.54	14.5676	0.380045	2198.55	14.5836	0.378502	2283.32	14.6194	0.375338	2102.15	14.537	0.379595	2118.72	14.5626	0.378133	2122.45	14.5691	0.377619	2131.24	14.5804	0.376762	2146.79	14.5991	0.375308	2194.31	14.6383	0.372738	2099.05	14.5355	0.380702	2102.24	14.5591	0.379319	2102.16	14.5651	0.378811	2103.45
565	3080.9	14.3949	0.411609	3041.73	14.4105	0.400141	3083.74	14.431	0.398801	3094.44	14.4364	0.398284	3116.59	14.4458	0.397389	3157.69	14.4619	0.395775	3284.88	14.4979	0.392526	3014.91	14.4144	0.397226	3036.36	14.44	0.395658	3041.25	14.4465	0.395113	3052.64	14.4578	0.39421	3073.56	14.4764	0.392692	3141.3	14.5154	0.390046	2997.26	14.4162	0.395885	2998.71	14.4441	0.394227	2997.96	14.4511	0.393681	2998.62
566	2579.3	14.5015	0.451293	2558.22	14.5149	0.441418	2583.89	14.5337	0.439721	2590.24	14.5387	0.439081	2603.68	14.5475	0.437963	2628.34	14.563	0.435899	2704.77	14.5995	0.431373	2537.81	14.5201	0.43763	2551.19	14.5457	0.435434	2553.92	14.5524	0.434685	2560.96	14.5639	0.433431	2573.52	14.5833	0.431276	2614.89	14.6255	0.427202	2527.8	14.5216	0.436501	2530.1	14.5493	0.434172	2529.63	14.5564	0.433404	2530.7
567	2420.04	14.447	0.44511	2402.92	14.4607	0.434952	2426.57	14.4799	0.433201	2432.3	14.485	0.432544	2444.76	14.494	0.431401	2467.25	14.5098	0.429304	2535.56	14.5467	0.424762	2389.14	14.4645	0.432104	2403.07	14.489	0.429975	2405.89	14.4953	0.429233	2413.17	14.5063	0.427982	2425.71	14.5251	0.425806	2464.48	14.5663	0.421585	2384.75	14.4643	0.432305	2389.23	14.4883	0.4302	2389.34	14.4946	0.429463	2391.39
568	2584.94	14.0247	0.392058	2553.73	14.0389	0.380711	2589.4	14.0592	0.37895	2598.01	14.0644	0.378276	2616.7	14.0736	0.377133	2650.98	14.0894	0.37509	2757.59	14.1247	0.370956	2530.58	14.043	0.377453	2549.35	14.0688	0.375354	2553.16	14.0753	0.374622	2563.04	14.0865	0.373431	2580.74	14.105	0.371438	2638.58	14.1435	0.367916	2523.23	14.0427	0.377698	2525.07	14.0681	0.375622	2524.08	14.0745	0.374893	2524.6
569	1944.73	14.0408	0.413961	1926.92	14.0544	0.402961	1951.18	14.0736	0.401374	1957.05	14.0786	0.400757	1969.81	14.0874	0.399698	1992.9	14.1026	0.397784	2063.06	14.1368	0.393849	1915.93	14.0569	0.400967	1929.87	14.0795	0.399177	1932.75	14.0852	0.398519	1939.96	14.0952	0.397418	1952.48	14.1122	0.395505	1991.25	14.1488	0.391889	1908.82	14.0578	0.400278	1912.56	14.0815	0.398423	1912.52	14.0875	0.397756	1914.15
570	3451.4	14.3072	0.406293	3414.2	14.3208	0.396079	3457.88	14.3402	0.39438	3468.66	14.3453	0.393731	3491.44	14.3543	0.392606	3533.62	14.37	0.390552	3665.99	14.4062	0.386159	3381.29	14.3255	0.392561	3402.44	14.3513	0.390434	3406.78	14.3579	0.389695	3417.83	14.3693	0.388467	3438.11	14.3884	0.38637	3507.36	14.4293	0.382467	3366.24	14.3264	0.391871	3366.07	14.3535	0.38967	3364.35	14.3603	0.388921	3363.81
571	1933.2	14.3381	0.396332	1915.77	14.3521	0.386012	1939.33	14.3719	0.38433	1945.02	14.3771	0.383687	1957.39	14.3862	0.382575	1979.84	14.4021	0.380546	2048.66	14.4387	0.376233	1900.22	14.3568	0.382559	1913.35	14.3829	0.38047	1915.99	14.3896	0.379743	1922.88	14.4011	0.378537	1934.88	14.4203	0.376481	1972.84	14.4614	0.372671	1893.94	14.3573	0.38216	1897.01	14.3842	0.380029	1896.78	14.391	0.379297	1898.15
572	1743.06	14.1517	0.412808	1734.03	14.1658	0.401826	1753.78	14.186	0.400016	1758.38	14.1912	0.399332	1768.9	14.2004	0.398162	1787.28	14.2164	0.396054	1840.68	14.2527	0.391684	1725.82	14.1699	0.398616	1740.83	14.1957	0.396429	1743.89	14.2023	0.395673	1751.85	14.2136	0.394428	1764.94	14.2324	0.39232	1801.54	14.2724	0.388479	1721.5	14.1705	0.398169	1729.63	14.1971	0.395935	1730.7	14.2038	0.395173	1734.86
573	2526.73	14.1864	0.435367	2499.73	14.2008	0.424112	2529.23	14.2208	0.422443	2536.5	14.2261	0.421811	2552	14.2352	0.420725	2580.48	14.2511	0.418769	2668.74	14.287	0.414753	2479.55	14.2051	0.420817	2495.15	14.2307	0.418804	2498.42	14.2372	0.418113	2506.68	14.2484	0.416976	2521.5	14.2672	0.415062	2569.62	14.3067	0.411654	2472.2	14.2052	0.420727	2474.3	14.2309	0.418705	2473.71	14.2375	0.418014	2474.53
574	1467.93	14.1632	0.390168	1455.92	14.1763	0.380138	1473.52	14.1959	0.378117	1477.63	14.201	0.377357	1486.86	14.21	0.376055	1503.48	14.2258	0.373692	1554.57	14.2625	0.368611	1446.22	14.1798	0.377379	1456.33	14.2046	0.374938	1458.23	14.2109	0.374078	1463.48	14.2219	0.372646	1472.5	14.2405	0.370167	1501.23	14.2813	0.365346	1441.1	14.1807	0.376735	1443.76	14.2067	0.374204	1443.53	14.2132	0.373326	1444.71
575	1902.98	14.2243	0.456457	1890.38	14.2379	0.44586	1908.19	14.2577	0.443748	1912.36	14.263	0.442975	1921.76	14.2722	0.441647	1938.54	14.2883	0.439241	1989.21	14.3258	0.434098	1880.35	14.2418	0.442781	1891.73	14.2672	0.440197	1893.93	14.2738	0.439318	1899.93	14.2851	0.437857	1910.05	14.3043	0.435349	1940.8	14.3462	0.430561	1877.04	14.2417	0.442904	1881.63	14.2668	0.440339	1881.88	14.2734	0.439463	1884.12
576	2710.56	14.0728	0.403154	2673.48	14.0878	0.391197	2714.84	14.1078	0.389941	2725.31	14.113	0.389441	2747.1	14.122	0.388586	2787.47	14.1374	0.387058	2911.91	14.171	0.384092	2649.07	14.0914	0.388356	2670.76	14.116	0.386922	2675.72	14.1221	0.386409	2687.2	14.1328	0.385574	2708.21	14.1503	0.384183	2775.26	14.1863	0.381867	2640.99	14.0908	0.388821	2642.13	14.1146	0.387413	2641.24	14.1206	0.386899	2641.3
577	1666.71	13.9573	0.387388	1650.41	13.9703	0.376726	1671.78	13.9899	0.374751	1676.76	13.995	0.374	1687.94	14.0039	0.372727	1708.13	14.0193	0.370438	1770.45	14.0544	0.365667	1638.51	13.9737	0.374017	1650.25	13.998	0.371683	1652.42	14.0041	0.370853	1658.49	14.0147	0.369486	1668.96	14.0326	0.367147	1702.61	14.071	0.362748	1631.96	13.9746	0.373248	1634.51	14.0002	0.370821	1634.07	14.0067	0.369976	1635.13
578	1812.24	14.7846	0.424807	1801.82	14.8003	0.413936	1820.41	14.8206	0.412686	1825	14.8259	0.412209	1834.94	14.8353	0.411369	1852.63	14.8516	0.409831	1904.02	14.8885	0.406633	1794.33	14.8035	0.411726	1806.94	14.8277	0.410291	1809.72	14.834	0.409784	1816.44	14.845	0.40892	1827.77	14.8635	0.407419	1859.64	14.9032	0.404613	1790.25	14.8041	0.411354	1796.5	14.8289	0.409891	1797.45	14.8354	0.40938	1800.65
579	1892.77	14.1965	0.403253	1873.03	14.2117	0.39152	1899.03	14.2321	0.390189	1905.47	14.2374	0.389668	1919.23	14.2466	0.388773	1944.24	14.2624	0.387169	2019.69	14.2972	0.384	1859.27	14.2155	0.388662	1874.75	14.2406	0.387125	1878.18	14.2469	0.386582	1886.39	14.2579	0.385691	1900.8	14.276	0.384201	1944.35	14.3134	0.381653	1851.21	14.2165	0.387873	1855.33	14.2429	0.386288	1855.52	14.2495	0.385746	1857.54
580	2479.68	14.2421	0.426163	2454.11	14.255	0.416296	2477.51	14.2752	0.413813	2482.91	14.2805	0.412919	2495.02	14.2899	0.411388	2517.41	14.3064	0.40861	2590.45	14.3454	0.402511	2434.98	14.2588	0.413385	2443.64	14.2847	0.410319	2444.77	14.2914	0.409278	2449.18	14.3029	0.407545	2457.27	14.3227	0.404542	2489.95	14.3668	0.398561	2423.48	14.2606	0.411991	2420.49	14.2892	0.40867	2418.3	14.2965	0.407577	2416.53
581	2798.95	14.594	0.39707	2766.81	14.6095	0.386196	2807.67	14.6292	0.385142	2818.25	14.6343	0.38472	2839.86	14.6434	0.383977	2879.86	14.6591	0.382609	3002.01	14.6941	0.379804	2742.76	14.6134	0.383427	2764.54	14.638	0.382196	2769.71	14.6442	0.381754	2781.24	14.6551	0.381012	2802.27	14.6733	0.379742	2868.19	14.7114	0.377495	2736.99	14.6122	0.384307	2739.03	14.6352	0.383127	2738.55	14.6411	0.382689	2739.03
582	2430.42	13.7979	0.420022	2408.73	13.8097	0.409799	2437.77	13.8274	0.407913	2444.63	13.832	0.407186	2459.76	13.8401	0.405944	2487.26	13.8543	0.403689	2572.52	13.8872	0.398899	2387.45	13.8142	0.405864	2403.15	13.8384	0.403464	2406.08	13.8445	0.402624	2414.25	13.855	0.401253	2428.54	13.8726	0.398934	2475.18	13.9101	0.394705	2375.48	13.816	0.404321	2378.7	13.8427	0.40175	2378.06	13.8494	0.400889	2379.56
583	2441.25	14.6529	0.40923	2417.78	14.6695	0.397634	2449.87	14.6901	0.396628	2458.11	14.6955	0.396235	2475.26	14.7049	0.395547	2506.52	14.7211	0.394297	2599.66	14.7567	0.391832	2398.05	14.6748	0.393958	2417.88	14.7017	0.392757	2422.59	14.7085	0.392363	2433.37	14.7202	0.391723	2452.37	14.7395	0.390694	2507.93	14.7783	0.389116	2391.61	14.6744	0.394229	2397.26	14.7008	0.393041	2397.9	14.7075	0.392644	2400.81
584	2043.94	14.165	0.391429	2026.4	14.1783	0.381249	2052.11	14.1978	0.379341	2058.21	14.2029	0.378618	2071.7	14.2119	0.377377	2096.13	14.2276	0.375125	2171.28	14.2639	0.370314	2010.82	14.1825	0.377973	2025.78	14.2081	0.375614	2028.72	14.2146	0.37479	2036.56	14.2258	0.373425	2050.2	14.2447	0.371089	2093.65	14.2854	0.366679	1999.77	14.1848	0.376218	2003.56	14.2136	0.373649	2003.29	14.2207	0.372794	2005.14
585	2380.48	14.6866	0.450058	2364.62	14.6994	0.440911	2387.41	14.7172	0.439335	2393.08	14.722	0.438735	2405.03	14.7305	0.437675	2426.89	14.7455	0.435692	2493.92	14.7814	0.431215	2348.67	14.704	0.437659	2361.09	14.7279	0.435638	2363.66	14.7342	0.434929	2370.11	14.7451	0.433722	2381.47	14.7638	0.431594	2417.92	14.8055	0.427355	2343.13	14.7042	0.437531	2345.97	14.7283	0.435493	2345.77	14.7347	0.434781	2346.93
586	1909.28	14.1268	0.403213	1889.85	14.1419	0.391418	1915.51	14.1623	0.390009	1921.79	14.1676	0.389459	1935.35	14.1768	0.38852	1959.89	14.1925	0.386842	2033.72	14.2273	0.383531	1874.72	14.1464	0.387926	1890.32	14.1725	0.386257	1893.69	14.1791	0.385683	1902	14.1904	0.384753	1916.42	14.2088	0.383224	1959.53	14.2466	0.380695	1870.01	14.1459	0.388257	1874.45	14.1716	0.38661	1874.65	14.178	0.386036	1876.78
587	2296.32	13.9857	0.416542	2272.86	13.9993	0.40545	2302.6	14.0182	0.403917	2309.87	14.0232	0.403316	2325.47	14.0318	0.402285	2353.95	14.0467	0.400422	2441.27	14.0804	0.396617	2256.29	14.0026	0.402757	2272.73	14.026	0.400971	2276.16	14.0319	0.400324	2284.71	14.0421	0.399255	2299.8	14.0593	0.397427	2347.49	14.0959	0.394107	2244.86	14.0042	0.401411	2248.28	14.0298	0.399515	2248.01	14.0362	0.398859	2249.53
588	2002.46	14.5484	0.391157	1981.72	14.5647	0.379693	2010.37	14.5856	0.37852	2017.64	14.591	0.378063	2032.88	14.6006	0.377267	2060.74	14.617	0.375826	2144.63	14.6531	0.372948	1967.17	14.5685	0.377003	1984.44	14.5942	0.375651	1988.46	14.6007	0.375177	1997.69	14.612	0.374388	2014.09	14.6307	0.373058	2063.59	14.6695	0.370756	1956.78	14.5701	0.375839	1960.99	14.5978	0.37442	1961.29	14.6048	0.373948	1963.43
589	1855.91	14.3657	0.39147	1841.13	14.3796	0.381334	1862.36	14.4004	0.379186	1867.32	14.4059	0.378396	1878.49	14.4155	0.37704	1898.6	14.4323	0.374584	1960.36	14.4714	0.369292	1830.12	14.383	0.378796	1842.72	14.4089	0.376233	1845.12	14.4155	0.375342	1851.71	14.4271	0.373854	1863.03	14.4467	0.371273	1898.97	14.4898	0.366189	1821.78	14.3851	0.377299	1825.6	14.4139	0.374512	1825.45	14.4212	0.37358	1827.3
590	2899.21	14.6027	0.414384	2866.82	14.6182	0.4034	2905.52	14.6381	0.40224	2915.51	14.6433	0.401787	2935.98	14.6525	0.40099	2973.88	14.6684	0.39953	3089.87	14.704	0.396531	2838.31	14.6236	0.399572	2859.08	14.6502	0.398144	2864	14.6569	0.397664	2875.22	14.6686	0.396873	2895.71	14.6879	0.395564	2960.11	14.7275	0.393382	2831.71	14.6227	0.40018	2834.12	14.6482	0.398791	2833.75	14.6548	0.39831	2834.71
591	3014.51	13.9641	0.386455	2980.36	13.9764	0.376374	3026.14	13.9942	0.374841	3037.43	13.9988	0.374226	3061.21	14.007	0.373167	3105.28	14.0211	0.371229	3243.19	14.0537	0.367123	2939.9	13.9824	0.371477	2962.25	14.0084	0.369458	2966.93	14.0149	0.368754	2978.76	14.026	0.367617	3000.66	14.0442	0.365731	3074.67	14.0819	0.362486	2920.35	13.9841	0.3701	2919.6	14.0124	0.367973	2917.83	14.0193	0.367267	2917.31
592	2945.19	14.4791	0.4287	2917.67	14.4937	0.417987	2953.6	14.5134	0.41653	2962.67	14.5186	0.415972	2981.63	14.5278	0.414999	3016.52	14.5437	0.413221	3123.47	14.5799	0.409486	2901.56	14.4962	0.416225	2922.07	14.519	0.414589	2926.7	14.5249	0.413995	2937.39	14.5353	0.412981	2956.6	14.5529	0.411196	3017.36	14.5916	0.407718	2888.77	14.4974	0.415347	2892.36	14.5217	0.413628	2892.12	14.528	0.413021	2893.56
593	2939.3	14.4096	0.420919	2911.55	14.4242	0.410109	2946.54	14.4445	0.408457	2955.19	14.4498	0.407833	2973.63	14.4592	0.406754	3007.39	14.4754	0.404796	3111.12	14.5125	0.400692	2890.13	14.4284	0.407032	2910.15	14.4542	0.405037	2914.45	14.4608	0.404349	2925.04	14.4723	0.403202	2943.9	14.4915	0.401246	3003.72	14.5325	0.397639	2879.06	14.4292	0.406398	2883.11	14.4562	0.40434	2882.84	14.4631	0.403644	2884.71
594	2636.84	14.2612	0.427479	2609.71	14.2762	0.415952	2642.54	14.2962	0.414592	2650.76	14.3014	0.414066	2668.1	14.3106	0.413156	2699.82	14.3263	0.411516	2796.2	14.3614	0.408221	2588.53	14.2808	0.41247	2607.42	14.3066	0.41084	2611.62	14.3131	0.410283	2621.72	14.3244	0.409372	2639.6	14.343	0.407862	2694.53	14.3814	0.405319	2579.97	14.2811	0.412198	2584.42	14.3074	0.41055	2584.5	14.314	0.409993	2586.66
595	2419.51	14.1782	0.425197	2395.69	14.193	0.413661	2425.36	14.2133	0.412093	2432.66	14.2186	0.411495	2448.33	14.2278	0.41047	2476.83	14.2437	0.40863	2563.53	14.2794	0.404916	2377.97	14.1972	0.410421	2395.54	14.2229	0.408555	2399.32	14.2294	0.407913	2408.67	14.2407	0.406861	2425.08	14.2593	0.405102	2475.58	14.2982	0.402042	2367.65	14.1985	0.409358	2372.46	14.226	0.407407	2372.59	14.233	0.406762	2375.01
596	2846.96	14.4258	0.392458	2818.11	14.4396	0.382516	2854.52	14.4589	0.380917	2863.49	14.464	0.3803	2882.5	14.473	0.379226	2917.49	14.4887	0.377253	3026.35	14.5251	0.372996	2788.72	14.4451	0.378475	2806.79	14.472	0.376406	2810.49	14.4789	0.375694	2820	14.4907	0.374512	2837.18	14.5104	0.372506	2894.41	14.5522	0.368827	2781.32	14.4448	0.378733	2782.33	14.4712	0.376692	2781.18	14.4779	0.375983	2781.22
597	2153.65	14.3695	0.427243	2132.07	14.3857	0.415112	2159.8	14.4062	0.414004	2166.85	14.4116	0.413573	2181.63	14.421	0.412829	2208.53	14.4369	0.411497	2288.82	14.4718	0.408932	2116.13	14.3902	0.411765	2133.26	14.4162	0.410474	2137.26	14.4228	0.410042	2146.52	14.4341	0.409344	2162.8	14.4527	0.408217	2210.62	14.4903	0.40648	2110.91	14.3896	0.412154	2115.77	14.415	0.410881	2116.26	14.4215	0.410447	2118.7
598	2016.91	14.167	0.361823	1998.13	14.1809	0.351229	2025.99	14.2012	0.34946	2032.55	14.2064	0.348779	2047.19	14.2156	0.347615	2073.48	14.2315	0.345518	2153.43	14.2676	0.341151	1980.95	14.1857	0.347593	1997.46	14.2126	0.345408	2000.66	14.2193	0.344647	2009.34	14.2309	0.343401	2024.13	14.2501	0.341308	2069.59	14.2902	0.337532	1969.38	14.1883	0.345647	1974.92	14.2186	0.343278	1974.97	14.2261	0.342502	1977.8
599	2158.28	14.6714	0.400064	2137.95	14.6864	0.389673	2163.62	14.7069	0.388123	2169.98	14.7123	0.387535	2183.49	14.7218	0.386509	2208.19	14.7384	0.384633	2283.93	14.7764	0.38064	2123.69	14.6899	0.387249	2137.64	14.715	0.385427	2140.59	14.7215	0.384783	2147.87	14.7328	0.383692	2160.73	14.7519	0.381792	2201.56	14.7935	0.37813	2115.59	14.6909	0.386525	2118.51	14.7174	0.384628	2118.31	14.7242	0.383973	2119.56
600	2632.02	14.2841	0.387656	2598.31	14.2997	0.37603	2637.6	14.3205	0.374704	2647.48	14.3258	0.374185	2668.21	14.3352	0.373294	2706.4	14.3513	0.371693	2823.69	14.3867	0.368518	2572.06	14.3044	0.372483	2593.18	14.3313	0.370907	2597.95	14.338	0.370366	2609.27	14.3496	0.369488	2629.74	14.3685	0.368046	2694.3	14.407	0.36566	2560.8	14.305	0.372094	2563.27	14.3325	0.370495	2562.76	14.3393	0.369955	2563.87
601	2280.45	14.1297	0.411467	2260.29	14.1424	0.401549	2286.4	14.1611	0.399648	2292.62	14.1661	0.398927	2306.23	14.1747	0.397685	2331.05	14.19	0.395417	2408.23	14.2255	0.390507	2240.67	14.1472	0.397784	2254.18	14.1727	0.395348	2256.7	14.1792	0.394505	2263.74	14.1905	0.393111	2276.1	14.2094	0.390731	2317.18	14.2502	0.386256	2229.68	14.1491	0.396279	2231.89	14.1773	0.393657	2231.18	14.1844	0.392787	2232.18
602	2399.81	14.609	0.436227	2382.83	14.6237	0.425758	2411.74	14.643	0.424355	2419.1	14.6482	0.423818	2434.48	14.6573	0.422875	2462.6	14.6731	0.421141	2547.46	14.7094	0.417454	2365.85	14.6289	0.422013	2385.4	14.655	0.420247	2389.98	14.6617	0.419648	2400.51	14.6733	0.418647	2419.26	14.6927	0.416954	2475.99	14.7338	0.413915	2358.16	14.6289	0.421965	2363.61	14.6551	0.420194	2364.12	14.6619	0.419594	2366.84
603	2099.08	14.0778	0.41597	2079.07	14.0919	0.404727	2104.91	14.1118	0.403033	2111.15	14.117	0.402386	2124.75	14.1261	0.40128	2149.4	14.1417	0.399292	2224.52	14.177	0.39523	2067.21	14.0944	0.402702	2082.1	14.1178	0.400791	2085.17	14.1238	0.400101	2092.91	14.1341	0.398951	2106.4	14.1516	0.396965	2148.41	14.1893	0.393236	2060.18	14.095	0.402249	2063.97	14.1191	0.400292	2063.86	14.1253	0.399596	2065.51
604	2739.4	14.2274	0.423894	2708.97	14.2421	0.412562	2745.86	14.2614	0.411355	2755.25	14.2664	0.410875	2774.71	14.2752	0.410041	2810.6	14.2904	0.408526	2920.28	14.3243	0.405476	2681.54	14.2475	0.408426	2701.88	14.2735	0.406946	2706.59	14.2801	0.406445	2717.56	14.2913	0.405634	2737.4	14.3098	0.404312	2799.18	14.3474	0.402201	2681.6	14.2448	0.410521	2683.87	14.2674	0.409168	2683.37	14.2732	0.408668	2684.01
605	2378.86	14.3153	0.4236	2353.05	14.3308	0.411895	2384.46	14.3508	0.410727	2392.46	14.356	0.410268	2409.11	14.3652	0.409473	2439.66	14.3808	0.408036	2532.17	14.4154	0.4052	2332.38	14.3357	0.40824	2350.47	14.3617	0.406848	2354.67	14.3683	0.406377	2364.43	14.3796	0.405613	2381.86	14.3981	0.404369	2434.83	14.4359	0.402391	2318.93	14.3379	0.40653	2323.37	14.3667	0.405054	2323.7	14.3739	0.404598	2326.17
606	2381.86	14.5906	0.433091	2364.37	14.6043	0.423288	2388.23	14.6238	0.421451	2394.03	14.629	0.420767	2406.58	14.6382	0.419576	2429.39	14.6543	0.417384	2499.46	14.6923	0.412566	2351.21	14.6077	0.420876	2364.75	14.6318	0.41868	2367.49	14.6381	0.417909	2374.52	14.6491	0.416599	2386.8	14.668	0.414291	2426.03	14.7102	0.409651	2341.52	14.6096	0.419455	2345.18	14.6365	0.417064	2345.04	14.6435	0.416255	2346.74
607	2995.24	14.6165	0.390176	2960.26	14.632	0.379426	3001.87	14.6524	0.378108	3012.43	14.6578	0.377597	3034.35	14.6673	0.376703	3074.87	14.6836	0.375069	3199.82	14.7204	0.371672	2936.05	14.6356	0.376902	2957.48	14.6607	0.375364	2962.31	14.6672	0.374816	2973.54	14.6783	0.373892	2993.96	14.6971	0.372296	3059.78	14.737	0.369339	2927.47	14.6352	0.377182	2929.23	14.6598	0.375667	2928.45	14.6661	0.375122	2928.76
608	2332.93	13.9572	0.416623	2306.28	13.9716	0.404779	2337.17	13.9915	0.403214	2344.72	13.9967	0.402609	2360.97	14.0057	0.401581	2390.65	14.0211	0.39975	2481.65	14.0552	0.396134	2286.42	13.9758	0.401296	2303.81	14.0014	0.399441	2307.5	14.0078	0.3988	2316.74	14.0188	0.397766	2333.11	14.0368	0.396061	2384.37	14.074	0.393208	2282.12	13.9748	0.402108	2285.13	13.9991	0.400314	2284.73	14.0052	0.399676	2285.94
609	2178.15	14.358	0.385169	2160.39	14.373	0.374157	2192.47	14.3934	0.372749	2200.43	14.3987	0.3722	2217.48	14.408	0.37125	2248.38	14.424	0.369528	2341.12	14.46	0.366	2145.63	14.3771	0.37118	2167.46	14.4028	0.369515	2172.42	14.4093	0.368926	2184.06	14.4205	0.367949	2204.53	14.4392	0.36629	2265.73	14.4784	0.36332	2134.03	14.3787	0.369988	2140.48	14.4065	0.368234	2141.05	14.4134	0.367641	2144.3
610	1586.92	14.4532	0.382363	1575.96	14.4682	0.371643	1596.51	14.4878	0.370467	1601.55	14.493	0.369995	1612.48	14.502	0.369169	1632	14.5176	0.367654	1689.41	14.5525	0.364523	1564.29	14.4738	0.367624	1578.25	14.5005	0.366167	1581.3	14.5072	0.365665	1588.76	14.5189	0.36484	1601.34	14.5379	0.363471	1636.95	14.577	0.361168	1558.08	14.4754	0.366503	1564.33	14.504	0.364983	1565.15	14.5112	0.364485	1568.41
611	1879.89	14.4106	0.364214	1859.87	14.4263	0.353027	1887.24	14.4475	0.351595	1893.95	14.453	0.351039	1908.41	14.4627	0.350081	1934.64	14.4792	0.348356	2014.08	14.5159	0.344856	1844.37	14.4306	0.349915	1860.29	14.4576	0.34822	1863.7	14.4643	0.347627	1872.13	14.476	0.346651	1886.84	14.4953	0.345009	1931.72	14.5352	0.342118	1833.28	14.433	0.348189	1837.69	14.4631	0.346374	1837.84	14.4705	0.345781	1840.11
612	1921.84	14.6404	0.428944	1902.94	14.6566	0.417401	1926.79	14.6768	0.41636	1932.95	14.6822	0.415955	1945.67	14.6915	0.415246	1968.97	14.7075	0.413956	2038.87	14.7429	0.411393	1889.72	14.6606	0.414605	1903.73	14.6855	0.413398	1907.05	14.692	0.412983	1914.58	14.703	0.412293	1927.98	14.7215	0.41114	1968.05	14.7597	0.409211	1880.96	14.6623	0.413381	1884.9	14.6893	0.412112	1885.34	14.6962	0.411702	1887.43
613	2514.79	14.434	0.386197	2487.35	14.4484	0.37584	2520.03	14.4687	0.374162	2528.03	14.474	0.373523	2545.12	14.4834	0.372416	2576.56	14.4997	0.370402	2674.52	14.5371	0.366126	2464.21	14.453	0.372491	2480.48	14.4797	0.370421	2483.78	14.4864	0.369702	2492.3	14.4982	0.368507	2507.64	14.5178	0.366468	2558.7	14.5596	0.36268	2449.6	14.4553	0.37089	2450.91	14.4849	0.368656	2449.99	14.4923	0.367919	2450.54
614	2397.34	14.5978	0.41917	2371.72	14.6138	0.407826	2402.93	14.6339	0.40672	2410.97	14.6392	0.406288	2427.55	14.6485	0.405532	2458.07	14.6645	0.404155	2550.56	14.7001	0.401382	2355.51	14.617	0.405524	2372.89	14.6411	0.404266	2376.98	14.6474	0.403818	2386.2	14.6582	0.403064	2402.79	14.6762	0.401772	2453.81	14.7143	0.399479	2346.67	14.6175	0.405139	2349.98	14.6423	0.403858	2350.04	14.6487	0.40341	2351.53
615	2314.48	14.1897	0.432665	2293.26	14.2048	0.420872	2322.75	14.2251	0.419443	2330.11	14.2303	0.418895	2345.77	14.2396	0.417953	2374.24	14.2554	0.416265	2459.92	14.2905	0.41291	2276.57	14.2093	0.417387	2295.65	14.2353	0.415683	2299.96	14.2418	0.415105	2310.21	14.2531	0.414164	2328.23	14.2717	0.412614	2382.24	14.3101	0.410032	2265.05	14.2112	0.415919	2271.03	14.2395	0.414119	2271.59	14.2466	0.413545	2274.77
616	1541.07	14.5536	0.402918	1533.79	14.5674	0.393137	1551.59	14.5848	0.392197	1556.04	14.5895	0.391803	1565.55	14.5977	0.391096	1582.56	14.612	0.389761	1632.11	14.6449	0.386878	1522.04	14.5749	0.387794	1535.2	14.6016	0.38653	1538.15	14.6083	0.386105	1545.23	14.6199	0.385415	1557.08	14.639	0.38429	1589.54	14.6776	0.38251	1516.43	14.5768	0.38643	1523.34	14.6058	0.385104	1524.46	14.613	0.384692	1528.13
617	2588.65	14.4437	0.463699	2565.47	14.4577	0.45321	2590	14.4773	0.451377	2596.02	14.4825	0.450698	2608.88	14.4917	0.44952	2632.48	14.5078	0.447371	2706.04	14.5451	0.442756	2550.03	14.461	0.450734	2562.45	14.4851	0.448564	2564.94	14.4914	0.447809	2571.37	14.5023	0.446536	2582.82	14.5209	0.444317	2620.98	14.562	0.439985	2538.99	14.4631	0.449206	2540.95	14.4899	0.446845	2540.41	14.4968	0.446059	2541.25
618	1851.55	14.7112	0.417642	1832.68	14.7276	0.40622	1856.41	14.748	0.405173	1862.54	14.7534	0.404767	1875.19	14.7628	0.404054	1898.4	14.779	0.402755	1968.22	14.8148	0.400158	1820.86	14.7308	0.403968	1834.48	14.7551	0.402782	1837.72	14.7614	0.402364	1844.99	14.7723	0.401659	1857.98	14.7905	0.400455	1897.21	14.8288	0.398342	1815.96	14.7305	0.404207	1819.02	14.7544	0.403035	1819.21	14.7606	0.402617	1820.61
619	2432.92	14.0174	0.369943	2401.98	14.0317	0.358497	2439.44	14.0522	0.356845	2448.49	14.0574	0.356202	2468.13	14.0666	0.355113	2504.08	14.0823	0.353174	2615.34	14.117	0.349295	2380.29	14.0354	0.35558	2400.38	14.0608	0.353655	2404.51	14.0671	0.352968	2415.03	14.0781	0.35185	2433.79	14.0961	0.349974	2494.22	14.1336	0.346663	2364.71	14.0374	0.354008	2367.34	14.0654	0.351961	2366.57	14.0723	0.35127	2367.74
620	1444.68	14.5414	0.418617	1438.57	14.5543	0.40936	1454.36	14.5721	0.407887	1458.25	14.5769	0.407313	1466.66	14.5853	0.406302	1481.74	14.6002	0.404413	1526.44	14.6355	0.4002	1429.17	14.5606	0.404787	1441.03	14.587	0.402772	1443.62	14.5938	0.402081	1449.95	14.6055	0.400928	1460.75	14.6251	0.398959	1491.93	14.6672	0.39531	1423.93	14.5623	0.403566	1429.52	14.5909	0.401427	1430.27	14.5982	0.400722	1433.18
621	2538.16	14.4254	0.393553	2515.95	14.4391	0.383671	2548.23	14.4588	0.381894	2556.12	14.464	0.381219	2573.06	14.4732	0.380051	2604.08	14.4892	0.37791	2700.05	14.5265	0.373268	2495.04	14.4438	0.380271	2513.42	14.47	0.378034	2517.25	14.4767	0.377257	2526.91	14.4883	0.375959	2544.17	14.5079	0.373727	2600.14	14.5502	0.369471	2485.89	14.4442	0.379963	2488.76	14.471	0.377689	2488.16	14.4779	0.376906	2489.31
622	2138.03	14.1426	0.413792	2112.74	14.1574	0.402258	2142.91	14.1769	0.401013	2150.54	14.1819	0.400517	2166.44	14.1908	0.399661	2195.75	14.206	0.398116	2285.53	14.2398	0.395043	2092.28	14.162	0.398619	2108.73	14.1874	0.397134	2112.48	14.1938	0.396618	2121.27	14.2048	0.39578	2137.17	14.2229	0.394402	2186.99	14.2598	0.39215	2085.41	14.1618	0.398747	2087.49	14.1871	0.397269	2087.15	14.1934	0.396752	2087.99
623	1996.81	14.0725	0.376023	1978.17	14.0859	0.365508	2004.65	14.1056	0.363666	2010.87	14.1107	0.362959	2024.75	14.1197	0.361753	2049.75	14.1352	0.359577	2126.31	14.1707	0.355023	1961.33	14.0905	0.361921	1976.54	14.1166	0.359641	1979.43	14.1231	0.358845	1987.4	14.1344	0.357542	2001.06	14.1532	0.355343	2043.88	14.1928	0.351339	1950.58	14.0927	0.36018	1955.02	14.1219	0.357721	1954.84	14.129	0.356906	1957.06
624	2142	14.6437	0.395264	2121.96	14.6592	0.384471	2149.34	14.6797	0.383174	2156.21	14.685	0.382672	2170.71	14.6945	0.381794	2197.13	14.7108	0.380187	2276.96	14.7476	0.376852	2105.65	14.6638	0.381315	2121.61	14.69	0.379755	2125.17	14.6967	0.379214	2133.66	14.7083	0.37831	2148.59	14.7276	0.376775	2194.01	14.7681	0.374031	2097.42	14.6648	0.380629	2101.75	14.6922	0.379018	2101.98	14.6992	0.378475	2104.12
625	2166.12	14.2386	0.428386	2149.97	14.2512	0.418697	2175.4	14.2684	0.417351	2181.73	14.273	0.416812	2195.07	14.281	0.415864	2219.41	14.2952	0.414099	2293.45	14.3283	0.41025	2129.52	14.2574	0.413969	2144.25	14.2826	0.412162	2147.4	14.2891	0.411536	2155.2	14.3002	0.410502	2168.89	14.3187	0.408757	2211.26	14.3576	0.405669	2120.97	14.2586	0.413028	2124.9	14.2854	0.411145	2124.97	14.2922	0.410514	2126.9
626	1621.33	14.3562	0.407377	1610.34	14.3705	0.396828	1629.3	14.3902	0.395264	1633.87	14.3954	0.394662	1643.92	14.4045	0.393619	1661.88	14.4203	0.391716	1715.38	14.4564	0.387707	1599.43	14.3756	0.393037	1612.2	14.4021	0.391075	1614.88	14.4088	0.390402	1621.67	14.4205	0.389289	1633.17	14.4398	0.387412	1666.82	14.4805	0.384044	1594.27	14.3765	0.39237	1599.61	14.4042	0.390348	1600.16	14.4112	0.389669	1602.88
627	2006.84	14.321	0.385587	1986.47	14.3362	0.374362	2015.23	14.3569	0.372896	2022.34	14.3623	0.372329	2037.55	14.3717	0.371351	2065.26	14.3879	0.36959	2149.43	14.424	0.366013	1969.4	14.3409	0.370842	1986.93	14.3679	0.369074	1990.8	14.3746	0.368465	2000.16	14.3863	0.367467	2016.7	14.4055	0.365806	2067.37	14.4452	0.362934	1960.21	14.342	0.370093	1964.33	14.3702	0.368269	1964.4	14.3772	0.367659	1966.44
628	2263.96	14.229	0.42809	2241.25	14.2425	0.417696	2266.18	14.2622	0.415761	2272.2	14.2673	0.415038	2285.2	14.2764	0.413793	2309.13	14.2923	0.411532	2384.43	14.3291	0.406699	2222.1	14.2471	0.414176	2234.26	14.2731	0.411751	2236.59	14.2798	0.410922	2242.97	14.2912	0.40955	2254.47	14.3106	0.407211	2293.98	14.3522	0.402835	2212.17	14.2486	0.413053	2212.8	14.2766	0.41049	2211.85	14.2837	0.409641	2212.03
629	2153.2	14.4613	0.435138	2132.81	14.4773	0.423361	2159.84	14.4974	0.422293	2166.78	14.5026	0.421877	2181.19	14.5118	0.42115	2207.52	14.5276	0.419836	2286.2	14.5624	0.417258	2116.53	14.4821	0.419815	2133.34	14.508	0.418548	2137.33	14.5146	0.418126	2146.45	14.526	0.417441	2162.58	14.5446	0.416332	2210.12	14.5825	0.414611	2114.06	14.4803	0.421194	2118.33	14.5039	0.419999	2118.71	14.51	0.419573	2120.75
630	1977.46	14.0581	0.381067	1957.81	14.072	0.370022	1985.97	14.0916	0.368499	1992.77	14.0967	0.367898	2007.58	14.1056	0.366869	2034.37	14.1208	0.365016	2115.7	14.155	0.361244	1944.35	14.075	0.367651	1960.66	14.0986	0.365907	1964.03	14.1046	0.365266	1972.51	14.115	0.364203	1987.23	14.1323	0.362378	2032.56	14.169	0.359021	1933.43	14.077	0.366054	1937.84	14.1033	0.364183	1937.82	14.1099	0.36353	1939.88
631	2344.76	14.5913	0.374865	2322.98	14.6063	0.364495	2361.88	14.6271	0.362943	2371.76	14.6325	0.362349	2392.39	14.6421	0.361316	2430.53	14.6587	0.359431	2547.81	14.6965	0.355438	2301.35	14.6116	0.360883	2327.21	14.6392	0.358947	2333.37	14.6462	0.358281	2347.3	14.6584	0.357176	2372.85	14.6786	0.355303	2453.41	14.7211	0.351889	2283.86	14.6137	0.359415	2287.35	14.6441	0.357344	2287.16	14.6518	0.356668	2288.97
632	2455.52	14.4655	0.422311	2432.07	14.4796	0.412004	2458.69	14.4998	0.410157	2465.17	14.5051	0.409469	2479.12	14.5145	0.408277	2504.69	14.5309	0.406105	2584.48	14.5689	0.401438	2417.06	14.4826	0.409833	2430.63	14.5069	0.407684	2433.33	14.5132	0.406925	2440.31	14.5241	0.405643	2452.74	14.5428	0.403397	2494.22	14.5842	0.39895	2409.05	14.4833	0.409345	2410.73	14.5085	0.407132	2410.01	14.515	0.406361	2410.47
633	2174.8	14.2157	0.411655	2155.39	14.2299	0.4008	2181.57	14.2496	0.399186	2187.91	14.2548	0.398566	2201.69	14.2638	0.397498	2226.62	14.2795	0.395562	2302.38	14.3152	0.391541	2139.48	14.2342	0.397505	2154.84	14.2597	0.395548	2158	14.2661	0.394866	2166.09	14.2773	0.393738	2180.09	14.296	0.391828	2223.21	14.3355	0.388373	2134.59	14.2338	0.39776	2138.82	14.2589	0.395827	2138.82	14.2653	0.395147	2140.75
634	1529.7	14.0474	0.337894	1517.1	14.0607	0.327462	1541.56	14.0799	0.325922	1547.32	14.0848	0.325302	1560.21	14.0934	0.324244	1583.2	14.1083	0.32233	1652.02	14.1418	0.318371	1502.16	14.0665	0.322952	1518.34	14.0934	0.321002	1521.57	14.1	0.320314	1530.1	14.1114	0.31921	1544.44	14.13	0.317388	1586.5	14.1676	0.314273	1495.08	14.0676	0.322053	1501.02	14.0961	0.320038	1501.36	14.103	0.319351	1504.31
635	2269.64	14.2648	0.385487	2246.18	14.2788	0.375008	2277.25	14.2984	0.373476	2284.87	14.3034	0.372877	2301.15	14.3124	0.371842	2330.94	14.328	0.369957	2422.68	14.3634	0.365998	2227.49	14.2827	0.372082	2244.07	14.3075	0.370248	2247.53	14.3138	0.369591	2256.14	14.3247	0.368494	2271.46	14.343	0.366611	2320.56	14.3821	0.36311	2235.13	14.2773	0.376119	2236.23	14.2949	0.374715	2235.43	14.2995	0.374151	2235.19
636	1900.61	14.586	0.424082	1884.44	14.6011	0.413278	1907.52	14.6207	0.412054	1913.38	14.6258	0.411578	1925.63	14.6349	0.41074	1948	14.6507	0.409202	2015.36	14.6863	0.406004	1871.47	14.6053	0.410297	1885.42	14.6301	0.408836	1888.63	14.6365	0.408325	1896.05	14.6475	0.407466	1909.19	14.666	0.405999	1948.88	14.7053	0.403365	1865.72	14.6055	0.410169	1869.39	14.6305	0.4087	1869.64	14.6369	0.408188	1871.39
637	2162.31	14.3395	0.399593	2146.78	14.3529	0.38968	2177.76	14.3709	0.388422	2185.59	14.3756	0.387914	2201.98	14.384	0.38702	2231.96	14.3986	0.38536	2322.55	14.4324	0.381791	2125.02	14.3596	0.384674	2145.67	14.3864	0.382994	2150.43	14.3931	0.38242	2161.54	14.4047	0.38148	2181.28	14.4238	0.379921	2240.94	14.4632	0.377269	2119.41	14.3585	0.385507	2123.83	14.3838	0.383887	2123.97	14.3902	0.383315	2126.02
638	2684.8	14.422	0.460971	2656.67	14.4371	0.449532	2686.86	14.4569	0.448175	2694.59	14.4622	0.44766	2710.56	14.4713	0.446763	2740.07	14.4871	0.445137	2830.68	14.5228	0.441832	2636.29	14.4414	0.446326	2652.65	14.4666	0.444705	2656.42	14.473	0.444154	2665.19	14.4842	0.443243	2681.11	14.5028	0.441715	2731.52	14.5419	0.439076	2624.59	14.4429	0.44521	2627.43	14.4699	0.443508	2627.32	14.4768	0.442956	2628.78
639	2908.63	14.443	0.400904	2876	14.4582	0.389867	2919.41	14.4786	0.388465	2930.49	14.484	0.387924	2953.44	14.4934	0.386984	2996	14.5095	0.385279	3127.28	14.5459	0.381775	2849.69	14.4628	0.386585	2875.08	14.489	0.384898	2881.06	14.4957	0.384315	2894.67	14.5072	0.383349	2919.69	14.5263	0.381721	2999.49	14.5663	0.378847	2832.97	14.4641	0.385648	2835.24	14.492	0.383891	2834.65	14.499	0.383305	2835.67
640	2136.89	14.3412	0.410624	2117.57	14.3562	0.399402	2145.27	14.3759	0.398209	2152.2	14.381	0.397736	2166.88	14.39	0.396911	2193.53	14.4055	0.395411	2273.34	14.4401	0.392374	2101.07	14.3609	0.395902	2117.97	14.3865	0.394471	2121.77	14.3929	0.393974	2130.79	14.4041	0.393158	2146.51	14.4225	0.391799	2193.16	14.4605	0.389517	2091.88	14.3624	0.39484	2097.28	14.3897	0.393349	2097.78	14.3965	0.392856	2100.56
641	2513.06	14.4	0.433334	2489.29	14.4158	0.421569	2519.57	14.4361	0.420352	2527.22	14.4414	0.419882	2543.32	14.4507	0.419067	2572.6	14.4667	0.417599	2660.25	14.502	0.414693	2479.17	14.4171	0.420619	2496.79	14.439	0.419333	2500.79	14.4447	0.418853	2510.01	14.4546	0.418034	2526.22	14.4714	0.416591	2574.97	14.5078	0.413871	2467.95	14.4189	0.419225	2473.36	14.4432	0.417845	2473.82	14.4494	0.417359	2476.42
642	2059.89	14.6535	0.445357	2041.71	14.6699	0.4336	2066.12	14.6898	0.432661	2072.45	14.6951	0.432296	2085.53	14.7043	0.431655	2109.4	14.7201	0.430492	2180.16	14.755	0.428223	2026.9	14.6749	0.430002	2042.34	14.7008	0.428884	2046.07	14.7074	0.428522	2054.5	14.7188	0.427937	2069.37	14.7376	0.427006	2112.4	14.7756	0.425637	2017.74	14.6769	0.428593	2023.28	14.7051	0.42742	2024.17	14.7122	0.427072	2027.25
643	1861.65	14.5218	0.382103	1844.18	14.5384	0.370396	1872.44	14.5593	0.369381	1879.62	14.5647	0.368978	1894.73	14.5742	0.368276	1922.15	14.5904	0.367008	2003.56	14.6256	0.364531	1830.7	14.5426	0.367414	1849.16	14.5687	0.366246	1853.52	14.5752	0.365841	1863.47	14.5866	0.365176	1880.95	14.6052	0.36408	1931.96	14.643	0.362304	1820.59	14.5444	0.366174	1826.04	14.5725	0.364955	1826.7	14.5796	0.36456	1829.57
644	1971.35	14.6648	0.414751	1954.13	14.6803	0.403892	1978.75	14.7004	0.402637	1985.01	14.7057	0.402152	1998.09	14.7151	0.401302	2022	14.7312	0.399744	2094.08	14.7677	0.396514	1940.64	14.6845	0.400965	1955.72	14.7099	0.399472	1959.2	14.7164	0.398952	1967.25	14.7277	0.39808	1981.53	14.7466	0.396591	2024.77	14.7866	0.393912	1929.03	14.6875	0.398839	1933.54	14.7167	0.397198	1934	14.724	0.396677	1936.41
645	2194.55	14.9494	0.410649	2176.53	14.9646	0.400489	2205.9	14.9827	0.399766	2213.67	14.9875	0.399466	2229.36	14.996	0.398919	2258.26	15.0108	0.39788	2344.58	15.0442	0.395685	2155.89	14.9708	0.396327	2173.37	14.9961	0.395418	2177.73	15.0026	0.395114	2187.24	15.0139	0.394612	2204.34	15.0324	0.393794	2254.77	15.0704	0.392534	2145.63	14.9723	0.395341	2150.05	14.9993	0.394397	2150.67	15.0061	0.394102	2153.08
646	1743.89	14.3248	0.393976	1729.42	14.3384	0.383924	1748.98	14.358	0.382173	1753.61	14.3631	0.381505	1763.86	14.3722	0.380349	1782.3	14.3879	0.378237	1838.58	14.4245	0.373697	1717.28	14.3427	0.380765	1728.63	14.3681	0.378605	1730.8	14.3746	0.377846	1736.71	14.3859	0.376579	1746.79	14.4049	0.374396	1778.27	14.446	0.370239	1708.8	14.3453	0.378826	1712.98	14.3743	0.376449	1713.08	14.3816	0.375659	1715.18
647	2007.81	14.8824	0.429627	1991.24	14.8991	0.418219	2014.72	14.9201	0.417001	2020.73	14.9257	0.416545	2033.3	14.9355	0.415746	2056.17	14.9523	0.414295	2124.28	14.9898	0.411362	1978.48	14.9034	0.415263	1992.84	14.9298	0.413825	1996.19	14.9366	0.413345	2003.94	14.9483	0.412544	2017.54	14.9679	0.411206	2057.56	15.0087	0.408902	1975.11	14.9022	0.4161	1979.08	14.927	0.41472	1979.44	14.9335	0.414243	1981.37
648	1918.55	13.98	0.373329	1895.72	13.9942	0.361832	1925.38	14.0138	0.360455	1932.6	14.0188	0.359899	1948.19	14.0276	0.358955	1976.54	14.0426	0.357263	2062.99	14.0757	0.353916	1879.59	13.9978	0.358896	1896.81	14.0222	0.357308	1900.48	14.0283	0.356726	1909.51	14.0388	0.355781	1925.41	14.056	0.354195	1974.59	14.0917	0.351467	1866.97	14.0001	0.357042	1871.22	14.0275	0.355347	1871.24	14.0342	0.354772	1873.34
649	3144.59	14.7109	0.432839	3110.29	14.726	0.422244	3147.05	14.7462	0.420714	3156.43	14.7516	0.42014	3175.76	14.761	0.419136	3211.77	14.7775	0.417299	3324.27	14.8153	0.413401	3085.09	14.7302	0.41931	3103.66	14.7558	0.417463	3107.85	14.7625	0.416828	3117.67	14.774	0.415759	3135.88	14.7934	0.41392	3196.82	14.8353	0.410478	3069.94	14.7317	0.418241	3070.52	14.7593	0.41629	3069.57	14.7664	0.415643	3069.67
650	1923.41	14.4249	0.399906	1905.91	14.44	0.388908	1929.33	14.4611	0.387213	1935	14.4666	0.386575	1947.37	14.4763	0.385476	1969.73	14.493	0.383494	2037.65	14.5309	0.379385	1891.6	14.4446	0.385561	1905.32	14.4719	0.383498	1908.16	14.4788	0.382796	1915.44	14.4908	0.381635	1928.04	14.5106	0.379678	1966.75	14.5525	0.376148	1886.04	14.4449	0.385379	1889.86	14.4725	0.383299	1889.87	14.4795	0.382594	1891.7
651	1981.38	14.1219	0.364043	1969.63	14.1332	0.355317	1997.57	14.149	0.354104	2004.38	14.1531	0.35359	2019.06	14.1606	0.352685	2045.54	14.1736	0.350981	2125.08	14.2044	0.347182	1949.28	14.1397	0.350283	1966.94	14.1642	0.348602	1970.58	14.1704	0.347986	1979.82	14.1811	0.346972	1995.56	14.1988	0.345246	2042.44	14.2359	0.34214	1954.21	14.1346	0.354208	1957.9	14.1524	0.352878	1957.81	14.157	0.352329	1959.19
652	1894.12	14.319	0.431079	1879.9	14.3324	0.420961	1901.17	14.35	0.419772	1906.47	14.3547	0.419292	1917.68	14.3629	0.418444	1938.02	14.3773	0.416865	1999.15	14.4104	0.413491	1864.64	14.338	0.416714	1877.86	14.3627	0.415187	1880.77	14.3691	0.414653	1887.79	14.38	0.413769	1899.98	14.3982	0.412277	1936.39	14.4363	0.409684	1857.23	14.3396	0.4155	1862.28	14.3664	0.413893	1862.83	14.3731	0.413358	1865.43
653	1909.23	14.4823	0.422414	1895.55	14.4964	0.412125	1918.94	14.5152	0.410803	1924.82	14.5202	0.410284	1937.21	14.5289	0.409373	1959.76	14.5442	0.40769	2027.57	14.5794	0.404105	1877.51	14.5034	0.407003	1892.07	14.5312	0.405232	1895.33	14.5383	0.404649	1903.19	14.5504	0.403699	1916.91	14.5703	0.402143	1957.74	14.6112	0.39955	1870.98	14.504	0.406575	1875.14	14.5326	0.404773	1875.42	14.5398	0.40419	1877.58
654	1588.25	14.1758	0.383532	1573.38	14.1905	0.372254	1594.58	14.2116	0.370455	1599.62	14.2171	0.369775	1610.81	14.2266	0.368617	1630.92	14.2431	0.366547	1691.8	14.2799	0.362333	1561.01	14.1951	0.368737	1574.03	14.2225	0.366558	1576.65	14.2294	0.365814	1583.56	14.2411	0.3646	1595.38	14.2606	0.36258	1631.25	14.3011	0.359018	1552.1	14.1977	0.366743	1556.59	14.2286	0.364385	1556.77	14.2362	0.363632	1559.13
655	2009.21	14.6698	0.39624	1989.6	14.6855	0.38543	2013.7	14.7087	0.383171	2019.5	14.7147	0.382362	2032.25	14.7254	0.380977	2055.56	14.7439	0.378493	2128.35	14.7865	0.373237	1977.32	14.6884	0.38343	1989.58	14.7157	0.380844	1991.96	14.7227	0.379961	1998.39	14.735	0.378479	2009.78	14.7558	0.375912	2047.71	14.8015	0.370852	1968.23	14.6898	0.382415	1968.81	14.7192	0.379673	1967.84	14.7268	0.378761	1967.94
656	2055.92	14.3796	0.389668	2037.77	14.3917	0.380798	2060.85	14.4077	0.379813	2066.55	14.4119	0.37939	2078.52	14.4194	0.378631	2100.31	14.4327	0.377181	2166.75	14.4639	0.373936	2022.91	14.3955	0.378039	2035.79	14.4163	0.376834	2038.52	14.4216	0.37636	2045.03	14.4311	0.375541	2056.43	14.4471	0.374065	2092.27	14.4825	0.371146	2015.9	14.3966	0.377216	2020.58	14.4188	0.375953	2020.97	14.4245	0.375471	2023.02
657	2324.68	14.3392	0.412789	2299.31	14.3548	0.401118	2329.55	14.3766	0.39936	2337.02	14.3822	0.398708	2353.01	14.3921	0.397594	2382.34	14.4091	0.395607	2472.66	14.4471	0.391595	2278.18	14.3599	0.397295	2294.54	14.3885	0.395143	2298.05	14.3957	0.394435	2306.9	14.408	0.393283	2322.71	14.4283	0.391391	2372.93	14.4702	0.388158	2277.52	14.3573	0.399233	2278.98	14.3825	0.397269	2278.23	14.3889	0.396581	2278.6
658	2107.51	13.6812	0.37489	2083.77	13.6934	0.363878	2114.83	13.7123	0.361791	2122.01	13.7171	0.360991	2138.24	13.7256	0.359655	2167.71	13.7401	0.357283	2259.56	13.7729	0.35246	2067.28	13.6964	0.361189	2084.7	13.7197	0.358754	2087.95	13.7255	0.35788	2096.97	13.7355	0.356463	2112.84	13.7522	0.354066	2164.73	13.7877	0.349667	2055.72	13.6978	0.359969	2058.46	13.723	0.357396	2057.57	13.7292	0.356502	2058.66
659	1857.14	14.64	0.393303	1844.33	14.6543	0.383437	1867.13	14.6735	0.382056	1872.77	14.6786	0.381517	1884.85	14.6876	0.380568	1906.7	14.7033	0.378811	1972.33	14.7397	0.375005	1830.97	14.6593	0.379927	1845.45	14.6852	0.378186	1848.61	14.6918	0.377576	1856.29	14.7033	0.37655	1869.61	14.7226	0.374784	1909.54	14.7639	0.371488	1824.51	14.6601	0.379357	1829.3	14.6871	0.377565	1829.68	14.6939	0.376949	1832.04
660	2214.01	14.2172	0.408469	2193.48	14.2312	0.397733	2221.9	14.2499	0.396474	2228.96	14.2548	0.395968	2243.92	14.2635	0.395086	2271.16	14.2784	0.393471	2353.62	14.3121	0.390129	2179.07	14.2345	0.395241	2195.99	14.2574	0.393783	2199.71	14.2632	0.393243	2208.54	14.2734	0.392336	2224.08	14.2905	0.390763	2271.65	14.3271	0.387865	2170.81	14.2353	0.394631	2175.59	14.2592	0.393129	2175.84	14.2653	0.392585	2178.03
661	1889.55	14.2508	0.413143	1871.22	14.2663	0.401393	1896.8	14.2879	0.399617	1903.1	14.2935	0.398956	1916.68	14.3033	0.39783	1941.43	14.3201	0.395826	2016.87	14.3576	0.391799	1859.93	14.2692	0.39919	1875.58	14.2946	0.397177	1879.01	14.3011	0.396475	1887.31	14.3123	0.395313	1902.03	14.3311	0.393334	1947.66	14.3711	0.389707	1851.99	14.2699	0.398675	1854.94	14.2962	0.396611	1854.75	14.3029	0.395904	1856.09
662	2008.24	14.2418	0.419206	1991.12	14.2557	0.408526	2014.59	14.2749	0.407033	2020.32	14.2799	0.406453	2032.68	14.2887	0.405447	2055.05	14.3041	0.403612	2122.81	14.3391	0.399773	1975.47	14.2607	0.404727	1989.57	14.2864	0.402868	1992.54	14.2929	0.402225	2000.01	14.3042	0.401165	2012.94	14.3229	0.399382	2052.35	14.3622	0.396227	1966.52	14.2626	0.403244	1971.39	14.2908	0.401263	1971.71	14.2979	0.400615	1974.22
663	1703.92	14.5647	0.41245	1692.68	14.579	0.402266	1714	14.5974	0.401165	1719.41	14.6023	0.400721	1730.75	14.6109	0.399933	1751.35	14.6259	0.398465	1812.69	14.6602	0.39534	1680.05	14.5846	0.398256	1694.72	14.61	0.39686	1698.12	14.6165	0.396375	1705.99	14.6278	0.395568	1719.76	14.6465	0.394206	1760.09	14.6855	0.391842	1674.36	14.585	0.397951	1679.47	14.611	0.396536	1680.14	14.6176	0.396051	1682.74
664	1793.6	14.2205	0.371273	1775.6	14.2351	0.360265	1801.96	14.2554	0.358758	1808.37	14.2607	0.358168	1822.27	14.2699	0.357155	1847.47	14.2858	0.355328	1923.95	14.3212	0.351596	1759.28	14.2401	0.356513	1775.06	14.267	0.354672	1778.41	14.2737	0.354033	1786.79	14.2853	0.35299	1801.4	14.3044	0.351256	1846.05	14.3436	0.348256	1750.77	14.2413	0.3556	1754.79	14.2698	0.353691	1754.8	14.2769	0.35305	1756.78
665	2344.78	14.3015	0.409151	2318.52	14.3163	0.398071	2348.75	14.3374	0.3962	2356.18	14.3429	0.395504	2372.08	14.3525	0.394311	2401.41	14.3692	0.392168	2493.15	14.4071	0.387727	2295.81	14.3214	0.394275	2310.84	14.3494	0.391949	2313.94	14.3564	0.391171	2322	14.3686	0.389897	2336.66	14.3887	0.387772	2385.67	14.431	0.38399	2287.56	14.3216	0.39414	2287.49	14.3498	0.391799	2286.29	14.3569	0.391019	2286.04
666	2296.91	14.5139	0.419893	2275.81	14.5284	0.40935	2305.1	14.5469	0.408341	2312.63	14.5517	0.407932	2328.14	14.5603	0.407204	2356.63	14.5752	0.405851	2442.69	14.609	0.403027	2261.27	14.5317	0.406957	2279.32	14.5542	0.405792	2283.6	14.5601	0.40536	2293.13	14.5702	0.404622	2310.24	14.5873	0.403331	2362.43	14.624	0.400953	2250.68	14.5332	0.405893	2255.73	14.5575	0.404666	2256.29	14.5638	0.404232	2258.74
667	2031.31	14.4294	0.367109	2018.86	14.4416	0.358414	2049.23	14.4581	0.357284	2056.86	14.4624	0.356811	2072.87	14.4702	0.355968	2102.08	14.484	0.354369	2190.25	14.5164	0.350773	1997.32	14.4482	0.353676	2015.95	14.4734	0.352121	2020.08	14.4797	0.351558	2029.91	14.4908	0.350616	2047.19	14.5093	0.349	2099.7	14.5483	0.346041	1988.85	14.4487	0.353311	1992.96	14.4745	0.351728	1992.98	14.4811	0.351163	1994.83
668	3159.17	14.1483	0.403476	3119.56	14.1628	0.392137	3166.26	14.182	0.390977	3178.13	14.187	0.390506	3202.68	14.1957	0.38969	3248.12	14.2107	0.388208	3387.75	14.2439	0.385247	3085.57	14.1679	0.388171	3110.93	14.1935	0.386772	3116.82	14.1999	0.386285	3130.41	14.211	0.3855	3155.26	14.229	0.384214	3233.7	14.2656	0.382159	3064.49	14.1701	0.386455	3067.88	14.1985	0.384978	3067.62	14.2055	0.384507	3069.53
669	2035.53	14.6028	0.412279	2016.07	14.6194	0.400565	2041.15	14.6427	0.398592	2047.3	14.6488	0.397883	2060.64	14.6594	0.39667	2084.92	14.6777	0.394515	2159.07	14.7187	0.390129	2001.44	14.6238	0.397492	2015.49	14.6529	0.395142	2018.44	14.6604	0.394368	2026.01	14.6731	0.393093	2039.27	14.6944	0.390963	2080.66	14.739	0.387132	1991.27	14.6259	0.396007	1993.93	14.6578	0.393495	1993.61	14.6659	0.392706	1995.05
670	2634.63	14.5105	0.409916	2612.79	14.5244	0.399926	2643.23	14.5427	0.398712	2650.83	14.5475	0.398227	2666.85	14.5561	0.397369	2696	14.5711	0.395772	2784.17	14.6056	0.392339	2595.52	14.5282	0.397177	2613.47	14.5514	0.395722	2617.42	14.5574	0.395189	2626.79	14.5679	0.394283	2643.22	14.5856	0.392695	2693.52	14.6239	0.389676	2582.63	14.5306	0.395419	2588.86	14.5569	0.39383	2589.42	14.5636	0.393286	2592.5
671	3181.63	14.8441	0.43021	3145.69	14.8601	0.419195	3186.91	14.8794	0.418348	3197.87	14.8845	0.418012	3219.83	14.8935	0.417411	3260.67	14.9089	0.416299	3384.67	14.9435	0.414046	3126.58	14.8625	0.417589	3148.88	14.8844	0.416658	3154.43	14.8902	0.416314	3166.21	14.9002	0.41572	3187.82	14.9172	0.414672	3254.84	14.9537	0.412751	3118.24	14.862	0.417934	3121.52	14.8834	0.41702	3121.57	14.889	0.416677	3122.77
672	2055.78	14.0311	0.4071	2036.21	14.0454	0.395606	2063.45	14.0656	0.393916	2070.02	14.0708	0.393269	2084.39	14.08	0.392168	2110.35	14.0957	0.3902	2189.09	14.1308	0.386237	2021.67	14.049	0.392688	2037.66	14.0741	0.390708	2040.96	14.0805	0.390013	2049.38	14.0914	0.388875	2063.94	14.1095	0.386958	2108.53	14.1476	0.383553	2012.58	14.0504	0.391627	2016.84	14.0772	0.389556	2016.78	14.0839	0.388854	2018.82
673	2179.41	14.3897	0.414191	2165.2	14.403	0.404331	2190.33	14.4215	0.402851	2196.49	14.4264	0.402273	2209.76	14.435	0.401262	2233.7	14.4501	0.399392	2305.63	14.4852	0.395337	2146.4	14.4097	0.399403	2162.47	14.437	0.397401	2165.84	14.4439	0.396726	2174.42	14.4558	0.395617	2189.09	14.4756	0.393764	2232.7	14.5169	0.390504	2136.23	14.4121	0.397597	2142.59	14.4426	0.395438	2143.15	14.4502	0.394757	2146.53
674	2391.08	14.6459	0.42931	2368.87	14.6608	0.418752	2395.44	14.6813	0.41708	2402.06	14.6867	0.416456	2416.06	14.6962	0.415372	2441.78	14.7129	0.413392	2521.17	14.7511	0.40918	2349.46	14.6658	0.415177	2363.47	14.693	0.413083	2366.44	14.7	0.412379	2373.91	14.712	0.411205	2387.28	14.7323	0.409213	2430.48	14.7754	0.405554	2339.75	14.6672	0.414201	2341.9	14.6962	0.412005	2341.47	14.7036	0.411289	2342.52
675	2146.88	14.3497	0.457343	2132.58	14.3619	0.44804	2153.54	14.379	0.446449	2158.7	14.3836	0.445836	2169.67	14.3917	0.444759	2189.67	14.4061	0.44275	2250.94	14.4404	0.438256	2114.47	14.368	0.443396	2126.19	14.3934	0.441205	2128.57	14.3999	0.440458	2134.74	14.4112	0.439212	2145.55	14.4303	0.437083	2179.98	14.4715	0.433116	2108.62	14.3686	0.442953	2111.67	14.3947	0.440712	2111.55	14.4015	0.439957	2112.97
676	2542.26	14.2379	0.404833	2514.64	14.252	0.394075	2546.65	14.2707	0.392875	2554.61	14.2756	0.392388	2571.38	14.2842	0.39154	2602.06	14.2991	0.389985	2695.8	14.3327	0.386775	2496.16	14.2554	0.391452	2513.9	14.2786	0.390056	2517.77	14.2845	0.389539	2526.98	14.2947	0.388673	2543.33	14.3119	0.387175	2594.59	14.3484	0.384452	2489.53	14.2554	0.3915	2493.9	14.2784	0.390107	2493.96	14.2843	0.389591	2495.78
677	2058.27	14.0693	0.38334	2034.07	14.0843	0.371531	2065.2	14.1054	0.369873	2072.79	14.1108	0.369238	2089.21	14.1202	0.368162	2119.19	14.1363	0.366255	2211.1	14.1719	0.362483	2021.03	14.0866	0.369742	2038.69	14.1107	0.367915	2042.45	14.1168	0.367252	2051.67	14.1273	0.366155	2068.03	14.1449	0.36428	2119.57	14.1823	0.360846	2013.35	14.0866	0.369711	2015.79	14.1108	0.367882	2015.25	14.1169	0.367218	2016.09
678	2306.42	14.0762	0.396773	2282.29	14.0905	0.385502	2313.52	14.1103	0.383964	2321.11	14.1154	0.383364	2337.54	14.1244	0.382337	2367.38	14.1399	0.380491	2458.42	14.1745	0.376754	2265.48	14.0939	0.382801	2283.16	14.1183	0.381015	2286.85	14.1244	0.380374	2296.1	14.1351	0.379316	2312.29	14.1528	0.377519	2362.65	14.1902	0.374289	2253	14.0959	0.381209	2257.39	14.1229	0.379299	2257.3	14.1297	0.37865	2259.4
679	2244.87	14.6079	0.390741	2221.89	14.6236	0.379769	2252.13	14.6441	0.378561	2259.77	14.6494	0.378089	2275.78	14.6588	0.377262	2305.06	14.675	0.375752	2393.68	14.7113	0.372655	2202.03	14.6288	0.376144	2219.44	14.6558	0.374673	2223.39	14.6626	0.374171	2232.73	14.6744	0.373343	2249.28	14.6939	0.371966	2299.66	14.734	0.36962	2190.63	14.6307	0.374824	2195.12	14.66	0.373273	2195.41	14.6674	0.372775	2197.79
680	2271.93	14.4264	0.425771	2250.24	14.4419	0.41439	2277.11	14.4632	0.41266	2283.74	14.4688	0.412019	2297.96	14.4785	0.410916	2323.89	14.4954	0.408935	2403.15	14.5335	0.404874	2234.76	14.4457	0.411559	2249.76	14.4721	0.409519	2252.94	14.4789	0.408823	2260.9	14.4905	0.407668	2274.92	14.51	0.405712	2318.81	14.5515	0.402152	2226.75	14.4464	0.411009	2229.76	14.4738	0.408913	2229.5	14.4808	0.408211	2230.9
681	2457.55	14.3821	0.383843	2430.42	14.3968	0.37321	2460.7	14.4188	0.370986	2467.85	14.4245	0.370176	2483.72	14.4346	0.368794	2512.82	14.4521	0.366312	2604.73	14.4923	0.361065	2410.34	14.4008	0.370314	2424.62	14.4285	0.367634	2427.18	14.4356	0.366722	2434.67	14.4478	0.365212	2448.04	14.4683	0.362635	2494.38	14.5126	0.357722	2398.13	14.4024	0.36911	2397.98	14.4325	0.366259	2396.44	14.4401	0.365319	2396.18
682	2493.48	14.4793	0.381265	2468.47	14.4928	0.371649	2501	14.5103	0.370659	2509.19	14.5149	0.370242	2526.19	14.5231	0.369496	2557.35	14.5373	0.36809	2652.36	14.5702	0.365044	2445.02	14.4979	0.368071	2463	14.5216	0.366835	2467.01	14.5277	0.366377	2476.38	14.5383	0.365603	2493.08	14.5559	0.364262	2545.29	14.5932	0.361824	2436.43	14.4985	0.36764	2441.26	14.523	0.366379	2441.54	14.5292	0.36592	2443.7
683	2868.24	14.1574	0.431771	2840.11	14.172	0.420324	2880.73	14.1922	0.418665	2891	14.1975	0.418037	2912.52	14.2067	0.416961	2952.28	14.2226	0.415028	3074.6	14.2584	0.411099	2813.84	14.1771	0.41631	2838.51	14.2041	0.414258	2844.21	14.2109	0.413572	2857.58	14.2225	0.412459	2881.94	14.2418	0.410627	2958.8	14.2816	0.407517	2804.54	14.1764	0.416888	2806.39	14.2024	0.414886	2805.55	14.209	0.414204	2806.2
684	2459.89	13.97	0.355661	2432.89	13.9829	0.345324	2471.04	14.0024	0.343299	2480.03	14.0075	0.342526	2499.97	14.0164	0.341217	2536.42	14.0317	0.338866	2650.45	14.0668	0.333937	2407.76	13.9873	0.341718	2428.15	14.0134	0.3392	2432.03	14.0199	0.338319	2442.72	14.0311	0.336887	2461.79	14.0497	0.334475	2525.35	14.0889	0.33005	2397.72	13.9875	0.341587	2398.58	14.0138	0.339053	2396.98	14.0203	0.33817	2396.94
685	2420.68	14.7066	0.426324	2401.18	14.7215	0.415925	2427.33	14.7425	0.414032	2433.74	14.7481	0.413339	2447.56	14.7579	0.412136	2472.76	14.775	0.409945	2550.19	14.8148	0.405234	2384.37	14.7261	0.412688	2399.1	14.7534	0.410343	2402.15	14.7605	0.409552	2409.99	14.7727	0.408229	2423.77	14.7933	0.405961	2467.67	14.838	0.401649	2375.88	14.7271	0.411981	2378.93	14.7558	0.409544	2378.61	14.7632	0.408739	2380.06
686	2531.09	14.2561	0.413891	2514.42	14.2671	0.405463	2541.76	14.2832	0.40393	2548.4	14.2875	0.403325	2562.62	14.2951	0.402259	2588.51	14.3087	0.400255	2668.13	14.3414	0.395663	2490.48	14.2732	0.400854	2505.12	14.2977	0.398686	2507.92	14.304	0.397921	2515.47	14.3149	0.39664	2528.64	14.3334	0.394423	2571.59	14.3737	0.390157	2488.12	14.2719	0.401835	2490.95	14.2946	0.39979	2490.41	14.3005	0.39905	2491.35
687	1684.61	14.2103	0.407863	1671.99	14.2241	0.397266	1691.55	14.2422	0.396149	1696.32	14.247	0.395689	1706.66	14.2553	0.394882	1725.13	14.2698	0.393393	1779.73	14.3026	0.390305	1661.48	14.2283	0.39407	1674.37	14.2517	0.392735	1677.14	14.2576	0.392245	1683.93	14.2679	0.391427	1695.43	14.2851	0.390029	1728.56	14.3213	0.387561	1658.85	14.2276	0.394575	1664.43	14.2502	0.393271	1665.13	14.2559	0.392783	1667.86
688	2092.88	13.9643	0.37038	2069.58	13.9783	0.358982	2102.06	13.9983	0.357396	2109.87	14.0034	0.356771	2126.95	14.0123	0.355713	2157.92	14.0276	0.353824	2252.38	14.0615	0.350052	2047.98	13.9835	0.354831	2066.85	14.0103	0.352897	2070.74	14.0169	0.352228	2080.76	14.0282	0.35116	2098.23	14.0466	0.349417	2152.03	14.0839	0.346532	2039.78	13.9838	0.354582	2043.69	14.011	0.35263	2043.37	14.0177	0.351962	2045.19
689	1781.3	14.1253	0.399663	1763.51	14.1399	0.38829	1789.03	14.1596	0.386929	1795.35	14.1647	0.38639	1808.84	14.1736	0.385464	1833.39	14.189	0.383794	1907.75	14.2231	0.380441	1750.22	14.1436	0.385355	1765.86	14.1682	0.383768	1769.34	14.1744	0.383199	1777.62	14.1851	0.382264	1792.23	14.2029	0.380686	1836.78	14.2399	0.377933	1739.51	14.1459	0.383609	1743.59	14.1733	0.381912	1743.78	14.1801	0.381344	1745.84
690	2881.1	14.6718	0.382446	2856.69	14.6852	0.373301	2899.33	14.7034	0.37199	2910.21	14.7082	0.371469	2932.59	14.7167	0.370545	2974.01	14.7318	0.368813	3101.43	14.7672	0.364958	2819.87	14.6925	0.368292	2842.04	14.7203	0.366468	2847.05	14.7273	0.365846	2858.9	14.7395	0.364812	2880.59	14.7597	0.363066	2950.91	14.8022	0.359926	2802.03	14.6944	0.366992	2802.63	14.7246	0.365056	2801.55	14.7322	0.364428	2801.77
691	2206.93	14.4522	0.362773	2187.21	14.4651	0.353697	2217.23	14.4845	0.351772	2224.45	14.4896	0.351045	2240.1	14.4987	0.349785	2268.82	14.5147	0.347467	2358.73	14.5524	0.342308	2161.56	14.4714	0.349255	2175.49	14.4999	0.346621	2178.02	14.5071	0.345724	2185.32	14.5196	0.344239	2198.43	14.5405	0.34171	2243.89	14.5854	0.336906	2150.7	14.4727	0.34834	2150.02	14.503	0.345579	2148.43	14.5106	0.34466	2147.85
692	2015.18	14.576	0.42346	2002.15	14.5904	0.413183	2022.19	14.6098	0.411721	2027.04	14.6149	0.411161	2037.66	14.624	0.410178	2056.6	14.6398	0.408369	2112.78	14.6763	0.404497	1992.08	14.5941	0.410511	2005.08	14.6184	0.408764	2007.8	14.6247	0.408146	2014.65	14.6356	0.407097	2026.2	14.6542	0.40527	2059.94	14.6945	0.401775	1987.37	14.5948	0.410031	1993.55	14.6199	0.408238	1994.29	14.6264	0.407612	1997.38
693	2631.13	14.2299	0.352568	2598.48	14.2441	0.342031	2638.94	14.2637	0.340632	2648.82	14.2687	0.34007	2669.94	14.2777	0.3391	2708.65	14.293	0.337336	2828.3	14.3276	0.333682	2576.56	14.2473	0.339645	2597.69	14.2711	0.338031	2602.09	14.2772	0.337428	2612.92	14.2877	0.33642	2632.28	14.3052	0.334675	2694.88	14.3426	0.331407	2568.31	14.2471	0.33979	2571.09	14.2707	0.338188	2570.32	14.2767	0.337586	2571.03
694	1669.85	13.9795	0.392976	1653.72	13.9934	0.381679	1676.59	14.0141	0.379642	1682	14.0194	0.37888	1694.05	14.0287	0.377593	1715.84	14.0448	0.375303	1782.59	14.0809	0.370634	1640.5	13.9975	0.378356	1653.79	14.024	0.375906	1656.4	14.0306	0.375065	1663.43	14.042	0.373699	1675.61	14.0608	0.371414	1713.8	14.1005	0.367321	1633.94	13.9981	0.37784	1636.66	14.0255	0.375333	1636.27	14.0323	0.374486	1637.52
695	2854.7	14.2105	0.464165	2830.32	14.2241	0.453435	2860.46	14.242	0.452141	2868.03	14.2468	0.45163	2883.89	14.2552	0.450737	2912.86	14.2697	0.449093	3000.79	14.3031	0.445655	2808.35	14.229	0.449528	2826.01	14.2533	0.447911	2829.91	14.2596	0.447352	2839.29	14.2703	0.446428	2855.83	14.2882	0.444878	2906.6	14.3259	0.442203	2796.71	14.2307	0.448165	2802.43	14.2572	0.446452	2802.9	14.2639	0.445892	2805.86
696	2649.84	14.5681	0.388199	2619.63	14.584	0.377035	2664.27	14.6042	0.37597	2675.92	14.6095	0.375546	2699.68	14.6188	0.374802	2743.78	14.6347	0.373444	2878.31	14.6701	0.370701	2600.91	14.5869	0.374955	2629.32	14.6108	0.373759	2636.39	14.617	0.37332	2651.54	14.6276	0.372578	2679.45	14.6454	0.371293	2766.08	14.6831	0.36897	2585.92	14.5876	0.374506	2589.52	14.6123	0.373284	2589.51	14.6186	0.372845	2591.01
697	1936.04	14.1771	0.38773	1918.49	14.1923	0.376088	1948.17	14.2135	0.374407	1955.45	14.219	0.373768	1971.22	14.2286	0.372682	1999.81	14.2451	0.370748	2086.11	14.2816	0.366879	1905.14	14.196	0.373236	1924.8	14.2223	0.371279	1929.16	14.2288	0.370598	1939.65	14.2402	0.369482	1958.09	14.2591	0.367611	2013.89	14.2984	0.3643	1894.15	14.1975	0.372035	1898.86	14.2259	0.369977	1898.96	14.2329	0.36929	1901.3
698	3300.4	14.4351	0.461595	3272.93	14.4485	0.451529	3309.87	14.4657	0.450399	3319.41	14.4703	0.449946	3338.86	14.4784	0.449139	3374.76	14.4927	0.447629	3484.19	14.5257	0.444374	3248.16	14.4527	0.448317	3268.34	14.4753	0.446927	3273	14.4812	0.446427	3283.58	14.4914	0.445579	3302.67	14.5087	0.444106	3362.56	14.5459	0.441389	3231.98	14.4548	0.446751	3236.1	14.48	0.445253	3236.14	14.4864	0.444746	3238.1
699	2932.36	14.7071	0.413964	2899.21	14.7228	0.403016	2938.5	14.743	0.401847	2948.68	14.7483	0.401393	2969.49	14.7576	0.400596	3008.08	14.7737	0.399134	3126.45	14.8099	0.396123	2876.71	14.7265	0.400497	2897.81	14.7511	0.39914	2902.83	14.7574	0.39866	2914.02	14.7684	0.39785	2934.51	14.7869	0.396456	2999.5	14.8262	0.393929	2862.42	14.7277	0.399614	2864.8	14.7539	0.398197	2864.47	14.7606	0.397715	2865.46
700	2252.49	14.3411	0.394449	2238.96	14.3528	0.385755	2267.61	14.3691	0.384494	2274.73	14.3734	0.383977	2289.78	14.3811	0.383061	2317.16	14.3947	0.38133	2399.96	14.4271	0.377419	2214.33	14.3604	0.38015	2231.55	14.3868	0.37832	2235.2	14.3934	0.377684	2244.32	14.4049	0.376635	2260.15	14.424	0.374866	2308.37	14.464	0.371715	2212.12	14.3586	0.381507	2216.06	14.3825	0.379797	2215.96	14.3886	0.379176	2217.63
701	2317.98	14.404	0.407658	2299.59	14.418	0.397399	2327.85	14.4366	0.396138	2334.88	14.4415	0.395636	2349.79	14.4502	0.394752	2376.85	14.4652	0.393118	2458.25	14.4997	0.389651	2282.24	14.4227	0.39395	2299.24	14.4473	0.392394	2302.95	14.4537	0.39184	2311.92	14.4646	0.390914	2327.5	14.4828	0.389328	2374.39	14.5215	0.386455	2272.66	14.4242	0.392821	2278.32	14.4508	0.391183	2278.77	14.4576	0.390624	2281.58
702	2434.41	14.4502	0.428342	2410.59	14.4652	0.417266	2441.2	14.4839	0.416338	2449.1	14.4888	0.415959	2465.33	14.4975	0.415289	2495.12	14.5124	0.414052	2584.66	14.5458	0.41155	2394.04	14.4687	0.414671	2411.81	14.4917	0.413604	2416.02	14.4976	0.413214	2425.44	14.5079	0.412559	2442.24	14.525	0.411436	2492.88	14.5611	0.409494	2385.8	14.4692	0.414304	2390.46	14.4928	0.41322	2390.9	14.4989	0.412831	2393.11
703	2000.37	14.3138	0.389305	1981.24	14.3295	0.377667	2012.09	14.3519	0.375765	2019.7	14.3577	0.375063	2036.11	14.3679	0.37387	2066.09	14.3852	0.371751	2157.65	14.424	0.367472	1964.45	14.3344	0.374073	1984.21	14.3634	0.371768	1988.62	14.3707	0.371002	1999.31	14.3831	0.369757	2018.36	14.4037	0.3677	2077.34	14.4461	0.364117	1951.74	14.3362	0.372714	1954.72	14.3677	0.370279	1954.35	14.3755	0.369506	1955.94
704	2370.45	14.4359	0.433243	2351.9	14.4492	0.423383	2378.05	14.4673	0.42197	2384.56	14.4721	0.421419	2398.3	14.4806	0.420448	2423.39	14.4955	0.418647	2499.92	14.5304	0.414726	2332.68	14.4545	0.419497	2347.44	14.4795	0.417677	2350.6	14.4859	0.417043	2358.37	14.497	0.415983	2372.07	14.5158	0.414166	2414.98	14.5559	0.410816	2320.54	14.4571	0.417559	2324.65	14.4855	0.415566	2324.75	14.4927	0.414918	2326.87
705	2314.5	14.8251	0.411787	2294.85	14.8396	0.401875	2322.59	14.8583	0.400761	2329.71	14.8632	0.40032	2344.37	14.872	0.399531	2371.29	14.8874	0.398056	2452.89	14.9227	0.394865	2274.41	14.8454	0.397928	2290.3	14.8713	0.396499	2293.97	14.8779	0.396008	2302.47	14.8895	0.395183	2317.63	14.9087	0.393781	2364.22	14.9492	0.391287	2267.64	14.8456	0.397805	2271.52	14.8717	0.396366	2271.75	14.8784	0.395875	2273.61
706	2065.96	14.175	0.406146	2046.54	14.1891	0.395234	2072.5	14.2088	0.393648	2078.8	14.214	0.393035	2092.45	14.223	0.39198	2117.22	14.2386	0.39007	2192.65	14.2739	0.386123	2032.77	14.1925	0.392648	2047.55	14.2167	0.390797	2050.61	14.2228	0.390133	2058.31	14.2335	0.389029	2071.74	14.2514	0.38713	2113.47	14.2898	0.383611	2025.68	14.1931	0.392172	2029.37	14.2181	0.390276	2029.27	14.2244	0.389607	2030.9
707	2114.16	14.1926	0.382763	2094.76	14.2063	0.372342	2124.18	14.2266	0.370344	2131.25	14.232	0.369594	2146.73	14.2413	0.368312	2174.96	14.2575	0.366	2262.24	14.2947	0.361109	2074.79	14.2116	0.368295	2091.84	14.2395	0.365742	2095.29	14.2465	0.364877	2104.38	14.2586	0.363464	2120.47	14.2786	0.361094	2172.25	14.3209	0.356787	2069.88	14.2106	0.369075	2071.81	14.237	0.366619	2070.99	14.2437	0.36577	2071.66
708	2923.62	14.3295	0.417718	2892.72	14.3432	0.407483	2927.4	14.3622	0.405915	2935.99	14.3672	0.405309	2954.07	14.376	0.404257	2987.47	14.3914	0.402325	3091.81	14.427	0.398196	2872.59	14.3461	0.405286	2889.55	14.369	0.403464	2893.06	14.375	0.402803	2901.67	14.3853	0.401681	2917.29	14.4029	0.399709	2969.79	14.4417	0.39585	2863.39	14.3464	0.405092	2864.38	14.3697	0.40325	2863.31	14.3757	0.402584	2863.14
709	2594.68	14.3335	0.393716	2566.07	14.3479	0.383004	2602.05	14.3668	0.3819	2611.14	14.3717	0.381449	2630.06	14.3804	0.380657	2664.81	14.3954	0.379199	2770.8	14.4291	0.376194	2546.5	14.3513	0.380476	2566.81	14.3745	0.3792	2571.42	14.3804	0.378724	2582.02	14.3907	0.377922	2601.04	14.4079	0.376532	2660.37	14.4444	0.374004	2538.13	14.3514	0.380438	2542.33	14.3746	0.37916	2542.37	14.3805	0.378684	2544.08
710	2489.82	14.0753	0.379793	2462.56	14.0896	0.368505	2497.95	14.1115	0.366234	2506.31	14.1171	0.365402	2524.96	14.1269	0.364001	2558.96	14.1439	0.361517	2664.98	14.182	0.356431	2439.39	14.0942	0.36496	2457.65	14.1225	0.362187	2461.07	14.1296	0.361257	2470.83	14.1417	0.35975	2488.02	14.1618	0.357243	2544.73	14.2038	0.352739	2428.39	14.0949	0.364399	2429.07	14.1242	0.361556	2427.52	14.1315	0.360617	2427.68
711	2845.91	14.1908	0.376301	2813.71	14.2043	0.366043	2851.38	14.224	0.364249	2860.39	14.2291	0.363561	2879.99	14.2382	0.36238	2915.94	14.2539	0.360237	3028.7	14.2899	0.355694	2787.01	14.2087	0.362725	2805.51	14.2345	0.360516	2809.02	14.241	0.359738	2818.59	14.2523	0.358454	2835.76	14.2712	0.356262	2893.97	14.3115	0.352173	2768.77	14.2112	0.360824	2770.22	14.2404	0.358411	2768.94	14.2477	0.357609	2769.52
712	2628.56	14.729	0.434653	2605.41	14.7443	0.423971	2634.78	14.765	0.422315	2642.16	14.7705	0.421701	2657.7	14.7801	0.420632	2686.24	14.797	0.418684	2773.89	14.8357	0.414553	2589.89	14.7475	0.421675	2606.46	14.7726	0.419746	2610.12	14.7791	0.419076	2618.86	14.7904	0.41794	2634.49	14.8097	0.415964	2684.16	14.8517	0.412148	2582.46	14.7476	0.421641	2585.32	14.7727	0.419708	2585.02	14.7792	0.419037	2586.17
713	1742.83	14.0591	0.412508	1732.42	14.0722	0.402077	1751.03	14.0914	0.400191	1755.3	14.0964	0.399475	1765.14	14.1052	0.398248	1782.38	14.1205	0.396024	1833.3	14.1559	0.391314	1722.68	14.0766	0.398583	1735.67	14.1019	0.396239	1738.14	14.1083	0.395425	1744.97	14.1194	0.394084	1756.12	14.138	0.391805	1788.1	14.1777	0.387584	1719.12	14.0768	0.398384	1725.84	14.1025	0.396017	1726.52	14.109	0.395199	1729.9
714	2423.05	14.2119	0.447211	2405.67	14.2241	0.437712	2431.66	14.2406	0.436388	2438.13	14.245	0.435857	2451.73	14.2528	0.43492	2476.56	14.2666	0.433164	2552.15	14.299	0.429297	2383.8	14.2302	0.432968	2398.83	14.2547	0.431174	2402.02	14.2609	0.43055	2409.94	14.2718	0.429514	2423.86	14.2899	0.427757	2467.12	14.3284	0.424613	2379.09	14.2298	0.433281	2383.13	14.2537	0.431515	2383.17	14.2599	0.430893	2384.99
715	1768.56	14.0339	0.452899	1752.24	14.0482	0.441292	1771.34	14.0685	0.439304	1775.92	14.0739	0.438572	1785.99	14.0832	0.437326	1804.24	14.0993	0.435103	1860.24	14.1357	0.430571	1739.89	14.0523	0.437874	1750.8	14.0785	0.43547	1752.97	14.0851	0.434663	1758.78	14.0965	0.433345	1768.87	14.1155	0.431144	1800.6	14.1556	0.42724	1735.23	14.0525	0.437705	1737.95	14.079	0.435283	1737.77	14.0857	0.434473	1739.07
716	2497.84	14.1257	0.418462	2475.37	14.1384	0.408428	2505.33	14.1571	0.406563	2512.59	14.1621	0.405854	2528.24	14.1707	0.404633	2556.95	14.1859	0.402403	2646.46	14.2213	0.397594	2452.74	14.1435	0.404466	2468.81	14.1692	0.402059	2472.01	14.1758	0.401231	2480.47	14.1871	0.399865	2495.65	14.2061	0.397545	2546.07	14.2468	0.39324	2442.44	14.1444	0.403697	2444.24	14.1716	0.401198	2443.37	14.1784	0.400356	2444.07
717	2081.7	14.3073	0.406357	2061.22	14.3214	0.39578	2087.93	14.3406	0.394384	2094.57	14.3456	0.393835	2108.61	14.3544	0.392881	2134.33	14.3698	0.391133	2213.1	14.4047	0.387474	2047.49	14.3245	0.393411	2063.05	14.3479	0.391793	2066.47	14.3538	0.391201	2074.58	14.3643	0.390203	2089.04	14.3818	0.388465	2134.61	14.4198	0.38518	2040.8	14.3247	0.393279	2044.16	14.3483	0.391649	2044.11	14.3543	0.391055	2045.49
718	2130.95	14.1144	0.358492	2107.16	14.1287	0.347487	2139.5	14.1495	0.345677	2147.2	14.1548	0.344984	2164.19	14.1642	0.343807	2195.05	14.1803	0.341702	2290.1	14.2163	0.337398	2089.82	14.1323	0.344733	2107.9	14.158	0.342614	2111.5	14.1644	0.34186	2120.95	14.1756	0.340623	2137.51	14.1941	0.338524	2190.29	14.2332	0.334674	2081.67	14.1325	0.344535	2084.55	14.1586	0.342395	2083.88	14.1651	0.341639	2084.98
719	2073.13	14.1088	0.413906	2055.06	14.1224	0.403219	2082.04	14.1406	0.401941	2088.73	14.1454	0.401424	2102.95	14.1538	0.400526	2128.79	14.1683	0.398879	2206.88	14.2013	0.395467	2041.56	14.1257	0.400611	2058.05	14.1482	0.399122	2061.69	14.1539	0.398568	2070.31	14.1639	0.397641	2085.46	14.1808	0.396035	2131.6	14.2167	0.393086	2032.68	14.1268	0.399667	2037.46	14.1509	0.398111	2037.75	14.157	0.397552	2039.98
720	2439.52	14.3733	0.42366	2415.79	14.3883	0.412479	2445.28	14.4095	0.410628	2452.53	14.4151	0.409944	2468.11	14.4248	0.408769	2496.63	14.4416	0.406657	2584.59	14.4798	0.402282	2400.02	14.3915	0.410135	2415.67	14.4169	0.407996	2418.93	14.4235	0.407255	2427.14	14.4348	0.406016	2441.73	14.4539	0.403887	2488.65	14.4951	0.399868	2402.68	14.3876	0.413001	2403.67	14.4078	0.411219	2402.82	14.4132	0.410552	2402.68
721	1536.6	14.3225	0.406918	1528.53	14.3348	0.397742	1545.58	14.3511	0.396621	1549.76	14.3555	0.396154	1558.77	14.3632	0.395322	1574.93	14.3768	0.39375	1622.74	14.4088	0.390266	1518.65	14.3397	0.394017	1530.28	14.3626	0.392573	1532.77	14.3684	0.392038	1538.87	14.3786	0.391132	1549.22	14.3959	0.389551	1579.09	14.433	0.386582	1514.92	14.3401	0.393784	1520.13	14.3633	0.392323	1520.78	14.3692	0.391786	1523.35
722	1874.9	14.4789	0.359903	1858.58	14.4935	0.349693	1884.58	14.5151	0.34769	1890.77	14.5207	0.346945	1904.49	14.5306	0.345666	1929.31	14.5479	0.343354	2005.49	14.5875	0.338418	1839.65	14.4998	0.345241	1854.28	14.5304	0.342608	1857.11	14.538	0.341734	1864.95	14.5512	0.340306	1878.5	14.573	0.337924	1921.36	14.6185	0.33361	1832.51	14.5004	0.344842	1835.11	14.5318	0.34216	1834.54	14.5396	0.34128	1835.8
723	1628.46	14.0952	0.431372	1615.7	14.1081	0.42108	1633.64	14.1266	0.419341	1637.95	14.1315	0.418674	1647.36	14.1401	0.417523	1664.38	14.155	0.415422	1716.35	14.1898	0.410938	1606.91	14.1109	0.418828	1617.56	14.1333	0.416802	1619.72	14.1391	0.416069	1625.23	14.1492	0.414835	1634.79	14.1664	0.412673	1664.71	14.2042	0.408447	1601.02	14.1121	0.417884	1604.27	14.1362	0.415748	1604.29	14.1423	0.414994	1605.76
724	1714.98	14.4643	0.373977	1699.61	14.4791	0.363434	1721.46	14.4996	0.361913	1726.74	14.505	0.361326	1738.26	14.5144	0.360307	1759.02	14.5307	0.358453	1821.72	14.5677	0.354566	1686.45	14.4838	0.360075	1699.54	14.5106	0.358216	1702.24	14.5174	0.357567	1709.14	14.5291	0.35649	1720.99	14.5487	0.354661	1756.92	14.5897	0.351333	1681.86	14.4839	0.360019	1686.09	14.5108	0.358154	1686.27	14.5176	0.357505	1688.3
725	2672.51	14.039	0.426416	2639.12	14.0534	0.414809	2673.63	14.073	0.413329	2682.23	14.0781	0.412754	2700.32	14.087	0.41177	2733.8	14.1024	0.410003	2837.89	14.1366	0.406472	2620.75	14.056	0.412698	2638.53	14.0791	0.411036	2642.38	14.0849	0.410432	2651.59	14.0951	0.409428	2668.36	14.1122	0.407707	2723.26	14.1486	0.404585	2611.03	14.0564	0.412392	2612.55	14.0799	0.410706	2611.77	14.0859	0.410099	2612.06
726	1776.79	14.1617	0.430765	1761.5	14.1766	0.419082	1783.74	14.1977	0.417186	1789.16	14.2032	0.416486	1800.97	14.2128	0.415293	1822.36	14.2294	0.41317	1887.26	14.2666	0.408869	1752.54	14.1791	0.417129	1766.54	14.2036	0.415003	1769.56	14.2099	0.414258	1776.96	14.2207	0.41302	1789.95	14.2391	0.410897	1829.86	14.2786	0.406923	1745.56	14.1799	0.416484	1749.03	14.2055	0.414287	1749.02	14.2121	0.413532	1750.65
727	3153.4	14.3367	0.446614	3124.8	14.3501	0.436427	3161.13	14.3672	0.435404	3170.45	14.3717	0.434983	3189.53	14.3797	0.434232	3224.67	14.3938	0.432825	3331.59	14.426	0.42983	3097.1	14.3553	0.432479	3117.56	14.3788	0.431191	3122.3	14.3848	0.430734	3133.14	14.3953	0.429971	3152.63	14.4128	0.428678	3213.11	14.4495	0.426452	3090.62	14.3547	0.432883	3095.15	14.3776	0.431619	3095.3	14.3835	0.431162	3097.27
728	2011.57	14.4365	0.374808	1989.99	14.4516	0.364038	2019.89	14.4717	0.362749	2027.37	14.4769	0.362239	2043.13	14.4861	0.36135	2072.01	14.502	0.359729	2160.05	14.5377	0.356383	1970.15	14.4568	0.360333	1986.75	14.4835	0.358755	1990.44	14.4902	0.358206	1999.27	14.5019	0.357302	2015.01	14.521	0.355789	2063.88	14.5606	0.353171	1961.35	14.4575	0.359804	1964.15	14.4852	0.358191	1963.93	14.4921	0.357642	1965.22
729	2701.37	14.1844	0.439774	2674.15	14.1996	0.427774	2709.53	14.2196	0.426517	2718.51	14.2248	0.426029	2737.32	14.2339	0.425188	2771.74	14.2495	0.423681	2875.66	14.2838	0.420739	2658.52	14.2024	0.425642	2680.36	14.2258	0.42424	2685.46	14.2317	0.423737	2697.06	14.2421	0.4229	2717.78	14.2594	0.42148	2780.74	14.2957	0.419006	2644.24	14.2042	0.424179	2649.75	14.23	0.422691	2650.16	14.2365	0.422189	2652.92
730	2520.65	14.5995	0.400566	2491.95	14.6159	0.389037	2526.62	14.637	0.387847	2535.49	14.6425	0.387388	2553.9	14.6521	0.386589	2587.76	14.6686	0.385144	2690.58	14.7051	0.38226	2475.5	14.6187	0.387071	2494.61	14.6432	0.385744	2499.04	14.6495	0.385269	2509.14	14.6605	0.384468	2527.27	14.6788	0.383091	2583.28	14.7174	0.380609	2461.74	14.6207	0.385688	2465.33	14.6476	0.384275	2465.34	14.6545	0.383799	2467.07
731	2748.36	14.5252	0.43678	2720.24	14.5412	0.425083	2754.66	14.5632	0.423311	2763.36	14.569	0.422666	2781.67	14.5791	0.421556	2815.47	14.5965	0.419573	2919.71	14.6355	0.415545	2699.34	14.5456	0.421897	2719.13	14.5734	0.419777	2723.64	14.5805	0.419076	2734.37	14.5927	0.41792	2753.86	14.613	0.41599	2815.94	14.6557	0.412574	2683.84	14.5477	0.420396	2685.95	14.5781	0.418132	2685.4	14.5858	0.417421	2686.62
732	2529.31	14.5667	0.405189	2506.27	14.581	0.395085	2536.32	14.6004	0.393616	2543.78	14.6056	0.393049	2559.57	14.6147	0.392057	2588.45	14.6305	0.390228	2677.04	14.6671	0.386296	2485.23	14.586	0.391541	2501.84	14.612	0.389696	2505.39	14.6187	0.389056	2514.14	14.6303	0.387984	2529.68	14.6497	0.386147	2578.99	14.691	0.382747	2477.19	14.5864	0.391235	2480.58	14.613	0.389361	2480.35	14.6198	0.388717	2481.85
733	2002.26	14.5278	0.450084	1988.19	14.543	0.439	2008.49	14.5639	0.437196	2013.43	14.5694	0.436533	2024.21	14.5791	0.435389	2043.6	14.5959	0.433321	2101.72	14.6344	0.428994	1976.73	14.5474	0.435735	1989.84	14.5743	0.433534	1992.61	14.5812	0.432797	1999.61	14.5931	0.431573	2011.61	14.6131	0.429501	2047.41	14.6558	0.425708	1972.49	14.5473	0.435802	1977.35	14.574	0.433608	1977.74	14.5809	0.432872	1980.18
734	2627.53	14.0818	0.380069	2606.89	14.0926	0.371653	2640.1	14.1093	0.36975	2647.98	14.1137	0.369017	2665.17	14.1216	0.367751	2696.65	14.1355	0.365401	2795.41	14.1691	0.360061	2574.85	14.099	0.366628	2589.84	14.1252	0.363872	2592.32	14.1319	0.362922	2600.09	14.1433	0.361359	2613.96	14.1626	0.358693	2663.38	14.2042	0.353625	2565.22	14.0996	0.366201	2564.67	14.1266	0.363382	2562.77	14.1334	0.36242	2562.06
735	1905.47	14.1877	0.414292	1890.48	14.2	0.404855	1911.53	14.2178	0.403106	1916.58	14.2225	0.402432	1927.56	14.2309	0.401263	1947.51	14.2455	0.399105	2009.13	14.2802	0.394346	1874.04	14.2052	0.400819	1885.33	14.2303	0.39851	1887.46	14.2368	0.397706	1893.33	14.2479	0.396369	1903.55	14.2667	0.394076	1936.89	14.3073	0.389734	1872.26	14.2038	0.401861	1874.32	14.2271	0.399687	1873.86	14.2331	0.398908	1874.55
736	2439.31	14.0589	0.414568	2415.73	14.0724	0.403711	2445.35	14.0906	0.402479	2452.61	14.0954	0.401976	2468.14	14.1037	0.401104	2496.29	14.1181	0.399508	2581.44	14.1507	0.396235	2397.46	14.0765	0.400433	2415.11	14.1	0.398962	2418.89	14.106	0.398426	2428.13	14.1162	0.39754	2444.21	14.1333	0.396038	2493.09	14.1692	0.393415	2392.16	14.0763	0.400641	2397.95	14.0994	0.399184	2398.35	14.1053	0.398648	2401.02
737	2064.79	13.9897	0.430509	2044.86	14.0038	0.418991	2069.84	14.0249	0.416685	2075.77	14.0304	0.415849	2088.96	14.0399	0.414436	2112.97	14.0565	0.411929	2187.53	14.094	0.406792	2026.64	14.0089	0.414823	2040.14	14.0372	0.411927	2042.73	14.0444	0.410981	2050.03	14.0565	0.409455	2062.87	14.0766	0.406944	2104.55	14.1186	0.402549	2020.55	14.0088	0.414864	2021.9	14.0371	0.411973	2021.02	14.0442	0.411027	2021.61
738	2166.94	14.1096	0.377985	2144.68	14.1229	0.367657	2173.43	14.1411	0.366353	2180.38	14.1458	0.365818	2195.38	14.1542	0.364891	2222.6	14.1687	0.363191	2305.63	14.2016	0.359634	2127.67	14.1267	0.364718	2144.02	14.1499	0.363165	2147.38	14.1557	0.362585	2155.81	14.166	0.361618	2170.52	14.183	0.359951	2216.35	14.2192	0.356888	2118.85	14.1277	0.363871	2123.67	14.1524	0.362257	2123.77	14.1586	0.361671	2125.93
739	2284.95	14.6457	0.423139	2261.53	14.6621	0.411549	2289.4	14.6844	0.409834	2296.39	14.6903	0.409208	2311.19	14.7005	0.40813	2338.38	14.7182	0.406199	2421.8	14.7578	0.402269	2242.65	14.6672	0.407976	2257.89	14.6961	0.405885	2261.25	14.7035	0.405202	2269.54	14.7161	0.404082	2284.35	14.7371	0.402227	2331.06	14.7807	0.399001	2236.16	14.667	0.408117	2238.12	14.6957	0.406039	2237.67	14.703	0.405358	2238.59
740	2546	14.0031	0.400614	2521.22	14.0156	0.390485	2553.27	14.035	0.388284	2560.85	14.04	0.387464	2577.58	14.0489	0.386069	2608.29	14.0645	0.383547	2705.18	14.1006	0.378139	2496.66	14.0206	0.386512	2512.96	14.0471	0.383676	2515.96	14.0538	0.382712	2524.59	14.0654	0.381136	2540.12	14.0847	0.378475	2593.63	14.1261	0.373524	2484.19	14.0219	0.385469	2484.33	14.0503	0.382486	2482.75	14.0574	0.381499	2482.65
741	1948.08	14.6074	0.394352	1935.23	14.62	0.385526	1957.56	14.6366	0.384462	1963.15	14.641	0.384022	1974.89	14.6489	0.38323	1996.21	14.6628	0.38172	2060.32	14.6957	0.378317	1917.77	14.6265	0.38099	1931.44	14.6513	0.379539	1934.42	14.6577	0.379021	1941.62	14.6688	0.378146	1954.09	14.6873	0.37664	1991.55	14.7267	0.373875	1913.89	14.6261	0.381229	1918.71	14.6506	0.379796	1919.16	14.6568	0.37928	1921.45
742	2560.23	14.1113	0.408981	2533.59	14.1255	0.397808	2567.32	14.1454	0.396176	2575.57	14.1506	0.395549	2593.3	14.1596	0.394473	2625.71	14.1753	0.392538	2725.33	14.2105	0.388581	2510.48	14.1303	0.393999	2529.38	14.1567	0.391994	2533.36	14.1633	0.391307	2543.42	14.1747	0.390189	2561.25	14.1936	0.38833	2617.62	14.2327	0.385112	2503.73	14.1299	0.394311	2506.84	14.1558	0.392334	2506.34	14.1623	0.391649	2507.64
743	2017.1	13.996	0.391919	1995.82	14.0096	0.38093	2021.99	14.0303	0.378714	2028.11	14.0357	0.377894	2041.83	14.0451	0.376509	2066.8	14.0613	0.37404	2144.81	14.0982	0.368927	1979.76	14.0134	0.377932	1993.28	14.0395	0.37528	1995.74	14.046	0.374367	2002.82	14.0573	0.372874	2015.25	14.0763	0.370348	2056.55	14.1168	0.365663	1970.74	14.0145	0.377017	1972.05	14.0422	0.374245	1971.05	14.0491	0.373314	1971.52
744	2267.54	14.3946	0.40669	2247.84	14.4085	0.396505	2273.27	14.4287	0.394593	2279.34	14.434	0.393879	2292.68	14.4434	0.392647	2316.89	14.4597	0.390403	2391.66	14.4977	0.385575	2233.01	14.4121	0.393873	2246.68	14.4373	0.391582	2249.32	14.4438	0.390781	2256.41	14.4551	0.389435	2268.77	14.4742	0.387099	2308.78	14.5162	0.38254	2224.56	14.4133	0.39299	2227.45	14.4402	0.390582	2226.99	14.447	0.389759	2228.22
745	2397.75	14.3598	0.451077	2379.09	14.3726	0.441313	2404.24	14.3893	0.440213	2410.6	14.3938	0.439763	2423.8	14.4017	0.438962	2447.94	14.4155	0.437453	2521.07	14.4478	0.434167	2360.33	14.3777	0.437444	2375	14.4008	0.436037	2378.28	14.4068	0.435533	2385.98	14.4172	0.434684	2399.61	14.4346	0.433224	2441.44	14.4718	0.43059	2355.21	14.3776	0.43752	2359.76	14.4006	0.436118	2360.13	14.4066	0.435615	2362.23
746	2006.5	14.0866	0.39581	1986.62	14.1008	0.384602	2013.94	14.1204	0.383156	2020.59	14.1255	0.382585	2034.98	14.1344	0.381606	2061.04	14.1496	0.37984	2140.01	14.1838	0.376264	1968.91	14.1058	0.380706	1985.25	14.1318	0.378942	1988.72	14.1384	0.37833	1997.4	14.1496	0.377337	2012.48	14.168	0.375697	2058.29	14.2058	0.372931	1963.34	14.1056	0.380857	1967.69	14.1314	0.379104	1967.75	14.1379	0.378492	1969.8
747	3366.99	14.0467	0.391744	3322.31	14.0607	0.380572	3374.01	14.0797	0.379307	3387	14.0846	0.378792	3414.04	14.0932	0.377905	3464.17	14.108	0.376298	3619.59	14.1409	0.373064	3282.98	14.0658	0.376531	3309.45	14.0913	0.374993	3315.4	14.0977	0.374452	3329.47	14.1086	0.373579	3355.38	14.1265	0.372143	3439.38	14.1629	0.369793	3262.8	14.0673	0.375352	3264.35	14.0947	0.373753	3263.32	14.1014	0.373219	3264
748	1988.55	14.4743	0.428184	1972.44	14.4893	0.417222	1996.95	14.5088	0.415971	2003.16	14.5139	0.415484	2016.18	14.523	0.41463	2039.89	14.5386	0.413068	2111.01	14.5739	0.409845	1955.52	14.4953	0.412859	1970.69	14.5223	0.411278	1974.15	14.5291	0.410754	1982.35	14.5409	0.4099	1996.71	14.5603	0.408502	2039.29	14.6001	0.406211	1946.14	14.4972	0.411431	1950.84	14.5266	0.409763	1951.3	14.534	0.409245	1953.86
749	2118.33	14.4961	0.387674	2102.62	14.5113	0.376863	2129.13	14.5316	0.375539	2135.61	14.5369	0.375022	2149.7	14.5462	0.37412	2174.91	14.5622	0.372475	2249.52	14.5984	0.369072	2092.09	14.5141	0.374902	2108.87	14.5379	0.373408	2112.5	14.544	0.372861	2121.33	14.5546	0.371932	2136.4	14.5726	0.370309	2180.43	14.6112	0.367233	2082.18	14.5166	0.373098	2089.31	14.5436	0.371466	2090.12	14.5505	0.370907	2093.73
750	3069.11	14.7929	0.435982	3038.65	14.8077	0.425661	3077.58	14.8257	0.424813	3087.91	14.8305	0.424468	3108.56	14.8389	0.423845	3146.94	14.8537	0.422673	3263.49	14.8872	0.420199	3014.41	14.8117	0.422854	3035.42	14.8345	0.421848	3040.62	14.8404	0.421486	3051.77	14.8507	0.420866	3072.23	14.8681	0.419791	3135.78	14.9051	0.417875	3019.14	14.8075	0.425788	3021.2	14.8253	0.424949	3020.91	14.83	0.424605	3021.2
751	2117.89	14.4036	0.383096	2094.74	14.419	0.371978	2125.36	14.4395	0.370635	2133.02	14.4449	0.37011	2149.19	14.4543	0.3692	2178.79	14.4704	0.367552	2269.01	14.5064	0.364195	2075.45	14.4237	0.368553	2092.53	14.4504	0.366939	2096.32	14.4571	0.366379	2105.41	14.4686	0.365457	2121.59	14.4878	0.363916	2171.75	14.5272	0.361251	2063.77	14.4255	0.367246	2067.01	14.4544	0.365546	2066.88	14.4616	0.364987	2068.52
752	1979.21	14.4411	0.425039	1965.53	14.4562	0.413903	1987.94	14.4762	0.412549	1993.45	14.4815	0.412028	2005.38	14.4907	0.41112	2026.72	14.5066	0.40947	2089.62	14.5425	0.406084	1954.53	14.4602	0.41097	1969.25	14.4853	0.409368	1972.45	14.4917	0.40881	1980.28	14.5028	0.407879	1993.57	14.5214	0.406299	2031.8	14.5606	0.403479	1946.73	14.4623	0.409422	1953.46	14.49	0.407707	1954.34	14.4971	0.407145	1957.83
753	1952.64	14.5994	0.382746	1935.36	14.6147	0.372163	1961.3	14.6341	0.37113	1967.83	14.6392	0.370711	1981.59	14.6482	0.36997	2006.55	14.6637	0.368599	2081.14	14.6985	0.365753	1920.1	14.6195	0.368803	1935.98	14.6449	0.367556	1939.59	14.6513	0.367114	1948.04	14.6625	0.366376	1962.78	14.6811	0.365126	2006.33	14.7196	0.362958	1912.54	14.6205	0.36807	1917.86	14.6472	0.366785	1918.45	14.654	0.366344	1921.14
754	1758.48	14.4777	0.375122	1739.64	14.4941	0.363533	1766.34	14.5153	0.362352	1773.06	14.5207	0.361888	1787.25	14.5304	0.361085	1813.11	14.5468	0.359638	1890.85	14.5827	0.356774	1723.93	14.4991	0.359922	1740.35	14.5267	0.358517	1744.13	14.5336	0.358042	1752.99	14.5455	0.357271	1768.62	14.5648	0.356011	1815.28	14.6039	0.353976	1714.4	14.5008	0.358739	1718.69	14.5304	0.357276	1719.04	14.5377	0.35681	1721.33
755	2414.08	14.378	0.397814	2384.53	14.3942	0.38591	2419.99	14.4151	0.384754	2429.03	14.4205	0.384301	2447.85	14.43	0.383519	2482.46	14.4461	0.382115	2587.59	14.4813	0.379382	2361.89	14.399	0.382368	2382.09	14.4259	0.381008	2386.83	14.4326	0.38055	2397.75	14.4442	0.37981	2417.42	14.4631	0.378611	2477.58	14.5013	0.376727	2349.3	14.4004	0.381364	2353	14.4289	0.379958	2353.07	14.436	0.379508	2355.06
756	2215.47	14.6978	0.409627	2194.88	14.7133	0.398894	2224.43	14.7327	0.397855	2232.07	14.7379	0.397442	2247.77	14.7469	0.396711	2276.63	14.7626	0.39536	2363.61	14.7978	0.392561	2175.28	14.7186	0.395172	2192.34	14.7446	0.393895	2196.38	14.7513	0.39346	2205.57	14.7628	0.392739	2222	14.7818	0.391539	2271.63	14.821	0.389528	2162.1	14.7213	0.393323	2166.17	14.7505	0.391951	2166.53	14.7579	0.391526	2168.78
757	2788.96	14.7077	0.430943	2764.73	14.7225	0.420584	2798.64	14.7418	0.419246	2807.33	14.747	0.418732	2825.27	14.7561	0.417826	2858.33	14.7719	0.416154	2959.3	14.8083	0.412587	2738.08	14.7287	0.416191	2756.89	14.756	0.414449	2761.22	14.7631	0.413871	2771.4	14.7751	0.412916	2789.77	14.7952	0.411325	2847.24	14.837	0.408566	2721.81	14.7314	0.414291	2725.03	14.7621	0.412404	2724.93	14.7699	0.411825	2726.83
758	2316.25	14.7285	0.426839	2297.73	14.7431	0.416654	2324.57	14.7626	0.415204	2331.35	14.7678	0.414652	2345.55	14.777	0.413681	2371.58	14.793	0.411889	2450.9	14.8301	0.408031	2279.58	14.7484	0.41295	2295.52	14.7748	0.411109	2299.11	14.7816	0.410483	2307.63	14.7934	0.409435	2322.84	14.8132	0.407647	2370.17	14.8554	0.404366	2268.42	14.7504	0.411513	2272.29	14.7795	0.40954	2272.41	14.7869	0.408902	2274.43
759	2429.52	14.5513	0.415214	2410.06	14.5652	0.405282	2439.43	14.5832	0.404163	2446.88	14.588	0.403712	2462.39	14.5964	0.402908	2490.74	14.6112	0.401405	2576.39	14.6452	0.398165	2389.78	14.5707	0.401341	2407.83	14.5956	0.399914	2411.97	14.602	0.399413	2421.57	14.6131	0.398573	2438.6	14.6316	0.397142	2490.33	14.6706	0.394598	2381.35	14.5714	0.400833	2386.78	14.5972	0.399371	2387.29	14.6038	0.398869	2389.98
760	2284.12	14.2251	0.387895	2257.95	14.2401	0.376526	2290.67	14.2601	0.375276	2298.82	14.2652	0.374776	2316.07	14.2743	0.373915	2347.58	14.2898	0.372357	2443.42	14.3242	0.36924	2237.82	14.2445	0.373204	2256.44	14.27	0.371728	2260.56	14.2764	0.371206	2270.43	14.2875	0.370353	2287.94	14.3057	0.368931	2341.79	14.3431	0.366531	2229.39	14.2449	0.372919	2233.47	14.2709	0.371427	2233.47	14.2774	0.370906	2235.36
761	2123.48	14.1449	0.387181	2101.25	14.1599	0.375599	2133.82	14.1801	0.374238	2141.9	14.1854	0.373701	2159.14	14.1945	0.372781	2190.54	14.2102	0.37113	2285.57	14.2447	0.367853	2081.53	14.1649	0.371692	2101.85	14.1917	0.370056	2106.42	14.1984	0.369494	2117.32	14.2098	0.368591	2136.59	14.2285	0.367117	2194.87	14.2663	0.364719	2069.04	14.1667	0.370322	2073.91	14.1958	0.36861	2074.11	14.2029	0.368057	2076.66
762	2998.66	14.4608	0.41598	2963.51	14.4767	0.404415	3004.29	14.4974	0.403125	3014.73	14.5028	0.402629	3036.33	14.5123	0.40177	3076.25	14.5285	0.400219	3198.62	14.5647	0.397114	2935.88	14.4815	0.400898	2957.93	14.5083	0.399352	2963.07	14.5151	0.398832	2974.98	14.5267	0.397982	2996.65	14.546	0.39658	3064.75	14.5855	0.394253	2916.17	14.4842	0.398947	2919.16	14.5143	0.397286	2918.94	14.5218	0.396776	2920.76
763	2013.43	14.7168	0.46922	2000.29	14.7319	0.458419	2020.28	14.7524	0.45662	2025.26	14.758	0.455964	2035.91	14.7676	0.454824	2055.23	14.7844	0.45275	2113.46	14.8233	0.448338	1995	14.7323	0.458116	2006.73	14.7534	0.456276	2009.32	14.7591	0.45561	2015.43	14.7689	0.454457	2026.14	14.7861	0.452371	2058.86	14.8255	0.447984	1987.65	14.734	0.45691	1990.9	14.7573	0.45491	1991	14.7635	0.454209	1992.46
764	2565.43	14.5985	0.410357	2542.73	14.6129	0.400196	2570.26	14.6331	0.398482	2576.94	14.6385	0.397838	2591.39	14.6479	0.396717	2617.67	14.6643	0.394665	2698.59	14.7025	0.390242	2525.95	14.6167	0.397498	2540.9	14.6421	0.395435	2543.9	14.6487	0.394714	2551.67	14.6601	0.393497	2565.27	14.6794	0.391379	2608.93	14.7217	0.387268	2517.83	14.6176	0.396906	2521.39	14.6441	0.394773	2521.12	14.6509	0.394039	2522.67
765	2224.09	14.4821	0.443688	2203.97	14.4962	0.433297	2227.88	14.5147	0.431988	2233.91	14.5197	0.431478	2246.48	14.5284	0.430579	2269.54	14.5435	0.428919	2340.05	14.5784	0.425386	2188.8	14.5001	0.430413	2202.05	14.5236	0.428839	2204.98	14.5298	0.428279	2211.91	14.5404	0.427332	2224.26	14.5583	0.42569	2263.18	14.597	0.422625	2184.75	14.4995	0.430827	2187.84	14.5224	0.429288	2187.85	14.5283	0.428733	2189.12
766	1542.03	13.9506	0.409273	1534.94	13.9618	0.400082	1552.59	13.9784	0.398359	1556.73	13.9828	0.397683	1566.05	13.9906	0.396513	1582.59	14.0043	0.394351	1631.75	14.0367	0.38957	1522.33	13.9687	0.394417	1535.2	13.9951	0.391945	1537.68	14.0017	0.391103	1544.48	14.0131	0.389736	1555.66	14.0319	0.387458	1587.8	14.0715	0.383409	1518.99	13.9686	0.394501	1524.93	13.9948	0.392038	1525.44	14.0014	0.391197	1528.42
767	2387.8	14.0583	0.421297	2363	14.0719	0.410325	2391.78	14.0909	0.408783	2398.81	14.0959	0.408181	2413.87	14.1046	0.407146	2441.39	14.1197	0.405272	2526.11	14.1538	0.40141	2344.89	14.0757	0.407286	2360.62	14.0998	0.405449	2363.87	14.1059	0.404795	2372.07	14.1165	0.403715	2386.58	14.1342	0.401876	2432.87	14.1717	0.398558	2335.9	14.0766	0.406556	2339.35	14.1019	0.404657	2339.1	14.1083	0.403997	2340.62
768	1839.41	14.3191	0.421257	1820.34	14.3344	0.409756	1843.77	14.3541	0.408585	1849.69	14.3593	0.408122	1862.09	14.3683	0.407318	1884.76	14.3839	0.405861	1953.25	14.4183	0.402953	1805.9	14.3388	0.40641	1819.78	14.3641	0.405023	1822.96	14.3705	0.404543	1830.39	14.3816	0.403757	1843.55	14.3999	0.402453	1883.41	14.4375	0.400295	1799.65	14.3393	0.406056	1803.4	14.3652	0.40465	1803.68	14.3717	0.404172	1805.55
769	3099.25	14.18	0.410173	3065.3	14.1939	0.39937	3110.01	14.2126	0.398121	3121.35	14.2174	0.397618	3144.84	14.226	0.396742	3188.26	14.2408	0.395138	3321.79	14.2742	0.391832	3029.03	14.2	0.394661	3053.31	14.2264	0.393073	3058.9	14.233	0.392533	3071.99	14.2444	0.391662	3095.9	14.263	0.390241	3171.64	14.3009	0.387945	3011.8	14.2014	0.393542	3014.3	14.2297	0.391891	3013.74	14.2367	0.391357	3015.08
770	1956.29	14.3941	0.462829	1939.05	14.41	0.450759	1960.36	14.4311	0.449205	1965.69	14.4366	0.448632	1977.04	14.4463	0.447646	1997.65	14.4629	0.445889	2059.56	14.5	0.442398	1926.87	14.4141	0.447664	1939.78	14.4404	0.445832	1942.64	14.4471	0.445224	1949.59	14.4587	0.444227	1961.71	14.478	0.442574	1997.99	14.5181	0.439755	1918.33	14.4162	0.446044	1922.69	14.4452	0.444087	1923.09	14.4526	0.443478	1925.44
771	3076.51	14.6353	0.414497	3049.6	14.6493	0.404645	3087.37	14.6673	0.403568	3097.03	14.6721	0.403132	3116.93	14.6805	0.402354	3153.49	14.6953	0.400894	3264.6	14.7294	0.397736	3024.52	14.654	0.401353	3045.45	14.6778	0.400019	3050.25	14.6839	0.399539	3061.25	14.6947	0.398724	3080.94	14.7127	0.397308	3142.09	14.7512	0.394694	3009.21	14.656	0.399927	3014.16	14.6823	0.398498	3014.39	14.689	0.398013	3016.79
772	3153.94	14.5587	0.377852	3112.18	14.5742	0.36706	3160.75	14.5945	0.365834	3173.18	14.5998	0.36535	3198.71	14.6091	0.364503	3246.19	14.6252	0.362955	3393.35	14.6612	0.35976	3079.72	14.5786	0.363943	3103.85	14.6046	0.36248	3109.42	14.6112	0.361963	3122.16	14.6226	0.361102	3145.77	14.6415	0.35964	3222.89	14.6811	0.357044	3062.81	14.5797	0.363174	3063.19	14.6071	0.36166	3062.06	14.614	0.361142	3061.9
773	2021.5	14.2695	0.426856	2006.33	14.2843	0.415552	2030.22	14.3036	0.41438	2036.14	14.3086	0.413913	2048.84	14.3174	0.413101	2071.62	14.3326	0.411622	2138.77	14.3666	0.40864	1992.94	14.2891	0.411925	2008.82	14.3142	0.410515	2012.35	14.3206	0.410027	2020.83	14.3316	0.409229	2035.28	14.3498	0.407908	2076.57	14.3872	0.40573	1985.43	14.2906	0.410761	1992.49	14.3177	0.409288	1993.45	14.3244	0.408806	1997.13
774	2809.8	14.4238	0.381555	2778.42	14.4398	0.370052	2818.51	14.4615	0.368549	2828.43	14.4671	0.367977	2849.64	14.477	0.366993	2888.35	14.4938	0.36523	3006.36	14.5312	0.361686	2753.11	14.4447	0.366542	2775.7	14.4727	0.364736	2780.62	14.4797	0.364126	2792.73	14.4919	0.363129	2814.13	14.5117	0.361482	2880.35	14.5526	0.358667	2736.74	14.4469	0.36496	2741.41	14.4777	0.363042	2741.27	14.4854	0.362434	2743.79
775	2410.17	14.5233	0.406368	2382.13	14.5391	0.395063	2414.31	14.5594	0.393895	2422.52	14.5647	0.393439	2439.54	14.5741	0.392641	2470.9	14.5901	0.39119	2566.62	14.6257	0.388264	2366.34	14.5418	0.393111	2383.74	14.5655	0.391806	2387.75	14.5716	0.391331	2396.87	14.5822	0.390528	2413.32	14.6	0.389137	2464.82	14.6379	0.386596	2352.65	14.544	0.39154	2355.91	14.5704	0.390137	2355.89	14.5772	0.38966	2357.43
776	2508.5	14.6401	0.428969	2484.7	14.6563	0.417413	2514.91	14.6771	0.416195	2522.62	14.6825	0.415732	2538.71	14.6921	0.414923	2568.11	14.7085	0.41346	2656.43	14.745	0.410528	2466.58	14.6609	0.414186	2484.51	14.6872	0.412739	2488.67	14.694	0.412255	2498.34	14.7056	0.411455	2515.43	14.7248	0.410131	2566.58	14.7647	0.407912	2456.29	14.6623	0.413173	2461.52	14.6904	0.411664	2462.03	14.6975	0.411182	2464.81
777	2648.31	14.288	0.392062	2618.68	14.3028	0.381082	2649.13	14.3275	0.377733	2656.01	14.334	0.376587	2672.19	14.3452	0.374664	2702	14.3646	0.371262	2799.5	14.4096	0.364056	2592.96	14.3079	0.377336	2604.01	14.3406	0.373106	2605.34	14.3488	0.37176	2611.65	14.3629	0.369575	2623.2	14.3865	0.365921	2669.19	14.437	0.359037	2577.74	14.3099	0.375826	2571.27	14.3458	0.371277	2567.65	14.3547	0.369874	2564.7
778	2003.29	14.5202	0.382141	1987.1	14.5331	0.373041	2009.06	14.5506	0.371797	2014.39	14.5552	0.371293	2025.84	14.5635	0.370399	2046.54	14.578	0.368719	2109.42	14.612	0.364982	1975.85	14.5361	0.370937	1988.61	14.5575	0.369476	1991.24	14.5631	0.368917	1997.73	14.5729	0.367952	2008.96	14.5897	0.366211	2043.81	14.6272	0.362661	1968.98	14.5374	0.369989	1973.98	14.5606	0.368437	1974.37	14.5666	0.367862	1976.64
779	2291.42	14.3835	0.387678	2270.61	14.3978	0.37727	2300.27	14.4178	0.375655	2307.49	14.4231	0.375034	2323.1	14.4323	0.37396	2351.45	14.4484	0.372002	2438.07	14.4851	0.367863	2250.23	14.4031	0.373404	2267.01	14.4303	0.371366	2270.46	14.4372	0.370666	2279.35	14.449	0.369511	2294.85	14.4688	0.367564	2343.3	14.5102	0.364051	2249.57	14.4007	0.375162	2252.72	14.4247	0.373304	2252.34	14.4308	0.372631	2253.53
780	1905.1	13.6968	0.394175	1887.37	13.7086	0.383562	1914.58	13.7255	0.382213	1921.12	13.7298	0.381645	1935.34	13.7374	0.380678	1961.05	13.7506	0.378916	2039.03	13.7804	0.375311	1873.92	13.7117	0.380845	1890.76	13.7326	0.379276	1894.27	13.7379	0.378668	1902.95	13.747	0.377668	1918.07	13.7623	0.375947	1964.38	13.7947	0.372828	1866.02	13.7125	0.380142	1871.14	13.7345	0.378526	1871.33	13.7399	0.377913	1873.61
781	2710.8	14.3397	0.389678	2676.48	14.3558	0.377758	2717.75	14.378	0.376153	2728.1	14.3837	0.37555	2749.96	14.3937	0.374522	2790.33	14.4107	0.372697	2914.96	14.4483	0.369084	2650.45	14.3605	0.374324	2673.17	14.3887	0.372417	2678.3	14.3958	0.371779	2690.59	14.408	0.370743	2712.95	14.4279	0.369042	2784.24	14.4686	0.366172	2636.59	14.3613	0.373697	2637.88	14.3907	0.371743	2636.94	14.398	0.371104	2637.53
782	2046.81	14.2263	0.360393	2023.98	14.2406	0.349711	2054.93	14.2602	0.348334	2062.5	14.2653	0.347782	2078.73	14.2743	0.346829	2108.32	14.2897	0.345097	2198.8	14.3242	0.341528	2005.96	14.2446	0.346698	2023.12	14.2696	0.345066	2026.73	14.2758	0.344471	2035.68	14.2867	0.343487	2051.46	14.3048	0.341809	2100.9	14.3426	0.33878	2000.95	14.2439	0.347249	2003.82	14.2679	0.34566	2003.43	14.2739	0.34507	2004.45
783	2334.79	14.7777	0.412868	2314.35	14.7941	0.401633	2343.68	14.8143	0.400647	2351.23	14.8196	0.400262	2366.91	14.829	0.399581	2395.47	14.845	0.398334	2480.38	14.8807	0.395825	2299.41	14.798	0.398948	2317.44	14.8229	0.397806	2321.71	14.8293	0.397409	2331.38	14.8404	0.396744	2348.43	14.8589	0.395621	2398.46	14.8974	0.3937	2290.88	14.7989	0.398325	2296.56	14.8249	0.397152	2297.28	14.8315	0.396757	2300.19
784	1975.72	14.3617	0.412329	1958.32	14.3773	0.400733	1984.28	14.3981	0.399326	1990.74	14.4035	0.398788	2004.55	14.413	0.397859	2029.56	14.4293	0.396189	2104.49	14.4655	0.392843	1947.05	14.3804	0.398469	1963.42	14.4051	0.396873	1967.09	14.4114	0.396308	1975.78	14.4223	0.395365	1990.98	14.4406	0.393755	2036.44	14.4793	0.390858	1937.05	14.3824	0.396947	1942.1	14.4097	0.395241	1942.52	14.4166	0.39467	1945.08
785	1911.03	14.5698	0.420058	1894.88	14.5855	0.408847	1916.72	14.6071	0.407122	1922.07	14.6128	0.406486	1933.66	14.6227	0.405386	1954.63	14.6399	0.403407	2017.99	14.6788	0.399314	1883.61	14.5891	0.406299	1896.42	14.6154	0.404284	1899.13	14.6222	0.403594	1905.92	14.6339	0.402439	1917.68	14.6536	0.400465	1953.56	14.6957	0.396792	1876.56	14.5904	0.40538	1880.32	14.6184	0.40327	1880.42	14.6255	0.402568	1882.28
786	1429.84	14.5524	0.387522	1420.26	14.567	0.377263	1436.58	14.5869	0.375797	1440.5	14.5922	0.37523	1449.15	14.6014	0.37424	1464.55	14.6175	0.372423	1510.2	14.6544	0.368557	1411.85	14.5714	0.37419	1422.62	14.5971	0.372406	1424.86	14.6037	0.371777	1430.54	14.6151	0.37072	1440.11	14.6342	0.368901	1467.88	14.6752	0.365497	1406.85	14.5731	0.373001	1412	14.601	0.371109	1412.6	14.608	0.370468	1415.22
787	2007.72	14.438	0.43135	1989.7	14.4532	0.420154	2014.69	14.4729	0.418902	2021.04	14.4781	0.418415	2034.31	14.4872	0.417566	2058.59	14.5029	0.416018	2131.83	14.5382	0.41286	1976.06	14.4573	0.417098	1991.97	14.4822	0.415613	1995.69	14.4886	0.415097	2004.21	14.4997	0.414237	2019.39	14.5181	0.412786	2065.34	14.5566	0.410251	1969.76	14.4574	0.417035	1974.08	14.4824	0.415546	1974.46	14.4888	0.415029	1976.57
788	2818.99	14.1194	0.38452	2780.2	14.1339	0.373282	2824.69	14.1538	0.371814	2835.83	14.159	0.371236	2859.14	14.168	0.370247	2902.49	14.1835	0.368465	3038.04	14.2181	0.364866	2747.99	14.1387	0.369526	2770.67	14.165	0.367748	2775.75	14.1716	0.367128	2787.84	14.1829	0.366124	2810.35	14.2014	0.364461	2884.97	14.2395	0.361635	2732.16	14.1397	0.368767	2731.72	14.1673	0.366936	2730.29	14.1741	0.366317	2729.82
789	2640.58	14.2427	0.429764	2610.6	14.2577	0.418185	2642.89	14.2794	0.416155	2650.83	14.285	0.415414	2667.86	14.2949	0.414153	2699.37	14.3119	0.411906	2798.26	14.3503	0.407315	2587.02	14.2624	0.414602	2602.98	14.2904	0.412122	2606.26	14.2975	0.411302	2614.88	14.3097	0.409963	2630.63	14.3299	0.407739	2683.63	14.3723	0.403798	2573.14	14.2641	0.4133	2572.79	14.2944	0.410677	2571.44	14.302	0.409844	2571.32
790	3132.89	14.5236	0.484604	3106.68	14.5379	0.473848	3138.05	14.5549	0.473133	3146.3	14.5594	0.472833	3162.99	14.5674	0.472292	3193.63	14.5813	0.47127	3284.89	14.6127	0.469179	3086.22	14.5423	0.470572	3105.47	14.5643	0.469722	3110.18	14.57	0.46942	3120.51	14.58	0.468916	3138.95	14.5966	0.468071	3193.17	14.6314	0.46674	3075.11	14.5439	0.469414	3082.85	14.5676	0.468524	3084.23	14.5738	0.468231	3088.34
791	1910.28	14.5259	0.416179	1895.56	14.5427	0.404115	1921.39	14.5644	0.402802	1927.91	14.5701	0.402307	1941.76	14.58	0.401455	1966.77	14.5968	0.399935	2040.63	14.6339	0.396961	1882.5	14.5479	0.400361	1900.82	14.5761	0.398788	1905.11	14.5833	0.398279	1915.07	14.5955	0.397458	1932.41	14.6154	0.396139	1982.26	14.6557	0.394061	1878.52	14.5463	0.401541	1883.83	14.5725	0.400042	1884.42	14.5791	0.399531	1887.1
792	2100.59	14.0837	0.422635	2080.82	14.0984	0.410902	2106.76	14.1184	0.409423	2113.08	14.1236	0.408852	2126.79	14.1327	0.407874	2151.52	14.1483	0.406124	2225.84	14.1829	0.402645	2066.3	14.1024	0.407721	2082.2	14.1276	0.405982	2085.59	14.134	0.405378	2094.02	14.1449	0.404392	2108.56	14.1631	0.402751	2152.01	14.2007	0.399952	2054.81	14.1051	0.405508	2060.85	14.134	0.403623	2061.4	14.1411	0.403024	2064.6
793	2155.37	14.8932	0.384993	2135.01	14.9089	0.374604	2167.3	14.9286	0.373589	2175.7	14.9338	0.373185	2192.89	14.943	0.372465	2224.6	14.959	0.371128	2320.56	14.9949	0.368319	2116.98	14.9136	0.371503	2136.79	14.939	0.37028	2141.63	14.9456	0.36985	2152.25	14.957	0.369125	2171.54	14.9759	0.367883	2230.5	15.0156	0.365671	2104.06	14.9155	0.370245	2107.87	14.9432	0.36895	2108.16	14.9503	0.368522	2110.11
794	2211.68	14.4003	0.397838	2187.5	14.4158	0.386542	2215.7	14.4384	0.384403	2222.5	14.4443	0.383627	2237.39	14.4546	0.382306	2264.68	14.4725	0.379952	2349.92	14.5128	0.375091	2167.88	14.4206	0.383033	2182.07	14.45	0.380411	2184.86	14.4574	0.379544	2192.5	14.4701	0.378124	2206.14	14.4913	0.375753	2251.47	14.5359	0.371465	2158.81	14.4214	0.382452	2159.2	14.4519	0.379758	2158.06	14.4595	0.378882	2158.17
795	1979.96	14.4284	0.367264	1962.65	14.442	0.357577	1988.44	14.4604	0.356309	1994.73	14.4653	0.355795	2008.25	14.4738	0.354891	2032.73	14.4888	0.353212	2106.93	14.5232	0.349585	1945.89	14.4469	0.354062	1960.95	14.4718	0.352474	1964.1	14.4781	0.351897	1971.96	14.4891	0.350929	1985.57	14.5075	0.349258	2027.36	14.5465	0.346156	1936.43	14.4489	0.352669	1941.54	14.4763	0.350974	1941.85	14.4831	0.350389	1944.35
796	2127.62	14.4897	0.412834	2108.4	14.505	0.40175	2134.56	14.5259	0.400184	2141.04	14.5314	0.399593	2154.89	14.541	0.39857	2180.09	14.5576	0.396719	2256.54	14.5951	0.392896	2091.73	14.5099	0.398193	2106.91	14.5372	0.396273	2110.19	14.5442	0.395626	2118.31	14.5562	0.394557	2132.52	14.576	0.392769	2176.05	14.6176	0.389611	2093.07	14.5064	0.40076	2095.77	14.5291	0.399088	2095.53	14.535	0.398476	2096.53
797	2241.55	14.0324	0.407002	2218.33	14.0458	0.396254	2244.81	14.0656	0.394307	2251.07	14.0707	0.393572	2264.89	14.0797	0.392319	2290.07	14.0953	0.390063	2368.53	14.1311	0.385349	2200.27	14.0499	0.392958	2214.14	14.0754	0.390582	2216.73	14.0819	0.389758	2223.96	14.093	0.388405	2236.67	14.1117	0.386112	2278.67	14.1514	0.38189	2189.72	14.0517	0.391585	2192.24	14.0795	0.389053	2191.59	14.0865	0.388209	2192.76
798	1787.67	14.5245	0.437431	1777.1	14.5381	0.427493	1796.58	14.557	0.425881	1801.39	14.5621	0.425269	1811.71	14.5709	0.424198	1830.39	14.5865	0.42222	1886.49	14.623	0.41791	1761.75	14.5454	0.422176	1774.11	14.5741	0.419938	1776.74	14.5814	0.419208	1783.4	14.5939	0.418011	1794.83	14.6146	0.416029	1828.83	14.658	0.412563	1757.33	14.5454	0.422182	1761.29	14.574	0.419945	1761.49	14.5813	0.419215	1763.51
799	2336.53	14.0613	0.398873	2313.6	14.0744	0.388508	2342.97	14.0936	0.386642	2349.98	14.0986	0.385929	2365.32	14.1074	0.38471	2393.29	14.1228	0.382499	2480.25	14.1581	0.37782	2291.24	14.0795	0.384463	2306.61	14.1059	0.382081	2309.54	14.1125	0.381262	2317.62	14.1239	0.379924	2331.89	14.1429	0.377674	2378.81	14.1831	0.373601	2278.29	14.0816	0.382757	2280.67	14.111	0.380192	2279.92	14.1182	0.379355	2281.1
800	3109.7	14.6425	0.418253	3071.28	14.6582	0.407176	3112.1	14.6786	0.405907	3122.66	14.684	0.405419	3144.2	14.6934	0.404566	3184.34	14.7096	0.403011	3308.75	14.7462	0.399815	3043.17	14.6626	0.404107	3063.47	14.6884	0.402593	3068.23	14.695	0.402073	3079.05	14.7065	0.401204	3099.15	14.7256	0.399737	3164.8	14.7657	0.39715	3029.78	14.6634	0.40355	3030.46	14.6902	0.401996	3029.62	14.697	0.401474	3029.73
801	2402.05	14.222	0.418095	2379.94	14.2359	0.407368	2410.77	14.2548	0.405984	2418.45	14.2598	0.405438	2434.68	14.2685	0.40449	2464.35	14.2836	0.402758	2554.71	14.318	0.399153	2359.32	14.2409	0.403586	2377.21	14.2662	0.401872	2381.14	14.2726	0.401274	2390.63	14.2837	0.40029	2407.44	14.3021	0.398637	2459.46	14.3405	0.395747	2348.55	14.2422	0.402577	2352.67	14.2692	0.400789	2352.66	14.276	0.400189	2354.68
802	2191.86	14.4002	0.434821	2176.21	14.4153	0.423491	2202.48	14.4345	0.422456	2209.12	14.4395	0.422042	2223.15	14.4484	0.421316	2248.46	14.4636	0.419988	2322.89	14.4974	0.417324	2163.18	14.4197	0.420251	2181.4	14.4441	0.419028	2185.65	14.4504	0.418602	2195.43	14.4612	0.417899	2212.38	14.4791	0.416726	2260.92	14.5161	0.414793	2154.65	14.4212	0.419151	2162.28	14.4474	0.417875	2163.46	14.454	0.417455	2167.46
803	3284.5	14.4577	0.421553	3252.49	14.4705	0.41213	3289.65	14.4873	0.411076	3299.08	14.4917	0.41064	3318.4	14.4996	0.409859	3354.06	14.5135	0.408382	3463.85	14.546	0.405128	3225.73	14.4747	0.409042	3245.24	14.4968	0.40774	3249.59	14.5025	0.407254	3259.57	14.5125	0.40642	3277.66	14.5294	0.404948	3336.21	14.5663	0.402137	3212.05	14.4762	0.408008	3216.47	14.5	0.406633	3216.51	14.5061	0.406139	3218.34
804	1784.69	14.4517	0.395837	1769.19	14.466	0.385519	1790.97	14.4844	0.384492	1796.41	14.4892	0.384067	1807.91	14.4977	0.383316	1828.73	14.5125	0.381917	1891.08	14.5461	0.378976	1757.64	14.4697	0.382851	1770.94	14.4927	0.381645	1773.9	14.4986	0.381193	1780.87	14.5089	0.380427	1793	14.5261	0.37909	1829.19	14.5629	0.376632	1756.27	14.468	0.384067	1760.62	14.4889	0.382938	1761.06	14.4943	0.382495	1763.02
805	2533.14	13.8285	0.4053	2510.18	13.8402	0.395289	2540.38	13.8563	0.394098	2547.63	13.8605	0.393589	2563.32	13.868	0.392705	2591.63	13.8809	0.391067	2677.51	13.9107	0.387607	2492.76	13.8435	0.392435	2510.78	13.8641	0.391021	2514.44	13.8693	0.390467	2523.62	13.8784	0.389542	2539.46	13.8937	0.387926	2588.09	13.9267	0.384931	2487.5	13.8434	0.392545	2494.15	13.8638	0.391139	2494.6	13.869	0.390586	2497.51
806	2076.16	14.0641	0.386957	2056.51	14.0777	0.376203	2090.48	14.0969	0.374654	2098.94	14.1019	0.374043	2116.88	14.1106	0.372995	2149.83	14.1257	0.371098	2250.89	14.1599	0.367178	2043.07	14.0805	0.374023	2065.66	14.1034	0.372255	2070.86	14.1092	0.3716	2082.76	14.1194	0.370506	2104.3	14.1364	0.36861	2171.75	14.1731	0.365032	2035.97	14.0796	0.374731	2039.51	14.1013	0.373031	2039.32	14.1068	0.372388	2040.63
807	2137.31	13.8472	0.410514	2120.45	13.8584	0.401027	2144.49	13.8752	0.399246	2150.11	13.8796	0.398548	2162.6	13.8873	0.397348	2185.14	13.901	0.395144	2254.57	13.9331	0.390335	2102.17	13.8633	0.396915	2115.75	13.8869	0.394577	2118.2	13.8929	0.393747	2125.2	13.9033	0.392384	2137.2	13.9207	0.390056	2175.79	13.9582	0.385713	2095.78	13.8639	0.396408	2099.78	13.8884	0.394009	2099.5	13.8946	0.39317	2101.28
808	2600.21	14.2449	0.377686	2569.48	14.2601	0.366306	2612.37	14.2809	0.364807	2623.13	14.2863	0.364226	2645.81	14.2958	0.36323	2687.64	14.3119	0.361444	2816.42	14.3479	0.357849	2547.2	14.2639	0.363454	2572.93	14.2898	0.361707	2578.83	14.2963	0.361089	2592.52	14.3075	0.360072	2617.44	14.3261	0.358358	2696.29	14.3649	0.355321	2537.56	14.2633	0.363906	2539.83	14.2884	0.362196	2539.08	14.2947	0.361581	2539.74
809	1527	13.9555	0.370399	1513.41	13.9695	0.359027	1535.55	13.9898	0.357262	1540.73	13.995	0.35658	1552.42	14.0041	0.355428	1573.22	14.0196	0.35338	1635.55	14.0543	0.349266	1505.07	13.9719	0.357118	1518.98	13.9954	0.355152	1521.77	14.0013	0.354431	1529.03	14.0116	0.353242	1541.32	14.0287	0.351203	1578.11	14.0654	0.347415	1506.07	13.9684	0.359942	1509.34	13.9871	0.358284	1509.27	13.9919	0.357627	1510.59
810	2336.22	14.4978	0.399391	2317.07	14.5121	0.389204	2346.66	14.5311	0.387903	2354.04	14.5361	0.387388	2369.66	14.5449	0.386485	2398.09	14.5603	0.384815	2483.99	14.5957	0.381258	2296.04	14.518	0.384984	2313.55	14.5446	0.383312	2317.39	14.5513	0.382737	2326.72	14.563	0.381787	2343.04	14.5823	0.380189	2392.53	14.6227	0.377385	2286.59	14.5192	0.384125	2291.54	14.5473	0.382389	2291.79	14.5544	0.381813	2294.28
811	1698.99	14.4994	0.408474	1684.79	14.5137	0.398125	1704.78	14.532	0.397138	1709.81	14.5368	0.396731	1720.37	14.5453	0.396009	1739.54	14.56	0.39466	1796.8	14.5935	0.391824	1674.01	14.5175	0.395408	1686.21	14.5404	0.394246	1688.97	14.5463	0.393815	1695.39	14.5565	0.393082	1706.57	14.5738	0.391804	1739.77	14.6105	0.389473	1667.58	14.519	0.394351	1672.35	14.5436	0.39313	1672.96	14.5499	0.392698	1675.34
812	1835.44	14.4162	0.385613	1822.5	14.4298	0.375761	1847.55	14.448	0.37455	1853.79	14.4528	0.374058	1867.04	14.4613	0.373191	1891.05	14.4761	0.371577	1963.07	14.5102	0.368107	1805.77	14.4359	0.371345	1821.45	14.462	0.369769	1824.9	14.4686	0.369217	1833.24	14.48	0.368304	1847.69	14.4989	0.366766	1890.59	14.5382	0.36407	1799.54	14.4362	0.371131	1804.06	14.4627	0.369541	1804.34	14.4694	0.368988	1806.53
813	1185.92	14.1163	0.397632	1178.88	14.1306	0.38644	1193.12	14.1498	0.385181	1196.49	14.1547	0.384673	1204.06	14.1635	0.383796	1217.32	14.1785	0.382205	1255.5	14.2119	0.378996	1172.61	14.1348	0.383157	1183.03	14.1594	0.381668	1185.2	14.1655	0.381132	1190.71	14.1762	0.380255	1199.74	14.1939	0.378781	1224.42	14.2304	0.376259	1169.12	14.136	0.382226	1175.03	14.1621	0.380682	1175.89	14.1686	0.380148	1178.93
814	3020.48	14.6793	0.402873	2984.58	14.6947	0.392178	3024.15	14.7152	0.390775	3034.23	14.7207	0.390239	3055.03	14.7302	0.389302	3093.68	14.7467	0.387589	3213.84	14.7841	0.384002	2964.67	14.6972	0.39047	2984.2	14.7209	0.388901	2988.56	14.727	0.388332	2998.62	14.7378	0.38736	3017.05	14.756	0.385647	3077.87	14.7959	0.382315	2953	14.6977	0.390131	2953.55	14.722	0.38853	2952.5	14.7283	0.387956	2952.13
815	1639.49	14.3787	0.358939	1619.11	14.3944	0.347703	1644.72	14.4157	0.346253	1651.04	14.4212	0.34569	1664.53	14.4309	0.344721	1689.25	14.4474	0.34298	1765.14	14.4841	0.33946	1604.37	14.3984	0.344817	1618.18	14.425	0.343122	1621.16	14.4317	0.342523	1628.44	14.4432	0.341535	1641.44	14.4623	0.339868	1682.57	14.5019	0.336907	1595.98	14.3995	0.343998	1597.88	14.4276	0.342243	1597.5	14.4346	0.341641	1598.3
816	1919.87	14.2546	0.387575	1904.88	14.2697	0.376297	1929.86	14.2909	0.374542	1935.8	14.2964	0.37388	1949.05	14.3061	0.372749	1972.66	14.3227	0.370725	2043.02	14.3599	0.366596	1892.7	14.2739	0.373136	1909.48	14.3008	0.371042	1912.95	14.3076	0.370321	1921.86	14.3193	0.369138	1936.94	14.3387	0.367152	1981.24	14.3794	0.363595	1884.09	14.2758	0.371686	1891.03	14.3053	0.369458	1891.66	14.3127	0.368727	1895.23
817	2157.33	14.4885	0.364995	2133.16	14.5038	0.354228	2164.93	14.5244	0.352871	2172.82	14.5298	0.352339	2189.56	14.5392	0.351414	2220.19	14.5555	0.349732	2313.88	14.592	0.346256	2114.17	14.5082	0.351112	2132.21	14.5346	0.34949	2136.19	14.5412	0.348916	2145.72	14.5528	0.347963	2162.71	14.5719	0.346345	2215.94	14.6119	0.343441	2104.18	14.5092	0.350405	2107.7	14.5369	0.348731	2107.56	14.5438	0.348155	2109.18
818	2541.38	14.3029	0.415919	2513.07	14.3175	0.404972	2542.03	14.34	0.402389	2548.9	14.3459	0.401472	2564.13	14.3562	0.399917	2592.35	14.3741	0.397141	2683.09	14.4153	0.391279	2491.38	14.3217	0.401812	2503.4	14.3504	0.398658	2505.41	14.3577	0.397614	2511.86	14.3703	0.395897	2523.72	14.3915	0.392988	2567.7	14.4372	0.387476	2487.08	14.3206	0.402681	2483.74	14.3476	0.399675	2481.39	14.3545	0.398661	2479.21
819	2123.82	14.2545	0.391733	2101.82	14.2697	0.380362	2129.82	14.2907	0.378713	2136.6	14.2962	0.378086	2151.36	14.3057	0.377014	2178.13	14.3222	0.375092	2259.71	14.3589	0.371194	2085.87	14.2736	0.377383	2101.88	14.3	0.375439	2105.19	14.3066	0.374764	2113.64	14.3181	0.373653	2128.37	14.3371	0.371783	2174	14.377	0.368444	2076.73	14.2749	0.37643	2080.8	14.3029	0.374403	2080.71	14.3099	0.373722	2082.69
820	3037.41	14.346	0.411986	3006.66	14.36	0.401601	3047.09	14.3781	0.4005	3057.4	14.3829	0.400049	3078.64	14.3913	0.399255	3117.79	14.4059	0.397781	3237.38	14.4392	0.394682	2978.73	14.3648	0.397993	3001.27	14.389	0.39664	3006.46	14.3952	0.396155	3018.36	14.4059	0.395346	3039.87	14.4237	0.393972	3107.2	14.461	0.391568	2964.22	14.3661	0.396992	2968.56	14.392	0.395581	2968.57	14.3986	0.395096	2970.61
821	1850.78	14.3836	0.391465	1834.72	14.3984	0.38066	1859.05	14.4183	0.379296	1865.04	14.4235	0.378762	1877.91	14.4327	0.377832	1901.19	14.4484	0.376138	1971.2	14.4841	0.372634	1820.01	14.4034	0.376997	1835.16	14.4298	0.375324	1838.46	14.4365	0.374744	1846.52	14.448	0.373788	1860.51	14.4671	0.372183	1902.35	14.5066	0.369382	1812.4	14.4046	0.376108	1817.33	14.4326	0.374371	1817.71	14.4396	0.373789	1820.21
822	2706.1	14.3079	0.457715	2683.98	14.3219	0.446965	2713.43	14.3404	0.445609	2720.84	14.3453	0.445082	2736.4	14.3539	0.444159	2764.81	14.3689	0.442466	2850.95	14.4033	0.438919	2674	14.3233	0.445901	2692.2	14.3436	0.444443	2696.34	14.3489	0.443894	2705.79	14.3582	0.442948	2722.59	14.3743	0.441248	2774.33	14.4101	0.437851	2664.54	14.3242	0.445151	2670.07	14.3458	0.443626	2670.53	14.3514	0.443065	2673.03
823	1995.1	14.3962	0.40952	1976.84	14.4111	0.398552	2003.95	14.4302	0.397467	2010.85	14.4352	0.397029	2025.22	14.4441	0.396261	2051.48	14.4593	0.394851	2130.42	14.4934	0.391971	1957.61	14.4172	0.394077	1974.07	14.4438	0.392722	1977.89	14.4505	0.392267	1986.78	14.4621	0.391532	2002.49	14.481	0.390342	2049.23	14.5192	0.388474	1951.89	14.4169	0.394304	1955.92	14.4431	0.39296	1956.19	14.4498	0.392504	1958.2
824	2375.32	14.0216	0.383537	2347.96	14.0353	0.372552	2380.85	14.0547	0.370972	2388.77	14.0598	0.370351	2405.96	14.0686	0.36929	2437.32	14.0838	0.367379	2534.13	14.1179	0.363475	2332.4	14.0377	0.37064	2350.04	14.0604	0.36887	2353.61	14.0661	0.368211	2362.64	14.0762	0.367112	2378.59	14.093	0.365207	2429.88	14.1293	0.361611	2318.01	14.0399	0.368846	2321.46	14.0656	0.36692	2321.01	14.072	0.366242	2322.44
825	2070.97	14.7347	0.398095	2052.98	14.7493	0.388115	2076.77	14.7695	0.386529	2082.62	14.7748	0.385928	2095.13	14.7842	0.384876	2117.95	14.8007	0.382941	2187.91	14.8389	0.37875	2043.45	14.7512	0.386835	2056.73	14.7739	0.385089	2059.55	14.7798	0.384449	2066.37	14.7902	0.383346	2078.4	14.8082	0.381365	2116.56	14.8486	0.377284	2036.64	14.7519	0.38634	2039.74	14.7756	0.384534	2039.64	14.7817	0.383882	2040.88
826	2319.23	14.1972	0.399226	2295.9	14.2116	0.388186	2325.42	14.2326	0.386223	2332.49	14.2381	0.385492	2348.03	14.2477	0.384245	2376.3	14.2642	0.38201	2463.66	14.3017	0.377382	2276.91	14.216	0.384823	2292.92	14.2431	0.382433	2296.07	14.25	0.381618	2304.54	14.2618	0.380283	2319.42	14.2814	0.378036	2367.31	14.3229	0.373951	2271.08	14.2156	0.385126	2273.39	14.2422	0.382771	2272.66	14.2489	0.381961	2273.54
827	2441.8	13.9977	0.380044	2411.98	14.0114	0.369014	2447.33	14.0307	0.367483	2455.91	14.0357	0.366875	2474.37	14.0445	0.365839	2508.2	14.0595	0.363973	2613.01	14.0932	0.360177	2393.24	14.0143	0.366665	2412.07	14.0376	0.364916	2415.95	14.0434	0.364268	2425.63	14.0536	0.363197	2442.93	14.0707	0.361357	2499	14.1068	0.357973	2381.12	14.0155	0.365724	2383.85	14.0403	0.363898	2383.18	14.0465	0.363242	2384.12
828	1666.41	14.3914	0.396327	1654.23	14.406	0.385607	1674.36	14.4249	0.384539	1679.32	14.4299	0.384103	1690.01	14.4386	0.383336	1709.14	14.4536	0.38192	1765.4	14.4875	0.379002	1643.47	14.4107	0.382179	1657.2	14.4354	0.380894	1660.23	14.4417	0.380434	1667.53	14.4526	0.37967	1679.93	14.4706	0.378381	1715.28	14.508	0.376166	1638.87	14.4112	0.381824	1645.12	14.4365	0.38052	1646.01	14.4429	0.38006	1649.2
829	3316.15	14.2552	0.430521	3277.28	14.2701	0.419074	3319.05	14.2896	0.41782	3329.65	14.2947	0.417327	3351.65	14.3037	0.416474	3392.27	14.3191	0.414927	3517.11	14.3535	0.41182	3251.13	14.2738	0.41618	3273.47	14.2981	0.414718	3278.55	14.3043	0.414201	3290.36	14.315	0.413346	3311.78	14.3329	0.411903	3379.78	14.3702	0.409407	3239.39	14.2743	0.415825	3242.91	14.2992	0.41434	3242.6	14.3055	0.413823	3244.09
830	2729.36	14.175	0.440928	2707.62	14.1863	0.432089	2738.19	14.2022	0.430647	2745.82	14.2064	0.430072	2761.66	14.2139	0.429059	2790.94	14.2273	0.427153	2882.13	14.2593	0.422845	2680.69	14.1918	0.427803	2696.08	14.215	0.425836	2699.28	14.221	0.425135	2707.19	14.2315	0.423959	2721.68	14.2491	0.421917	2770.89	14.2877	0.418023	2670.31	14.1926	0.427129	2671.51	14.217	0.425091	2670.65	14.2233	0.424378	2670.83
831	2384.43	14.2957	0.398715	2362.61	14.3104	0.387693	2392.96	14.3316	0.385814	2400.27	14.3371	0.385114	2416.3	14.3468	0.383915	2445.35	14.3635	0.38176	2534.17	14.4014	0.377295	2345.9	14.3145	0.384682	2364.25	14.3411	0.382433	2368.05	14.3479	0.381661	2377.77	14.3596	0.380384	2394.77	14.3792	0.378218	2447.79	14.4208	0.37423	2340.2	14.3139	0.385111	2344.41	14.3398	0.382911	2344.2	14.3464	0.382146	2346.08
832	2857.9	13.9556	0.376744	2828.03	13.9681	0.366577	2871.63	13.9866	0.364786	2882.17	13.9914	0.364088	2904.93	13.9999	0.362896	2946.77	14.0146	0.360733	3077.33	14.0484	0.356161	2818	13.968	0.36666	2840.72	13.9864	0.36488	2845.42	13.9911	0.364185	2856.74	13.9996	0.362997	2877.06	14.0142	0.360839	2943.71	14.0478	0.356262	2804.74	13.9685	0.366223	2805.06	13.9877	0.364384	2803.42	13.9926	0.363673	2802.43
833	1691.51	14.2384	0.391635	1676.84	14.2536	0.380113	1698.88	14.2743	0.378691	1704.2	14.2796	0.378138	1715.88	14.289	0.377189	1736.75	14.305	0.375486	1798.74	14.3405	0.372078	1665.26	14.258	0.376842	1679.5	14.2842	0.37516	1682.52	14.2908	0.374576	1690.08	14.3022	0.373621	1702.91	14.3209	0.372031	1740.2	14.3595	0.369312	1657.93	14.2598	0.375475	1663.89	14.2883	0.373703	1664.53	14.2954	0.373121	1667.61
834	2327.62	14.4715	0.420249	2311.01	14.4853	0.410192	2337.62	14.5037	0.408913	2344.25	14.5085	0.408407	2358.31	14.5171	0.407514	2383.79	14.5321	0.405856	2460.27	14.5667	0.402293	2293.44	14.4907	0.406299	2309.92	14.5159	0.40467	2313.51	14.5223	0.404102	2322.25	14.5335	0.403152	2337.37	14.5522	0.401536	2382.53	14.5918	0.398627	2289.83	14.4896	0.407048	2294.89	14.5135	0.405481	2295.24	14.5197	0.404919	2297.61
835	3007	14.4502	0.42292	2970.21	14.4655	0.411714	3008.25	14.4863	0.410128	3017.88	14.4917	0.409532	3037.89	14.5013	0.408502	3075.16	14.5178	0.40664	3191.86	14.5552	0.402809	2942.9	14.4699	0.408467	2961.46	14.4965	0.406555	2965.58	14.5033	0.405906	2975.48	14.515	0.404831	2993.89	14.5345	0.403021	3055.67	14.5756	0.399792	2929.33	14.4709	0.407752	2929	14.4987	0.405777	2927.75	14.5058	0.405123	2927.38
836	1966.41	14.2836	0.412851	1947.63	14.2985	0.401557	1971.14	14.3193	0.399893	1976.85	14.3247	0.399264	1989.26	14.3342	0.398185	2011.72	14.3505	0.396245	2080.03	14.3873	0.392279	1933.55	14.3027	0.398384	1947.26	14.3291	0.396394	1950.1	14.3358	0.395711	1957.37	14.3473	0.394585	1969.98	14.3665	0.392692	2008.8	14.4068	0.389312	1926.17	14.3039	0.397527	1930.21	14.3317	0.395459	1930.29	14.3387	0.39477	1932.3
837	2588.71	14.3061	0.392255	2563.01	14.3209	0.381248	2598.66	14.3418	0.37954	2607.4	14.3472	0.378892	2626.22	14.3567	0.37778	2660.57	14.3731	0.375778	2765.93	14.4103	0.371644	2542.2	14.3252	0.378083	2562.71	14.3518	0.376029	2567.08	14.3585	0.375319	2577.95	14.3701	0.374147	2597.22	14.3895	0.372166	2657.94	14.4303	0.368574	2530.37	14.3262	0.377303	2533.85	14.3542	0.375173	2533.37	14.3612	0.374456	2534.96
838	2066	14.2809	0.404024	2051.6	14.2928	0.395052	2078.1	14.309	0.393887	2084.76	14.3132	0.393402	2098.66	14.3209	0.392541	2124.1	14.3343	0.390912	2201.41	14.366	0.387273	2037.19	14.2967	0.392131	2054.05	14.3179	0.390687	2057.86	14.3234	0.390135	2066.61	14.333	0.38919	2082.21	14.3494	0.387504	2130.57	14.3856	0.384178	2027.69	14.2981	0.391074	2032.66	14.3211	0.38954	2033.05	14.3271	0.388975	2035.3
839	2851.36	14.4308	0.425181	2826.07	14.4451	0.414646	2862.57	14.4661	0.412541	2871.64	14.4717	0.411773	2890.94	14.4814	0.410452	2926.62	14.4983	0.408063	3038.08	14.5376	0.402955	2799.37	14.4507	0.410516	2819.35	14.4796	0.407792	2823.63	14.487	0.406895	2834.47	14.4996	0.405419	2854.32	14.5208	0.40294	2920.3	14.5657	0.39839	2790.97	14.45	0.411044	2790.41	14.4779	0.408393	2788.82	14.485	0.407507	2788.21
840	2325.27	13.8874	0.43126	2301.48	13.9017	0.419213	2332.9	13.9238	0.41654	2340.43	13.9295	0.415594	2357.14	13.9395	0.414013	2387.87	13.9566	0.411241	2484.34	13.995	0.405653	2284.84	13.9051	0.416337	2303.06	13.9323	0.4132	2306.79	13.9391	0.412161	2316.66	13.9508	0.410476	2334.5	13.9704	0.407664	2393.44	14.012	0.402548	2270.95	13.9066	0.41502	2270.83	13.9361	0.411693	2269.34	13.9434	0.410626	2269.28
841	2420.43	14.5122	0.427408	2400.01	14.527	0.416602	2429.19	14.5464	0.415364	2436.58	14.5515	0.41488	2452.06	14.5605	0.414031	2480.32	14.5761	0.412471	2565.46	14.6114	0.40923	2382.47	14.5318	0.413145	2400.97	14.5571	0.411634	2405.24	14.5636	0.411112	2415.15	14.5749	0.410243	2432.69	14.5936	0.408777	2485.57	14.6328	0.406212	2369.94	14.5342	0.41139	2376.01	14.5626	0.409762	2376.71	14.5697	0.409241	2379.95
842	1539.45	14.6481	0.38649	1530.96	14.6617	0.377102	1547.64	14.6806	0.375631	1551.65	14.6856	0.375059	1560.49	14.6944	0.374052	1576.23	14.71	0.37218	1622.95	14.7465	0.368045	1521.69	14.6668	0.373597	1533.12	14.6925	0.371714	1535.49	14.6991	0.371049	1541.52	14.7105	0.369927	1551.67	14.7299	0.36798	1581.16	14.7719	0.36424	1517.52	14.6677	0.37299	1523.02	14.6945	0.371043	1523.66	14.7014	0.370369	1526.45
843	2134.29	14.2387	0.431403	2114.37	14.2536	0.419922	2140.67	14.2728	0.418768	2147.28	14.2779	0.418308	2161.21	14.2867	0.417509	2186.55	14.3019	0.416058	2262.53	14.3356	0.413162	2099.87	14.2575	0.416871	2116.25	14.2817	0.415521	2119.99	14.2879	0.415044	2128.71	14.2985	0.414257	2144.03	14.3162	0.412937	2189.68	14.3529	0.410715	2099.74	14.2548	0.418935	2104.01	14.2757	0.417712	2104.3	14.2811	0.417243	2106.17
844	2438.48	13.9441	0.46677	2411.94	13.9579	0.455205	2439.76	13.9767	0.45365	2446.7	13.9817	0.453051	2461.29	13.9903	0.452025	2488.24	14.0052	0.45018	2571.84	14.0388	0.446456	2396.28	13.9606	0.452893	2410.74	13.9831	0.45112	2413.85	13.9889	0.450484	2421.36	13.9989	0.449428	2434.95	14.0157	0.44762	2479.27	14.0517	0.444333	2386.96	13.9615	0.452182	2388.62	13.9851	0.450348	2388.06	13.9911	0.449707	2388.59
845	1922.76	14.3423	0.416709	1906.74	14.356	0.406534	1927.42	14.3746	0.405105	1932.44	14.3795	0.404545	1943.29	14.3881	0.403567	1962.89	14.4032	0.401763	2022.33	14.4381	0.397907	1895.59	14.3593	0.404072	1907.73	14.3822	0.402389	1910.24	14.3881	0.401775	1916.52	14.3985	0.400734	1927.37	14.416	0.398909	1960.82	14.4543	0.395389	1889.65	14.3602	0.40335	1894.03	14.3844	0.401598	1894.31	14.3907	0.400974	1896.36
846	2424.27	14.3661	0.424891	2400.89	14.381	0.413737	2431.35	14.4008	0.412377	2439.02	14.406	0.411851	2455.13	14.4152	0.410936	2484.64	14.4309	0.409275	2574.32	14.4664	0.405873	2382.03	14.3855	0.410403	2399.82	14.411	0.408766	2403.83	14.4175	0.408201	2413.31	14.4287	0.407267	2430.19	14.4474	0.405697	2482.21	14.4865	0.402961	2376.99	14.3846	0.411047	2380.61	14.409	0.40946	2380.57	14.4153	0.408898	2382.15
847	1961.9	13.8376	0.410678	1944.07	13.8504	0.399897	1966.27	13.8738	0.395621	1971.08	13.8799	0.394197	1983.04	13.8905	0.391833	2004.85	13.909	0.387661	2076.38	13.9522	0.378728	1926.37	13.8552	0.395823	1935.77	13.887	0.390282	1936.83	13.895	0.388558	1942.39	13.9085	0.385789	1952.35	13.9314	0.38117	1991.07	13.9807	0.372389	1915.96	13.8566	0.394596	1911.31	13.8909	0.388709	1908.38	13.8994	0.386918	1906.43
848	2007.95	14.4368	0.410286	1989.39	14.4524	0.398861	2014.17	14.4731	0.397528	2020.33	14.4785	0.397014	2033.48	14.4879	0.396124	2057.27	14.5041	0.394517	2128.62	14.5403	0.391274	1974.96	14.457	0.395569	1990.09	14.4833	0.39398	1993.43	14.49	0.393437	2001.52	14.5015	0.392543	2015.55	14.5206	0.391052	2057.27	14.5601	0.388504	1967.01	14.4583	0.394573	1972.22	14.4864	0.392918	1972.71	14.4935	0.392375	1975.4
849	1889.32	14.3448	0.408297	1874.12	14.3598	0.3971	1901.29	14.3806	0.395507	1908.09	14.386	0.394902	1922.55	14.3954	0.39386	1948.92	14.4118	0.391981	2028.58	14.4486	0.388128	1857.81	14.3657	0.392779	1876.08	14.394	0.390771	1880.26	14.4012	0.390108	1890.15	14.4134	0.389031	1907.68	14.4335	0.387265	1960.55	14.4747	0.384286	1847.23	14.3673	0.391548	1851.41	14.3978	0.389441	1851.56	14.4054	0.388777	1853.79
850	1352.75	14.4128	0.396047	1345.29	14.4284	0.384723	1364.38	14.449	0.383417	1369.11	14.4543	0.382908	1379.35	14.4637	0.382027	1397.65	14.4798	0.380433	1451.15	14.5158	0.377213	1338.53	14.4324	0.381768	1353.54	14.4582	0.380236	1357.02	14.4647	0.379699	1365.09	14.476	0.378811	1379.03	14.4947	0.377314	1418.79	14.5337	0.374699	1331.07	14.4351	0.379804	1337.58	14.4643	0.378148	1338.58	14.4715	0.377615	1342
851	1840.9	14.8616	0.485508	1829.43	14.8764	0.475008	1846.26	14.8937	0.474244	1850.66	14.8983	0.473936	1859.68	14.9065	0.473378	1876.08	14.9209	0.472323	1924.15	14.9535	0.470118	1820.7	14.8801	0.472341	1831.79	14.9017	0.471442	1834.48	14.9074	0.471123	1840.44	14.9173	0.470576	1850.88	14.9341	0.469632	1880.64	14.97	0.467992	1815.55	14.8815	0.47139	1820.88	14.9046	0.47045	1821.88	14.9106	0.470133	1824.68
852	1990.14	14.4243	0.387346	1969.86	14.4377	0.377683	1994.26	14.4564	0.376197	2000.24	14.4613	0.375614	2012.94	14.4701	0.374594	2036.24	14.4853	0.372709	2108.73	14.5208	0.368603	1954.1	14.4416	0.374861	1967.03	14.4656	0.373052	1969.69	14.4718	0.372395	1976.31	14.4825	0.371285	1988.2	14.5007	0.369339	2027.5	14.5404	0.365556	1948.42	14.4417	0.374799	1950.59	14.4658	0.372983	1950.2	14.472	0.372326	1950.88
853	2149.45	14.0861	0.418202	2125.91	14.1001	0.407138	2151.4	14.1208	0.404976	2157.48	14.1262	0.404182	2170.84	14.1357	0.402832	2195.4	14.1521	0.400417	2272.94	14.1895	0.395395	2109.3	14.1038	0.404181	2122.18	14.1299	0.401594	2124.64	14.1365	0.40071	2131.42	14.1479	0.399256	2143.64	14.167	0.396787	2185.4	14.2082	0.392188	2106.47	14.1025	0.405226	2106.8	14.1267	0.402783	2105.7	14.1329	0.401925	2105.43
854	2822.35	13.8309	0.409545	2789.86	13.8437	0.398622	2827.38	13.8622	0.396933	2836.45	13.867	0.396272	2855.99	13.8754	0.395146	2891.93	13.8899	0.393117	3004.22	13.9228	0.388953	2762.67	13.848	0.394931	2782.06	13.8724	0.392864	2785.95	13.8786	0.392134	2796.09	13.8891	0.390948	2814.4	13.9066	0.388963	2875.17	13.9432	0.385475	2752.87	13.8482	0.39474	2754.53	13.873	0.392656	2753.4	13.8792	0.391924	2753.81
855	2814.43	14.1293	0.401435	2785.89	14.1424	0.391237	2824.06	14.1613	0.389488	2833.42	14.1662	0.388815	2853.36	14.175	0.387655	2890.15	14.1902	0.385542	3005.08	14.2253	0.381037	2758.17	14.1472	0.387472	2777.92	14.1728	0.38526	2782	14.1793	0.384489	2792.38	14.1905	0.383219	2811.27	14.2092	0.381061	2874.49	14.2491	0.377094	2745.33	14.148	0.386835	2745.81	14.1747	0.384555	2744.42	14.1815	0.383775	2744.28
856	2520.47	14.2606	0.420397	2500.97	14.2734	0.410623	2531.16	14.2903	0.409515	2538.73	14.2948	0.409055	2554.58	14.3027	0.40824	2583.48	14.3165	0.406712	2670.7	14.3486	0.403407	2476.79	14.2798	0.405804	2495.03	14.3047	0.404337	2499.06	14.311	0.403822	2508.74	14.3219	0.402975	2525.69	14.34	0.401558	2576.85	14.3775	0.399147	2467.79	14.2807	0.40509	2473.72	14.3068	0.40358	2474.24	14.3133	0.403066	2477.22
857	2153.88	14.3242	0.438244	2139.74	14.338	0.427706	2165.34	14.3552	0.426865	2171.88	14.3598	0.426507	2185.51	14.3678	0.425867	2210.2	14.3817	0.424666	2282.95	14.4133	0.422175	2122.53	14.3443	0.42291	2140.29	14.3691	0.421848	2144.46	14.3754	0.421486	2154.04	14.3862	0.420905	2170.62	14.404	0.41997	2217.58	14.44	0.418596	2118.16	14.3436	0.423442	2124.89	14.3676	0.4224	2125.9	14.3737	0.422034	2129.35
858	2233.91	14.2341	0.410808	2216.77	14.2458	0.401875	2239.82	14.2622	0.400504	2245.37	14.2666	0.399951	2257.33	14.2743	0.398976	2278.98	14.2879	0.397145	2345.31	14.3204	0.393041	2201.15	14.2499	0.398779	2214.01	14.2717	0.39705	2216.53	14.2774	0.396408	2223.05	14.2873	0.395315	2234.32	14.3041	0.393378	2270.21	14.3415	0.389543	2192.67	14.2516	0.397508	2197.25	14.2756	0.39565	2197.37	14.2818	0.394984	2199.43
859	2408.96	14.5796	0.417189	2386.69	14.5937	0.407092	2416.93	14.6117	0.406084	2424.72	14.6165	0.405673	2440.67	14.6249	0.404938	2470.04	14.6396	0.40356	2559.24	14.6733	0.400618	2364.72	14.5992	0.403182	2382.34	14.6239	0.401911	2386.49	14.6303	0.401465	2395.89	14.6413	0.400719	2412.84	14.6596	0.399456	2465.09	14.6978	0.397266	2363.81	14.5969	0.404828	2367.54	14.6188	0.403659	2367.7	14.6245	0.40322	2369.23
860	1613.43	13.7149	0.400022	1599.57	13.7283	0.388165	1622.05	13.749	0.385764	1627.2	13.7543	0.384883	1639.1	13.7636	0.38342	1660.27	13.7794	0.380855	1724.28	13.8146	0.37574	1592.07	13.7301	0.386602	1606.37	13.7534	0.383973	1609.14	13.7593	0.383044	1616.63	13.7694	0.381527	1629.38	13.7865	0.378938	1668.29	13.8235	0.374064	1586.58	13.7303	0.386412	1590.57	13.7539	0.383758	1590.43	13.7599	0.382824	1592.25
861	1689.35	14.1613	0.344118	1675.35	14.175	0.333711	1703.31	14.1947	0.33213	1710.04	14.1998	0.331503	1724.83	14.2087	0.33043	1751.48	14.2241	0.328486	1831.95	14.259	0.324439	1667.28	14.1768	0.332336	1686.51	14.199	0.330606	1690.73	14.2046	0.329945	1700.79	14.2145	0.328831	1718.46	14.2313	0.326867	1772.21	14.2679	0.322993	1660.6	14.1767	0.332414	1665.69	14.1988	0.330691	1665.94	14.2044	0.330032	1668.21
862	1963.33	14.5628	0.402595	1943.75	14.5786	0.39143	1971.22	14.5987	0.390294	1978.25	14.604	0.389848	1992.84	14.6133	0.389066	2019.61	14.6293	0.387639	2100.45	14.6649	0.384744	1925.07	14.5844	0.387311	1941.53	14.6117	0.38591	1945.42	14.6186	0.385445	1954.36	14.6305	0.384689	1970.33	14.65	0.38346	2018.53	14.6895	0.381491	1918.51	14.5843	0.387379	1921.91	14.6115	0.385981	1922.06	14.6184	0.385516	1923.76
863	1930.79	14.1235	0.380536	1913.35	14.1363	0.370572	1940.43	14.154	0.369255	1947.07	14.1587	0.368714	1961.26	14.1669	0.367774	1987.1	14.1811	0.36604	2065.86	14.2138	0.362349	1896.67	14.1409	0.366979	1913.6	14.1648	0.365342	1917.27	14.1708	0.36474	1926.13	14.1813	0.363743	1941.78	14.1988	0.362033	1990.32	14.2357	0.358924	1885.91	14.1428	0.365479	1890.94	14.1693	0.363732	1891.23	14.1758	0.363124	1893.68
864	3029.91	14.6784	0.429218	3001.86	14.6922	0.419507	3037.19	14.7104	0.418233	3046.23	14.7152	0.417734	3064.74	14.7238	0.416847	3099.03	14.7389	0.415189	3204.83	14.7741	0.411558	2982.82	14.695	0.417564	3000.74	14.7167	0.416093	3004.76	14.7224	0.415549	3013.9	14.7324	0.414607	3030.51	14.7495	0.412914	3084.56	14.7878	0.409501	2975.91	14.6945	0.417895	2977.67	14.7156	0.416457	2977.05	14.7212	0.41592	2977.21
865	2278.07	13.9977	0.401023	2253.67	14.0113	0.390058	2282.09	14.0321	0.387729	2288.74	14.0375	0.386876	2303.64	14.047	0.385436	2330.87	14.0633	0.382867	2416.7	14.1007	0.377522	2234.15	14.0155	0.386685	2248.34	14.0424	0.383835	2250.88	14.0492	0.382871	2258.39	14.0608	0.381299	2271.73	14.0803	0.378656	2317.25	14.1217	0.373784	2227.63	14.0154	0.386797	2227.94	14.0421	0.383963	2226.55	14.0488	0.383002	2226.4
866	2395.49	14.1555	0.391817	2373.07	14.1687	0.381616	2402.39	14.1869	0.380254	2409.47	14.1917	0.379704	2424.78	14.2001	0.378749	2452.5	14.2147	0.376991	2536.87	14.2481	0.373275	2356.55	14.1722	0.378919	2373.39	14.1951	0.377305	2376.84	14.2009	0.376704	2385.51	14.211	0.375695	2400.55	14.2281	0.37394	2447.25	14.2648	0.370634	2348.46	14.173	0.378289	2353.92	14.1969	0.376623	2354.12	14.203	0.376015	2356.58
867	2000.6	14.2439	0.392149	1983.7	14.2573	0.382049	2007.69	14.2767	0.380263	2013.39	14.2818	0.37958	2025.97	14.2908	0.378403	2048.68	14.3064	0.376259	2118.22	14.3426	0.371663	1967.95	14.2619	0.378524	1981.59	14.2879	0.376283	1984.22	14.2945	0.375502	1991.36	14.3058	0.374207	2003.63	14.325	0.371996	2042.28	14.3659	0.367858	1964.16	14.2613	0.37898	1967.6	14.2864	0.376793	1967.35	14.2928	0.376021	1968.82
868	2748.27	13.9491	0.433525	2721.87	13.9632	0.421836	2763.03	13.9844	0.419502	2773.25	13.9899	0.418658	2795.17	13.9995	0.417234	2835.79	14.0161	0.414715	2962.78	14.0534	0.409589	2701.6	13.9669	0.41878	2728.52	13.9934	0.416004	2734.66	14.0001	0.415072	2749.26	14.0116	0.413554	2776.19	14.0308	0.41101	2863.56	14.0716	0.406391	2687.36	13.9671	0.418628	2687.93	13.9939	0.415833	2686.54	14.0006	0.414898	2686.59
869	2481.85	14.1326	0.461075	2457.17	14.1471	0.449442	2486.48	14.1663	0.448107	2493.9	14.1713	0.447588	2509.39	14.1801	0.446692	2537.85	14.1952	0.445075	2624.52	14.2292	0.441837	2437.78	14.1516	0.445857	2454.88	14.1764	0.444252	2458.79	14.1828	0.443705	2467.96	14.1936	0.442812	2484.39	14.2116	0.441337	2535.09	14.2489	0.438898	2435.78	14.1497	0.447386	2438.83	14.1721	0.445888	2438.69	14.1779	0.445346	2439.91
870	2349.3	14.4472	0.397392	2327.44	14.4616	0.38695	2356.77	14.4807	0.385724	2364.06	14.4857	0.385234	2379.5	14.4945	0.384375	2407.6	14.5099	0.38279	2492.68	14.5447	0.379462	2310.53	14.4656	0.384086	2327.44	14.4897	0.382626	2331.14	14.4959	0.382097	2340	14.5066	0.381206	2355.55	14.5246	0.379666	2403.15	14.563	0.376835	2300.31	14.4672	0.382932	2305.45	14.4933	0.38139	2305.78	14.4999	0.380856	2308.27
871	1660.31	14.4751	0.413453	1648.17	14.4909	0.401972	1668.12	14.5104	0.401075	1673.13	14.5155	0.400711	1683.8	14.5245	0.400071	1702.91	14.5398	0.398901	1758.46	14.5736	0.396595	1638.13	14.4954	0.398652	1651.87	14.5204	0.397604	1655.03	14.5268	0.397242	1662.41	14.5378	0.39665	1674.99	14.5558	0.39568	1710.01	14.5925	0.394173	1633.41	14.496	0.398218	1639.75	14.5217	0.397154	1640.78	14.5282	0.396795	1644.1
872	1643.88	14.1837	0.438592	1635.1	14.1962	0.428756	1651.6	14.2131	0.427533	1655.6	14.2175	0.427034	1664.33	14.2254	0.426154	1679.86	14.2392	0.424512	1725.53	14.2714	0.420958	1625.64	14.2011	0.424922	1637.48	14.2243	0.423365	1640	14.2302	0.422803	1646.24	14.2405	0.421863	1656.72	14.2578	0.420248	1686.48	14.2947	0.417316	1620.74	14.2027	0.423734	1627.32	14.2277	0.422089	1628.29	14.2341	0.421522	1631.66
873	2073.13	14.4857	0.397131	2054.4	14.4987	0.387791	2079.06	14.5164	0.386507	2085.19	14.5211	0.385992	2098.05	14.5294	0.38508	2121.6	14.544	0.383371	2194.06	14.5782	0.3796	2035.88	14.5037	0.384195	2048.95	14.528	0.38255	2051.7	14.5342	0.381957	2058.45	14.545	0.380954	2070.47	14.5633	0.379209	2109.24	14.6027	0.375901	2034.49	14.5021	0.385374	2036.9	14.5242	0.383839	2036.63	14.5299	0.383264	2037.39
874	1523.37	13.9923	0.394285	1510.2	14.0049	0.384049	1529.67	14.0228	0.382559	1534.33	14.0275	0.38196	1544.52	14.0357	0.380929	1562.91	14.05	0.379042	1618.76	14.0828	0.375063	1498.36	14.0091	0.380683	1509.84	14.0326	0.378857	1512.15	14.0386	0.378191	1518.11	14.0489	0.377091	1528.37	14.0661	0.375209	1559.94	14.1028	0.371765	1496	14.0081	0.381447	1499.22	14.0304	0.379691	1499.21	14.0361	0.379036	1500.57
875	1809.97	13.9427	0.357108	1790.93	13.9564	0.346009	1817.66	13.9783	0.343339	1823.71	13.984	0.342375	1837.82	13.9938	0.340769	1863.26	14.0107	0.337938	1942.64	14.0489	0.332119	1774.64	13.9607	0.342523	1789.3	13.9891	0.339256	1791.82	13.9962	0.338164	1799.65	14.0083	0.336408	1813.16	14.0283	0.333488	1857.57	14.0704	0.328165	1766.62	13.9614	0.341957	1768.13	13.9909	0.338604	1766.95	13.9981	0.337499	1767.61
876	2318.44	14.188	0.402637	2291.39	14.2026	0.391443	2322.43	14.223	0.389763	2330.07	14.2283	0.389123	2346.36	14.2376	0.388026	2376.37	14.2537	0.386056	2469.68	14.2898	0.382023	2281.46	14.2033	0.390893	2297.53	14.2247	0.389152	2300.91	14.2302	0.388498	2309.05	14.2399	0.387386	2323.68	14.2565	0.385408	2371.54	14.2934	0.381449	2269.83	14.2047	0.389846	2271.07	14.2279	0.387993	2270.22	14.2339	0.387317	2270.29
877	1669.74	14.4868	0.403077	1656.43	14.5025	0.391772	1678	14.522	0.390867	1683.45	14.5271	0.390497	1694.96	14.536	0.389845	1715.71	14.5514	0.388651	1776.64	14.5852	0.386274	1644.89	14.5072	0.388363	1659.03	14.5324	0.387297	1662.29	14.5388	0.386927	1669.88	14.5498	0.38632	1682.95	14.5679	0.385323	1720.03	14.6048	0.383748	1638.39	14.5086	0.387382	1644.13	14.5354	0.38628	1644.98	14.5421	0.385919	1648
878	2264.06	14.2789	0.406683	2242.63	14.2932	0.395978	2266.87	14.3161	0.393067	2272.38	14.3221	0.392048	2285.17	14.3326	0.390326	2308.42	14.3509	0.387254	2382.35	14.3933	0.380697	2225.46	14.2975	0.39273	2236.86	14.3271	0.389131	2238.6	14.3346	0.387952	2244.74	14.3475	0.386017	2255.44	14.3694	0.382737	2293.34	14.4168	0.37644	2214.47	14.2996	0.391182	2214.2	14.3323	0.387286	2212.6	14.3405	0.386052	2212.53
879	2340.52	14.7262	0.439834	2319.31	14.7409	0.429475	2345.54	14.7607	0.42795	2352.2	14.766	0.427376	2366.04	14.7752	0.42637	2391.58	14.7914	0.42452	2470.34	14.8289	0.42055	2306.49	14.7433	0.427799	2319.98	14.7662	0.42608	2322.95	14.7722	0.425464	2329.92	14.7827	0.424404	2342.46	14.8007	0.422521	2383.06	14.8408	0.418749	2299.3	14.7436	0.427597	2300.63	14.7668	0.425857	2300.1	14.7729	0.425236	2300.35
880	2558.39	14.1319	0.408593	2533.58	14.1452	0.398243	2566.85	14.1643	0.39646	2574.98	14.1693	0.395778	2592.39	14.1782	0.394605	2624.38	14.1935	0.392472	2723.87	14.229	0.387943	2510.53	14.1497	0.394701	2527.72	14.1751	0.392477	2531.21	14.1816	0.391703	2540.22	14.1927	0.390423	2556.4	14.2114	0.388247	2609.85	14.2513	0.384225	2501.37	14.15	0.394488	2502.27	14.1758	0.39224	2501.12	14.1823	0.391462	2501.17
881	1262.77	14.3055	0.336783	1255.98	14.3186	0.327322	1273	14.3374	0.325769	1276.96	14.3423	0.325151	1285.98	14.3511	0.32408	1301.86	14.3662	0.322112	1348.57	14.4013	0.317847	1246.55	14.3245	0.323057	1258.63	14.3515	0.32102	1260.96	14.3582	0.320298	1267.33	14.3699	0.31911	1277.69	14.3892	0.317097	1306.96	14.4297	0.313407	1242.23	14.3257	0.322193	1248.32	14.3543	0.320074	1248.94	14.3613	0.319343	1252.02
882	2288.25	14.4177	0.461928	2273.05	14.4314	0.451612	2297.48	14.4497	0.450158	2303.62	14.4546	0.449599	2316.56	14.4633	0.448618	2340.1	14.4784	0.446809	2411.03	14.5134	0.442926	2260.15	14.4348	0.44899	2274.55	14.4577	0.447257	2277.71	14.4637	0.44664	2285.27	14.4741	0.445592	2298.47	14.4918	0.443761	2338.61	14.5305	0.440246	2256.18	14.434	0.449659	2259.64	14.4557	0.447994	2259.67	14.4614	0.447389	2261.12
883	2013.83	14.3633	0.433062	1996.54	14.3761	0.423404	2019.2	14.3928	0.422364	2024.95	14.3972	0.421932	2036.81	14.405	0.42116	2058.58	14.4188	0.419703	2124.85	14.4508	0.416528	1979.95	14.381	0.41973	1992.99	14.4038	0.418416	1995.94	14.4097	0.417935	2002.76	14.4199	0.417123	2014.94	14.4371	0.415715	2052.89	14.4738	0.413152	1970.69	14.3829	0.418279	1974.69	14.4081	0.416874	1975.05	14.4145	0.41639	1977.02
884	2714.42	14.6188	0.420051	2687.12	14.6332	0.409791	2720.04	14.6521	0.408595	2728.45	14.657	0.408124	2745.76	14.6658	0.407289	2777.72	14.6812	0.405741	2875.82	14.7163	0.402442	2663.32	14.6382	0.406294	2681.05	14.6632	0.40481	2685.12	14.6696	0.404292	2694.5	14.6808	0.403421	2711.54	14.6995	0.401933	2765.78	14.739	0.399253	2657.66	14.6375	0.406769	2660.56	14.6617	0.405321	2660.36	14.6679	0.404806	2661.48
885	2371.24	13.9236	0.413096	2346.58	13.9366	0.402382	2375.29	13.9559	0.400327	2382.08	13.961	0.399555	2397.06	13.9698	0.398244	2424.47	13.9851	0.395885	2510.47	14.0203	0.390947	2326.4	13.9406	0.398983	2340.75	13.9659	0.39646	2343.38	13.9722	0.395588	2350.88	13.9832	0.394161	2364.19	14.0016	0.391746	2409.24	14.0409	0.3873	2322.5	13.9397	0.399759	2323.27	13.9636	0.397335	2322.06	13.9697	0.39648	2321.97
886	1905.72	14.1368	0.437853	1891.07	14.1518	0.425989	1912.92	14.1717	0.424607	1918.24	14.1769	0.424073	1929.84	14.186	0.423156	1950.53	14.2016	0.421514	2011.38	14.2361	0.418268	1883.21	14.1538	0.424361	1897.21	14.1764	0.42285	1900.23	14.1822	0.422297	1907.59	14.1923	0.421371	1920.09	14.2092	0.419772	1956.25	14.2455	0.416853	1878.16	14.1543	0.423991	1884.04	14.1775	0.422452	1884.72	14.1834	0.421897	1887.6
887	2526.08	14.2129	0.39302	2497.39	14.2279	0.381556	2534.44	14.2485	0.380086	2543.66	14.2538	0.379516	2563.21	14.2631	0.378539	2599.09	14.2791	0.376785	2709.01	14.3146	0.373262	2475.84	14.232	0.378417	2497.08	14.258	0.376685	2501.8	14.2645	0.376079	2513.09	14.2758	0.375087	2533.32	14.2944	0.373427	2596.79	14.3329	0.370545	2461.61	14.2336	0.377198	2465.01	14.2616	0.375379	2464.68	14.2686	0.374773	2466.32
888	1541.62	14.4601	0.401864	1529.49	14.4748	0.391185	1548.29	14.4946	0.389827	1552.91	14.4998	0.389297	1562.87	14.509	0.388373	1580.81	14.5248	0.386682	1634.48	14.5607	0.383152	1520.14	14.4785	0.38855	1531.69	14.503	0.386955	1534.18	14.5093	0.386383	1540.26	14.5202	0.385421	1550.73	14.5385	0.38376	1581.89	14.5776	0.380677	1513.54	14.4804	0.387188	1517.8	14.5073	0.385484	1518.19	14.5141	0.384904	1520.31
889	1780.42	14.5141	0.426862	1769.94	14.5285	0.416434	1788.28	14.5492	0.414502	1792.65	14.5546	0.41379	1802.39	14.5642	0.412559	1819.72	14.581	0.410322	1871.36	14.6198	0.405524	1759.14	14.5337	0.412661	1771.25	14.5615	0.410201	1773.66	14.5687	0.409379	1780.11	14.5809	0.408016	1790.87	14.6016	0.405705	1822.41	14.6457	0.401411	1753.7	14.5351	0.411672	1759.15	14.5648	0.409089	1759.63	14.5723	0.408249	1762.44
890	1618.74	14.3494	0.387484	1602.75	14.365	0.376026	1624.89	14.387	0.374219	1630.26	14.3928	0.373546	1641.98	14.4028	0.372398	1663.22	14.4199	0.37035	1727.9	14.4583	0.36619	1592.93	14.3677	0.374048	1605.39	14.3934	0.372017	1607.97	14.3999	0.371302	1614.51	14.4113	0.370111	1625.9	14.4303	0.368067	1661.31	14.4711	0.364234	1585.78	14.3689	0.373192	1588.21	14.3961	0.371071	1587.93	14.403	0.370344	1589
891	1703.75	14.3242	0.38613	1686.24	14.3396	0.37468	1711.83	14.3598	0.373528	1718.27	14.3651	0.373067	1731.86	14.3742	0.372267	1756.62	14.3899	0.37082	1831.12	14.4245	0.367942	1671.68	14.3444	0.371128	1687.98	14.3707	0.369762	1691.76	14.3772	0.369287	1700.52	14.3886	0.368515	1716.02	14.4071	0.367244	1762.42	14.4448	0.36517	1660.72	14.3469	0.369287	1665.39	14.3762	0.367835	1665.87	14.3834	0.367376	1668.39
892	2175.56	14.7376	0.39214	2153.64	14.753	0.381685	2182.69	14.7727	0.380553	2190.12	14.7779	0.380105	2205.48	14.7871	0.379314	2233.73	14.8029	0.37785	2319.65	14.8389	0.374774	2138.22	14.7566	0.379202	2155.2	14.7809	0.377879	2159.16	14.7871	0.377401	2168.12	14.7981	0.376587	2184.23	14.8164	0.37517	2234.18	14.8555	0.372529	2126.61	14.7586	0.377848	2130.66	14.7853	0.376435	2130.94	14.7921	0.375952	2132.91
893	2667.79	14.5173	0.422267	2643.21	14.5305	0.412764	2673.51	14.5477	0.411626	2681.2	14.5523	0.411164	2697.01	14.5604	0.410341	2726.14	14.5747	0.40879	2815.64	14.6081	0.405379	2619.92	14.5354	0.409194	2635.93	14.5589	0.407748	2639.48	14.565	0.407226	2647.78	14.5755	0.40634	2662.77	14.5933	0.404797	2710.93	14.6317	0.401915	2612.22	14.5357	0.408948	2615.57	14.5596	0.407483	2615.5	14.5658	0.406959	2616.85
894	1987.24	14.1043	0.428569	1972.17	14.1178	0.417919	1995.05	14.1382	0.415609	2000.46	14.1435	0.414767	2012.55	14.1529	0.413334	2034.41	14.1692	0.410756	2101.65	14.2071	0.405281	1958.9	14.1221	0.414511	1973.32	14.1487	0.411643	1976.19	14.1555	0.410677	1983.87	14.1672	0.409088	1997.25	14.1869	0.406391	2039.59	14.2293	0.40132	1954.64	14.1214	0.415059	1958	14.147	0.412275	1957.73	14.1536	0.411325	1959.26
895	2365.43	13.9583	0.374289	2340.8	13.9715	0.363584	2376.83	13.9903	0.36202	2385.53	13.9952	0.361396	2404.4	14.0037	0.360332	2438.77	14.0184	0.358409	2544.2	14.0516	0.354449	2324.38	13.974	0.361558	2344.12	13.9962	0.359792	2348.17	14.0018	0.359125	2358.3	14.0116	0.358017	2376.14	14.0281	0.356091	2432.67	14.0636	0.352444	2315.36	13.9742	0.361385	2318.18	13.9967	0.359602	2317.46	14.0024	0.358933	2318.28
896	1882.55	14.1179	0.404253	1864.63	14.1321	0.393101	1890.39	14.1512	0.391782	1896.76	14.1562	0.391255	1910.34	14.165	0.390346	1935.03	14.18	0.388697	2009.59	14.2137	0.385353	1851.92	14.1353	0.390605	1866.97	14.1586	0.389092	1870.25	14.1645	0.388535	1878.12	14.1748	0.387608	1891.91	14.1919	0.386019	1933.87	14.2282	0.383156	1842.07	14.1372	0.389113	1846.09	14.1629	0.387501	1846.22	14.1694	0.38694	1848.13
897	2086.96	14.5616	0.406217	2073.25	14.5745	0.397046	2096.15	14.5929	0.39543	2101.73	14.5978	0.394809	2113.77	14.6064	0.39372	2135.58	14.6217	0.391693	2201.96	14.658	0.387162	2056.65	14.5803	0.392965	2070.28	14.6065	0.390802	2073.05	14.6132	0.390054	2080.22	14.6249	0.388799	2092.61	14.6447	0.386635	2131.23	14.6875	0.382498	2047.58	14.5824	0.391466	2052	14.6115	0.389128	2052.1	14.6188	0.388354	2054.32
898	1873.7	14.6872	0.427235	1857.98	14.7038	0.415577	1882.13	14.7239	0.414664	1888.39	14.7292	0.414307	1901.35	14.7385	0.413678	1924.98	14.7544	0.412534	1994.83	14.7894	0.410297	1847.44	14.707	0.413255	1862.98	14.7311	0.412226	1866.75	14.7373	0.411865	1875.13	14.7481	0.411262	1889.95	14.766	0.410245	1933.09	14.8032	0.40855	1841.89	14.7069	0.413394	1846.35	14.7307	0.412371	1846.94	14.7368	0.41201	1849.17
899	2347.5	14.0234	0.394962	2322.86	14.0369	0.384164	2356.47	14.0568	0.382198	2364.61	14.062	0.381455	2382.26	14.0711	0.380192	2414.73	14.0868	0.377925	2516.1	14.1226	0.373207	2305.92	14.0399	0.381742	2325.09	14.0641	0.379455	2329.1	14.0703	0.378642	2339.11	14.0809	0.377297	2357.23	14.0989	0.374984	2416.78	14.1378	0.370596	2289.55	14.0422	0.379849	2291.07	14.0698	0.377341	2290.07	14.0766	0.376496	2290.63
900	1676.92	14.7265	0.38827	1665.53	14.7401	0.379105	1684.06	14.7606	0.376956	1688.45	14.7661	0.37617	1698.2	14.7757	0.374808	1715.84	14.7928	0.372307	1770.24	14.8334	0.366694	1650.51	14.7467	0.374608	1660.42	14.7769	0.371636	1662.19	14.7846	0.370652	1667.48	14.798	0.36902	1676.55	14.8205	0.366238	1706.12	14.8691	0.360891	1648.06	14.7456	0.375383	1649.59	14.7741	0.372541	1649	14.7815	0.371583	1649.6
901	1674.92	14.2669	0.413978	1663.12	14.2822	0.402361	1683.63	14.3022	0.401141	1688.64	14.3074	0.40066	1699.57	14.3165	0.399829	1719	14.3321	0.398329	1775.66	14.3667	0.395351	1652.79	14.2869	0.398836	1666.95	14.3127	0.397387	1670.04	14.3192	0.396889	1677.61	14.3304	0.396078	1690.31	14.3489	0.394746	1725.81	14.3866	0.392571	1648.27	14.2872	0.398572	1654.65	14.3135	0.397107	1655.52	14.3201	0.396611	1658.8
902	2027.75	14.1277	0.377782	2004.91	14.142	0.366774	2033.51	14.1635	0.364588	2040.3	14.169	0.363782	2055.33	14.1787	0.362418	2082.85	14.1955	0.359987	2169.1	14.2336	0.354958	1987.93	14.1456	0.363976	2002.1	14.1723	0.361388	2004.76	14.179	0.360496	2012.18	14.1906	0.359033	2025.42	14.2101	0.356551	2069.97	14.2515	0.351917	1974.38	14.148	0.362095	1974.41	14.1782	0.359271	1973.07	14.1856	0.358346	1972.98
903	2011.92	14.7329	0.417768	1993.07	14.7482	0.407194	2017.85	14.7676	0.406061	2024.22	14.7727	0.405618	2037.35	14.7818	0.404832	2061.47	14.7975	0.403379	2134.59	14.8332	0.400331	1981.71	14.7507	0.405463	1995.4	14.7732	0.404194	1998.57	14.7791	0.403727	2005.72	14.7893	0.40292	2018.51	14.8068	0.40149	2058.01	14.8448	0.398729	1972	14.7526	0.40413	1975.05	14.7775	0.402767	1975.16	14.7839	0.40229	1976.54
904	2045.68	14.6047	0.440526	2027.95	14.6214	0.428542	2052.68	14.6414	0.427669	2059.09	14.6467	0.427327	2072.36	14.656	0.426729	2096.5	14.6717	0.425649	2167.51	14.7062	0.423586	2014.17	14.626	0.425187	2030.05	14.6516	0.42417	2033.89	14.6581	0.423839	2042.54	14.6693	0.423305	2057.69	14.6878	0.422462	2100.92	14.7249	0.421264	2006.96	14.627	0.424499	2012.74	14.6536	0.423459	2013.66	14.6604	0.423135	2016.78
905	1666.41	14.3796	0.368604	1652.44	14.3934	0.358627	1673.56	14.4117	0.35752	1678.71	14.4164	0.35706	1689.82	14.4249	0.356248	1709.8	14.4395	0.354738	1769.53	14.473	0.351528	1645.79	14.3946	0.357728	1658.37	14.4145	0.35655	1661.07	14.4196	0.356073	1667.53	14.4287	0.355243	1678.65	14.4443	0.353728	1712.01	14.479	0.350632	1637.92	14.3969	0.356064	1643.14	14.4197	0.354764	1643.7	14.4255	0.354267	1646.16
906	2171.05	14.8412	0.420811	2155.78	14.8549	0.411436	2182.34	14.8728	0.410245	2189.2	14.8776	0.409774	2203.27	14.8861	0.408933	2229.18	14.9011	0.407347	2307.92	14.9362	0.403825	2142.81	14.8585	0.408975	2160.07	14.881	0.407541	2164.21	14.8869	0.407017	2173.31	14.8972	0.406109	2189.79	14.9149	0.404484	2240.78	14.9541	0.401242	2138.43	14.8573	0.409801	2142.51	14.8782	0.408446	2142.86	14.8838	0.407937	2144.6
907	1597.6	13.9688	0.39686	1585.78	13.9807	0.3872	1604.9	13.998	0.385542	1609.41	14.0026	0.384886	1619.41	14.0106	0.383756	1637.36	14.0247	0.381679	1691.9	14.0575	0.377184	1573.38	13.9853	0.383452	1584.94	14.0091	0.381334	1587.16	14.0151	0.380573	1593.15	14.0256	0.379316	1603.34	14.0431	0.377161	1634.72	14.0807	0.373133	1570.67	13.9847	0.383974	1574.42	14.0076	0.381913	1574.44	14.0134	0.381163	1576.1
908	2197.52	13.9398	0.37665	2175.66	13.9518	0.366882	2203.32	13.9706	0.36468	2209.67	13.9755	0.363852	2224.04	13.9841	0.362446	2250.19	13.9992	0.3599	2332.78	14.0343	0.354407	2156.3	13.9558	0.363627	2169.54	13.9805	0.360877	2171.7	13.9868	0.359915	2178.49	13.9976	0.358332	2190.42	14.0159	0.355619	2232.07	14.0556	0.350403	2150.19	13.9557	0.36365	2150.74	13.9805	0.360904	2149.33	13.9867	0.359943	2149.13
909	1777.75	14.0923	0.374157	1762.29	14.1046	0.364546	1787.6	14.1214	0.363354	1793.82	14.1258	0.36285	1807.05	14.1337	0.361969	1831.14	14.1473	0.360328	1904.36	14.1787	0.356797	1745.63	14.1096	0.36059	1761.52	14.1331	0.359078	1764.96	14.1391	0.358513	1773.26	14.1494	0.357578	1787.88	14.1665	0.355975	1832.87	14.2025	0.353087	1740.3	14.1095	0.360677	1744.91	14.1329	0.359171	1745.17	14.1388	0.358606	1747.25
910	2039.87	14.0263	0.428731	2021.92	14.04	0.417544	2045.64	14.0584	0.416318	2051.44	14.0632	0.415821	2063.93	14.0716	0.414962	2086.42	14.0861	0.413396	2153.64	14.1185	0.410231	2008.45	14.044	0.414361	2023.4	14.0673	0.412914	2026.61	14.0733	0.41239	2034.47	14.0835	0.411528	2047.97	14.1005	0.410073	2087.82	14.1361	0.407575	2004.53	14.0436	0.414655	2010.28	14.0665	0.413226	2010.87	14.0723	0.412703	2013.63
911	2087.25	13.9485	0.448728	2070.06	13.9609	0.438391	2089.75	13.9809	0.435619	2094.2	13.9861	0.434632	2104.53	13.9953	0.43296	2123.22	14.0115	0.429952	2182.43	14.0495	0.423445	2054.71	13.9653	0.434719	2064.24	13.9921	0.431179	2065.65	13.9989	0.430009	2070.72	14.0106	0.428093	2079.46	14.0305	0.424836	2110.2	14.074	0.418596	2049.51	13.9656	0.434484	2050.18	13.9928	0.4309	2049.06	13.9997	0.429721	2049.27
912	2225.26	14.1274	0.466746	2202.44	14.1428	0.454335	2226.48	14.1652	0.452035	2232.3	14.171	0.45122	2245.07	14.1811	0.449847	2268.43	14.1986	0.447432	2341.04	14.2376	0.442613	2187.96	14.1464	0.451487	2200.75	14.1736	0.448803	2203.31	14.1806	0.44792	2210.21	14.1925	0.446481	2222.45	14.2124	0.444083	2262.27	14.2544	0.439802	2182.85	14.1459	0.451824	2184.05	14.1726	0.449182	2183.29	14.1795	0.448306	2183.74
913	1771.82	14.0464	0.379274	1753.66	14.0608	0.36782	1780.33	14.0803	0.366551	1786.86	14.0853	0.366034	1800.94	14.0941	0.365151	1826.38	14.1091	0.363561	1902.86	14.1423	0.36041	1740.08	14.0644	0.36494	1756.08	14.0886	0.363478	1759.53	14.0947	0.362941	1767.94	14.1052	0.362063	1782.52	14.1224	0.360586	1826.21	14.1581	0.358049	1729.92	14.0665	0.363312	1734.71	14.0933	0.361763	1734.98	14.0999	0.361232	1737.35
914	1723.37	14.5633	0.373119	1709.27	14.5775	0.363268	1730.17	14.5971	0.361787	1735.22	14.6023	0.36121	1746.22	14.6114	0.360202	1766.04	14.6273	0.358343	1826.08	14.6641	0.35433	1699.52	14.5805	0.361152	1712.09	14.6042	0.359432	1714.69	14.6104	0.358801	1721.21	14.6211	0.357724	1732.46	14.6393	0.35582	1767	14.6793	0.352041	1691.84	14.5826	0.35975	1696.33	14.6089	0.357886	1696.61	14.6157	0.357231	1698.76
915	1963.29	14.7419	0.454766	1948.26	14.7574	0.443837	1967.23	14.7798	0.441511	1971.81	14.7858	0.44069	1981.89	14.7962	0.43928	2000.19	14.8144	0.43674	2056.58	14.8567	0.431325	1937.66	14.7608	0.441379	1947.9	14.7881	0.438636	1949.91	14.7953	0.437721	1955.35	14.8076	0.436188	1964.81	14.8286	0.433544	1995.27	14.8748	0.428376	1934.24	14.7601	0.441876	1935.91	14.7865	0.439214	1935.46	14.7934	0.438316	1936.12
916	2522.17	13.9274	0.435807	2493.99	13.941	0.424422	2526.16	13.9594	0.423116	2534.18	13.9642	0.42259	2551.04	13.9725	0.421687	2582.05	13.987	0.420052	2677.27	14.0193	0.416772	2471.5	13.9454	0.420749	2489.24	13.9695	0.419181	2493.15	13.9755	0.418627	2502.54	13.9859	0.417727	2519.41	14.0032	0.416235	2572.63	14.0387	0.413761	2460.62	13.9464	0.41988	2464.05	13.9718	0.418261	2463.9	13.9782	0.417709	2465.53
917	2057.71	14.3472	0.3635	2033.86	14.3631	0.351999	2069.8	14.3852	0.350341	2078.77	14.3909	0.349713	2097.83	14.4009	0.348641	2132.93	14.4179	0.346731	2240.87	14.4557	0.342893	2029.28	14.3621	0.352711	2050.95	14.3829	0.35113	2055.94	14.3883	0.350519	2067.15	14.3978	0.349468	2087.47	14.4141	0.347568	2151.48	14.4509	0.34364	2015.93	14.3633	0.351854	2017.2	14.3857	0.350181	2016.39	14.3914	0.34955	2016.4
918	1896.9	14.3525	0.411275	1881.71	14.3672	0.40032	1903.38	14.3876	0.398727	1908.6	14.3929	0.39812	1920.06	14.4022	0.397073	1940.61	14.4184	0.395175	2002.17	14.455	0.391241	1869.52	14.3716	0.397101	1883.18	14.3976	0.395177	1886.01	14.4043	0.394512	1893.24	14.4157	0.393411	1905.55	14.4349	0.391546	1942.16	14.4753	0.388176	1862.58	14.3731	0.395982	1868.11	14.4011	0.393957	1868.6	14.4082	0.393284	1871.42
919	2123.61	14.7251	0.467811	2109.16	14.7401	0.457055	2129.63	14.7607	0.455237	2134.71	14.7662	0.454575	2145.59	14.7758	0.453425	2165.33	14.7927	0.45133	2224.99	14.8317	0.446867	2096.7	14.7446	0.453847	2108.88	14.7711	0.45161	2111.47	14.778	0.450864	2117.99	14.7899	0.449614	2129.27	14.8101	0.447478	2163.73	14.8537	0.443473	2092.55	14.7442	0.454092	2096.01	14.7703	0.451886	2096.07	14.7771	0.451144	2097.73
920	1535.2	14.1778	0.376521	1521.38	14.1922	0.365532	1542.34	14.2129	0.363744	1547.32	14.2183	0.363062	1558.38	14.2277	0.361901	1578.24	14.2439	0.359817	1638.36	14.2805	0.355529	1508.12	14.1974	0.361545	1520.85	14.2253	0.359319	1523.38	14.2323	0.358563	1530.15	14.2443	0.357335	1541.67	14.264	0.355299	1576.56	14.3047	0.351739	1500.97	14.1991	0.360301	1505.03	14.2292	0.357961	1505.09	14.2366	0.357198	1507.17
921	2425.39	14.4031	0.402879	2394.97	14.4194	0.390971	2429.08	14.4411	0.389518	2437.69	14.4467	0.388969	2455.76	14.4566	0.388026	2489.11	14.4734	0.386346	2591.68	14.5105	0.383026	2373.41	14.4237	0.387804	2391.52	14.451	0.386098	2395.62	14.4578	0.385522	2405.36	14.4697	0.384581	2423.02	14.4892	0.383027	2479.04	14.5292	0.380401	2362.95	14.4244	0.38732	2364.56	14.4525	0.38558	2363.96	14.4595	0.385004	2364.69
922	1823.87	14.5136	0.406985	1809	14.5278	0.396829	1831.95	14.5462	0.395678	1837.75	14.5511	0.395216	1849.9	14.5597	0.394397	1872.05	14.5747	0.392873	1938.89	14.6091	0.389628	1795.24	14.5326	0.393344	1810.08	14.5572	0.391921	1813.51	14.5635	0.391414	1821.4	14.5745	0.390562	1835.4	14.5928	0.389103	1877.78	14.6314	0.386474	1785.39	14.5351	0.391587	1790.48	14.5627	0.39005	1791.1	14.5697	0.389541	1793.75
923	2673.01	14.7199	0.433216	2647.2	14.736	0.42193	2680.11	14.756	0.420836	2688.65	14.7614	0.420414	2706.19	14.7707	0.419671	2738.45	14.7867	0.418315	2835.7	14.8226	0.415571	2626.75	14.7406	0.418646	2645.99	14.7664	0.417337	2650.6	14.773	0.416897	2661	14.7844	0.416168	2679.67	14.8034	0.414958	2736.12	14.8427	0.41294	2619.11	14.7405	0.418727	2623.42	14.7661	0.417423	2623.73	14.7727	0.416983	2625.86
924	1766.94	14.0208	0.418053	1754.37	14.032	0.409066	1770.94	14.0489	0.407156	1774.72	14.0534	0.406425	1783.31	14.0613	0.405161	1798.68	14.0754	0.402824	1846.14	14.1089	0.397588	1743.5	14.0356	0.406116	1752.73	14.0579	0.403715	1754.28	14.0636	0.402853	1758.94	14.0736	0.401406	1766.79	14.0909	0.398859	1792.32	14.1294	0.393728	1737.8	14.037	0.40497	1741.24	14.0613	0.402395	1741.1	14.0676	0.401496	1742.64
925	2098.84	14.5608	0.397954	2080.19	14.5757	0.387423	2105.72	14.5943	0.386514	2112.17	14.5991	0.386138	2125.7	14.6078	0.385467	2150.23	14.6227	0.384216	2223.34	14.6563	0.381618	2066.95	14.5793	0.384862	2082.52	14.6023	0.383809	2086.08	14.6082	0.383417	2094.29	14.6185	0.382749	2108.63	14.6358	0.381586	2150.92	14.6723	0.379494	2071.95	14.5743	0.388403	2076.09	14.5912	0.387558	2076.48	14.5957	0.387195	2078.2
926	1912.12	13.6403	0.407188	1892.94	13.652	0.396507	1917.33	13.6693	0.39476	1923.03	13.6738	0.394068	1935.72	13.6817	0.392896	1958.69	13.6954	0.390784	2029.62	13.7265	0.38643	1878.56	13.6553	0.393453	1892.73	13.6774	0.39137	1895.45	13.683	0.390606	1902.74	13.6926	0.389362	1915.46	13.7087	0.387245	1956.15	13.7429	0.383391	1877.42	13.6537	0.394903	1880.46	13.6736	0.39297	1880.08	13.6787	0.392234	1881.14
927	1627.34	14.1015	0.417139	1615.37	14.1154	0.406167	1634.93	14.1345	0.404688	1639.65	14.1395	0.404108	1650	14.1482	0.403108	1668.5	14.1633	0.401295	1723.52	14.1975	0.397565	1603.79	14.1204	0.402183	1616.95	14.1461	0.400348	1619.71	14.1526	0.399714	1626.69	14.1638	0.398682	1638.52	14.1822	0.396964	1672.89	14.2204	0.39402	1600.21	14.1201	0.402409	1605.43	14.1455	0.400592	1605.95	14.1519	0.399959	1608.55
928	2676.13	14.0115	0.455559	2646.38	14.0261	0.443525	2680.28	14.0452	0.442339	2688.92	14.0501	0.441867	2706.84	14.0588	0.441057	2739.84	14.0736	0.439601	2840.26	14.1063	0.436779	2625.02	14.0301	0.440228	2644.21	14.0542	0.438845	2648.65	14.0603	0.438364	2658.91	14.0707	0.437585	2677.37	14.088	0.436308	2734.27	14.1235	0.434281	2613.77	14.0311	0.439441	2617.59	14.0563	0.43802	2617.64	14.0627	0.437544	2619.53
929	2498.6	14.3061	0.366524	2466.78	14.3204	0.356114	2501.15	14.3417	0.354014	2509.36	14.3473	0.353234	2527.27	14.357	0.351905	2560.47	14.374	0.349511	2666.61	14.4128	0.344444	2442.21	14.3246	0.353034	2457.41	14.352	0.350475	2460.19	14.3589	0.349594	2468.11	14.3708	0.348138	2482.76	14.3909	0.345656	2535.72	14.434	0.340956	2424.58	14.3271	0.35122	2422.04	14.3579	0.348423	2419.85	14.3656	0.347506	2418.4
930	2887.98	14.6363	0.393585	2861.78	14.6491	0.384738	2893.12	14.6667	0.38333	2900.81	14.6715	0.382776	2917.04	14.6798	0.381795	2946.8	14.6947	0.379952	3039.41	14.7299	0.375791	2845.63	14.6515	0.383031	2862.14	14.6725	0.381406	2865.53	14.678	0.380794	2873.75	14.6878	0.379731	2888.4	14.7046	0.377795	2936.98	14.7432	0.373705	2839.32	14.6514	0.383111	2842.81	14.6723	0.381496	2842.5	14.6777	0.380886	2843.51
931	2407.81	14.0957	0.396146	2390.66	14.1075	0.386846	2422.73	14.1248	0.385221	2430.53	14.1293	0.38458	2447.33	14.1374	0.383467	2477.92	14.1515	0.381409	2571.5	14.1848	0.376879	2362.23	14.1148	0.381092	2380.37	14.1423	0.378769	2383.99	14.1491	0.377983	2393.65	14.1609	0.376707	2410.5	14.1804	0.374591	2463.59	14.2208	0.370884	2361.92	14.1123	0.383116	2364.45	14.1361	0.381013	2363.71	14.1422	0.380258	2364.53
932	1978.82	13.6389	0.391462	1962.42	13.6505	0.380856	1989.85	13.6674	0.37936	1996.28	13.6717	0.378742	2010.63	13.6794	0.377694	2036.28	13.6925	0.375797	2113.33	13.7223	0.371909	1945.99	13.6549	0.376892	1963.6	13.6777	0.375054	1967.07	13.6834	0.374376	1976.22	13.6931	0.373287	1991.66	13.7092	0.371467	2037.56	13.7425	0.36834	1941.34	13.6545	0.377221	1947.46	13.6769	0.375408	1947.71	13.6824	0.374731	1950.52
933	1895.61	14.6257	0.457562	1884.68	14.641	0.446485	1906.7	14.6605	0.445247	1912.35	14.6657	0.444773	1924.18	14.6748	0.443941	1945.63	14.6906	0.442419	2008.98	14.7263	0.439277	1873.94	14.6459	0.442941	1890.17	14.6715	0.441426	1894.07	14.6781	0.440918	1902.86	14.6895	0.440074	1918.3	14.7084	0.438666	1962.98	14.7481	0.436256	1866.42	14.6472	0.442005	1872.47	14.6743	0.440426	1873.4	14.6813	0.439917	1876.59
[truncated: 9,066 more rows]
[truncated: 8 more columns]

## Sheet: PSA_rural
name	NoScreen cost	NoScreen utility	NoScreen blindness	NoScreen NMB_utility	NoScreen NHB_utility	TeleScreen_30 cost	TeleScreen_30 utility	TeleScreen_30 blindness	TeleScreen_30 NMB_utility	TeleScreen_30 NHB_utility	TeleScreen_5 cost	TeleScreen_5 utility	TeleScreen_5 blindness	TeleScreen_5 NMB_utility	TeleScreen_5 NHB_utility	TeleScreen_4 cost	TeleScreen_4 utility	TeleScreen_4 blindness	TeleScreen_4 NMB_utility	TeleScreen_4 NHB_utility	TeleScreen_3 cost	TeleScreen_3 utility	TeleScreen_3 blindness	TeleScreen_3 NMB_utility	TeleScreen_3 NHB_utility	TeleScreen_2 cost	TeleScreen_2 utility	TeleScreen_2 blindness	TeleScreen_2 NMB_utility	TeleScreen_2 NHB_utility	TeleScreen_1 cost	TeleScreen_1 utility	TeleScreen_1 blindness	TeleScreen_1 NMB_utility	TeleScreen_1 NHB_utility	AIScreen_30 cost	AIScreen_30 utility	AIScreen_30 blindness	AIScreen_30 NMB_utility	AIScreen_30 NHB_utility	AIScreen_5 cost	AIScreen_5 utility	AIScreen_5 blindness	AIScreen_5 NMB_utility	AIScreen_5 NHB_utility	AIScreen_4 cost	AIScreen_4 utility	AIScreen_4 blindness	AIScreen_4 NMB_utility
[truncated: 10,000 more rows]
[truncated: 46 more columns]

[truncated: 3 more sheets: Table 1, Table 2, Supplementary Table 1]
